# Supplementary material for: Metagenomic Comparison of Bat Colony Resistomes Across Anthropogenic and Pristine Habitats
Source: Antibiotics (Basel). 2026 Jan 3;15(1):51. doi: 10.3390/antibiotics15010051 (PMC12838372; doi:10.3390/antibiotics15010051)
Supplement: Supplementary file 1 [file antibiotics-15-00051-s001.zip]

Archive with 18 entries (18 files):
- Aminoglucosides.pdf
- B-lactamases.pdf
- Colistin _phosphoethanolamine_transferases.pdf
- Fosfomycin_transferases.pdf
- Glicopeptides.pdf
- Homologs_Guangdong.xlsx
- Homologs_Sala.xlsx
- Macrolide_phosphotransferase.pdf
- Mags_report.xlsx
- Methicillin.pdf
- Reference_data.xlsx
- Ribosomal_RNA_methyltransferases.pdf
- Rifampicin.pdf
- Sample_inf.xlsx
- Statistical_results.xlsx
- Sulfonamides_DHPS.pdf
- Supplementary file captions.pdf
- Tetracyclines.pdf
