# Supplementary material for: Metagenomic Comparison of Bat Colony Resistomes Across Anthropogenic and Pristine Habitats
Source: Antibiotics (Basel). 2026 Jan 3;15(1):51. doi: 10.3390/antibiotics15010051 (PMC12838372; doi:10.3390/antibiotics15010051)
Supplement: Supplementary file 1 [file antibiotics-15-00051-s001.zip › Homologs_Guangdong.xlsx]

## Sheet: FSS>200
Sample_id	Target name	Query name	Full sequence E-value	Full sequence score	Full sequence bias	Best domain E-value	Best domain score	Best domain bias	N domains	Description of target	Name	Species
GCF_000002655	FAFHCD_004726	antibiotic-resistant_isoleucyl-tRNA_synthetase_(ileS)_aligned	3.6e-230	767.7	0	4.5e-230	767.4	0	1	hypothetical protein	GCF_000002655_1_ASM265v1_genomic_antibiotic-resistant_isoleucyl-tRNA_synthetase_ileS_aligned_res_tab_txt	Aspergillus fumigatus Af293
GCF_000002655	FAFHCD_032633	antibiotic-resistant_isoleucyl-tRNA_synthetase_(ileS)_aligned	8e-106	356	0	8e-93	313	0	2	hypothetical protein	GCF_000002655_1_ASM265v1_genomic_antibiotic-resistant_isoleucyl-tRNA_synthetase_ileS_aligned_res_tab_txt	Aspergillus fumigatus Af293
GCF_000002655	FAFHCD_004332	ATP-binding_cassette_(ABC)_antibiotic_efflux_pump_aligned	7e-170	566.8	0	8.3e-82	276.2	0	3	hypothetical protein	GCF_000002655_1_ASM265v1_genomic_ATP-binding_cassette_ABC_antibiotic_efflux_pump_aligned_res_tab_txt	Aspergillus fumigatus Af293
GCF_000002655	FAFHCD_013833	ATP-binding_cassette_(ABC)_antibiotic_efflux_pump_aligned	2.6e-150	502.2	0	2.5e-78	264.7	0	3.1	hypothetical protein	GCF_000002655_1_ASM265v1_genomic_ATP-binding_cassette_ABC_antibiotic_efflux_pump_aligned_res_tab_txt	Aspergillus fumigatus Af293
GCF_000002655	FAFHCD_025339	ATP-binding_cassette_(ABC)_antibiotic_efflux_pump_aligned	1.5e-101	341.4	0	9.7e-65	219.9	0.1	2.7	hypothetical protein	GCF_000002655_1_ASM265v1_genomic_ATP-binding_cassette_ABC_antibiotic_efflux_pump_aligned_res_tab_txt	Aspergillus fumigatus Af293
GCF_000002655	FAFHCD_006907	ATP-binding_cassette_(ABC)_antibiotic_efflux_pump_aligned	6.5e-93	312.8	0	1.1e-55	190.1	0	2.1	hypothetical protein	GCF_000002655_1_ASM265v1_genomic_ATP-binding_cassette_ABC_antibiotic_efflux_pump_aligned_res_tab_txt	Aspergillus fumigatus Af293
GCF_000002655	FAFHCD_028234	ATP-binding_cassette_(ABC)_antibiotic_efflux_pump_aligned	4.9e-82	277	0	6.3e-82	276.6	0	1	hypothetical protein	GCF_000002655_1_ASM265v1_genomic_ATP-binding_cassette_ABC_antibiotic_efflux_pump_aligned_res_tab_txt	Aspergillus fumigatus Af293
GCF_000002655	FAFHCD_006222	ATP-binding_cassette_(ABC)_antibiotic_efflux_pump_aligned	4.8e-76	257.2	0	3.1e-66	224.8	0	2	hypothetical protein	GCF_000002655_1_ASM265v1_genomic_ATP-binding_cassette_ABC_antibiotic_efflux_pump_aligned_res_tab_txt	Aspergillus fumigatus Af293
GCF_000002655	FAFHCD_025442	ATP-binding_cassette_(ABC)_antibiotic_efflux_pump_aligned	6.3e-67	227.1	0	3.9e-33	115.6	0	2.2	hypothetical protein	GCF_000002655_1_ASM265v1_genomic_ATP-binding_cassette_ABC_antibiotic_efflux_pump_aligned_res_tab_txt	Aspergillus fumigatus Af293
GCF_000002655	FAFHCD_024963	ATP-binding_cassette_(ABC)_antibiotic_efflux_pump_aligned	3.7e-61	208.1	0	7.8e-61	207	0	1.4	hypothetical protein	GCF_000002655_1_ASM265v1_genomic_ATP-binding_cassette_ABC_antibiotic_efflux_pump_aligned_res_tab_txt	Aspergillus fumigatus Af293
GCF_000002655	FAFHCD_020260	ATP-binding_cassette_(ABC)_antibiotic_efflux_pump_aligned	1.8e-60	205.8	0	2.3e-60	205.5	0	1	hypothetical protein	GCF_000002655_1_ASM265v1_genomic_ATP-binding_cassette_ABC_antibiotic_efflux_pump_aligned_res_tab_txt	Aspergillus fumigatus Af293
GCF_000002655	FAFHCD_006047	glycopeptide_resistance_gene_cluster;vanH_aligned	1.9e-72	244.9	0	2.2e-72	244.7	0	1	hypothetical protein	GCF_000002655_1_ASM265v1_genomic_glycopeptide_resistance_gene_cluster;vanH_aligned_res_tab_txt	Aspergillus fumigatus Af293
GCF_000002655	FAFHCD_033856	Miscellaneous_ABC-F_subfamily_ATP-binding_cassette_ribosomal_protection_proteins_aligned	1e-87	296.4	0	2.4e-43	149.9	0	3.6	hypothetical protein	GCF_000002655_1_ASM265v1_genomic_Miscellaneous_ABC-F_subfamily_ATP-binding_cassette_ribosomal_protection_proteins_aligned_res_tab_txt	Aspergillus fumigatus Af293
GCF_000002655	FAFHCD_024558	Miscellaneous_ABC-F_subfamily_ATP-binding_cassette_ribosomal_protection_proteins_aligned	1.1e-82	279.7	0	6.3e-42	145.2	0	2	hypothetical protein	GCF_000002655_1_ASM265v1_genomic_Miscellaneous_ABC-F_subfamily_ATP-binding_cassette_ribosomal_protection_proteins_aligned_res_tab_txt	Aspergillus fumigatus Af293
GCF_000002655	FAFHCD_024558	sal-type_ABC-F_protein_aligned	2e-59	202.7	0	3.6e-32	112.7	0	2	hypothetical protein	GCF_000002655_1_ASM265v1_genomic_sal-type_ABC-F_protein_aligned_res_tab_txt	Aspergillus fumigatus Af293
GCF_000002655	FAFHCD_009500	sulfonamide_resistant_sul_aligned	1.9e-67	228.7	0	2.2e-67	228.5	0	1	Dihydropteroate synthase	GCF_000002655_1_ASM265v1_genomic_sulfonamide_resistant_sul_aligned_res_tab_txt	Aspergillus fumigatus Af293
GCF_000002655	FAFHCD_024602	tetracycline-resistant_ribosomal_protection_protein_aligned	5.7e-75	253.6	0	1.4e-46	159.8	0.1	5.3	hypothetical protein	GCF_000002655_1_ASM265v1_genomic_tetracycline-resistant_ribosomal_protection_protein_aligned_res_tab_txt	Aspergillus fumigatus Af293
GCF_000005845	KOIAIB_04444	ADC_beta-lactamases_pending_classification_for_carbapenemase_activity_aligned	2.7e-92	307.7	0	3.3e-92	307.4	0	1	BlaEC family class C beta-lactamase	GCF_000005845_2_ASM584v2_genomic_ADC_beta-lactamases_pending_classification_for_carbapenemase_activity_aligned_res_tab_txt	Escherichia coli str K-12 substr MG1655
GCF_000005845	KOIAIB_04444	ADC_beta-lactamase_without_carbapenemase_activity_aligned	2e-110	367.1	0	2.2e-110	367	0	1	BlaEC family class C beta-lactamase	GCF_000005845_2_ASM584v2_genomic_ADC_beta-lactamase_without_carbapenemase_activity_aligned_res_tab_txt	Escherichia coli str K-12 substr MG1655
GCF_000005845	KOIAIB_00027	antibiotic-resistant_isoleucyl-tRNA_synthetase_(ileS)_aligned	7.6e-121	402.7	0	9.4e-121	402.4	0	1	isoleucine--tRNA ligase	GCF_000005845_2_ASM584v2_genomic_antibiotic-resistant_isoleucyl-tRNA_synthetase_ileS_aligned_res_tab_txt	Escherichia coli str K-12 substr MG1655
GCF_000005845	KOIAIB_00856	ATP-binding_cassette_(ABC)_antibiotic_efflux_pump_aligned	2e-87	291.7	0	2e-46	156.4	0	2	LPS export ABC transporter ATP-binding protein	GCF_000005845_2_ASM584v2_genomic_ATP-binding_cassette_ABC_antibiotic_efflux_pump_aligned_res_tab_txt	Escherichia coli str K-12 substr MG1655
GCF_000005845	KOIAIB_03697	ATP-binding_cassette_(ABC)_antibiotic_efflux_pump_aligned	1.5e-81	272.3	0	8.4e-45	151.1	0	2.1	ribosome-associated ATPase/putative transporter RbbA	GCF_000005845_2_ASM584v2_genomic_ATP-binding_cassette_ABC_antibiotic_efflux_pump_aligned_res_tab_txt	Escherichia coli str K-12 substr MG1655
GCF_000005845	KOIAIB_04526	ATP-binding_cassette_(ABC)_antibiotic_efflux_pump_aligned	9.5e-66	220.2	0	1.8e-37	126.9	0	2	Galactofuranose transporter ATP-binding protein YtfR	GCF_000005845_2_ASM584v2_genomic_ATP-binding_cassette_ABC_antibiotic_efflux_pump_aligned_res_tab_txt	Escherichia coli str K-12 substr MG1655
GCF_000005845	KOIAIB_00958	ATP-binding_cassette_(ABC)_antibiotic_efflux_pump_aligned	3.9e-62	208.2	0	5.2e-62	207.8	0	1	heme ABC transporter permease/ATP-binding protein CydD	GCF_000005845_2_ASM584v2_genomic_ATP-binding_cassette_ABC_antibiotic_efflux_pump_aligned_res_tab_txt	Escherichia coli str K-12 substr MG1655
GCF_000005845	KOIAIB_02691	Cfr_23S_ribosomal_RNA_methyltransferase_aligned	4.9e-65	218	0	6.7e-65	217.5	0	1	bifunctional tRNA (adenosine(37)-C2)-methyltransferase TrmG/ribosomal RNA large subunit methyltransferase RlmN	GCF_000005845_2_ASM584v2_genomic_Cfr_23S_ribosomal_RNA_methyltransferase_aligned_res_tab_txt	Escherichia coli str K-12 substr MG1655
GCF_000005845	KOIAIB_01476	glycopeptide_resistance_gene_cluster;vanH_aligned	2.2e-73	244.9	0	2.7e-73	244.7	0	1	D-lactate dehydrogenase	GCF_000005845_2_ASM584v2_genomic_glycopeptide_resistance_gene_cluster;vanH_aligned_res_tab_txt	Escherichia coli str K-12 substr MG1655
GCF_000005845	KOIAIB_04170	glycopeptide_resistance_gene_cluster;vanR_aligned	6.7e-66	219.9	0	7.4e-66	219.8	0	1	envelope stress response regulator transcription factor CpxR	GCF_000005845_2_ASM584v2_genomic_glycopeptide_resistance_gene_cluster;vanR_aligned_res_tab_txt	Escherichia coli str K-12 substr MG1655
GCF_000005845	KOIAIB_03614	glycopeptide_resistance_gene_cluster;vanR_aligned	2.1e-64	215	0	2.6e-64	214.7	0	1	two-component system response regulator OmpR	GCF_000005845_2_ASM584v2_genomic_glycopeptide_resistance_gene_cluster;vanR_aligned_res_tab_txt	Escherichia coli str K-12 substr MG1655
GCF_000005845	KOIAIB_02097	glycopeptide_resistance_gene_cluster;vanR_aligned	2.2e-62	208.4	0	2.8e-62	208.1	0	1.1	response regulator transcription factor HprR	GCF_000005845_2_ASM584v2_genomic_glycopeptide_resistance_gene_cluster;vanR_aligned_res_tab_txt	Escherichia coli str K-12 substr MG1655
GCF_000005845	KOIAIB_02219	glycopeptide_resistance_gene_cluster;vanR_aligned	2.2e-61	205.1	0	2.5e-61	204.9	0	1	two-component system response regulator BaeR	GCF_000005845_2_ASM584v2_genomic_glycopeptide_resistance_gene_cluster;vanR_aligned_res_tab_txt	Escherichia coli str K-12 substr MG1655
GCF_000005845	KOIAIB_00439	glycopeptide_resistance_gene_cluster;vanR_aligned	3.1e-61	204.6	0	3.5e-61	204.5	0	1	phosphate response regulator transcription factor PhoB	GCF_000005845_2_ASM584v2_genomic_glycopeptide_resistance_gene_cluster;vanR_aligned_res_tab_txt	Escherichia coli str K-12 substr MG1655
GCF_000005845	KOIAIB_04325	glycopeptide_resistance_gene_cluster;vanT_aligned	1.1e-59	200.5	0	1.2e-59	200.3	0	1	alanine racemase	GCF_000005845_2_ASM584v2_genomic_glycopeptide_resistance_gene_cluster;vanT_aligned_res_tab_txt	Escherichia coli str K-12 substr MG1655
GCF_000005845	KOIAIB_00750	kdpDE_aligned	5.4e-96	320.7	0	6.5e-96	320.4	0	1.1	two-component system response regulator KdpE	GCF_000005845_2_ASM584v2_genomic_kdpDE_aligned_res_tab_txt	Escherichia coli str K-12 substr MG1655
GCF_000005845	KOIAIB_00751	kdpDE_aligned	5.2e-81	271.1	0	7e-81	270.7	0	1	two-component system sensor histidine kinase KdpD	GCF_000005845_2_ASM584v2_genomic_kdpDE_aligned_res_tab_txt	Escherichia coli str K-12 substr MG1655
GCF_000005845	KOIAIB_04705	lsa-type_ABC-F_protein_aligned	6.5e-64	214.5	0	7.8e-21	72.4	0	4	energy-dependent translational throttle protein EttA	GCF_000005845_2_ASM584v2_genomic_lsa-type_ABC-F_protein_aligned_res_tab_txt	Escherichia coli str K-12 substr MG1655
GCF_000005845	KOIAIB_00886	Miscellaneous_ABC-F_subfamily_ATP-binding_cassette_ribosomal_protection_proteins_aligned	1.6e-124	414.8	0	3.2e-123	410.5	0	1.9	ABC-F family ATPase	GCF_000005845_2_ASM584v2_genomic_Miscellaneous_ABC-F_subfamily_ATP-binding_cassette_ribosomal_protection_proteins_aligned_res_tab_txt	Escherichia coli str K-12 substr MG1655
GCF_000005845	KOIAIB_04705	Miscellaneous_ABC-F_subfamily_ATP-binding_cassette_ribosomal_protection_proteins_aligned	1.6e-117	391.7	0	1.7e-81	272.8	0	2.9	energy-dependent translational throttle protein EttA	GCF_000005845_2_ASM584v2_genomic_Miscellaneous_ABC-F_subfamily_ATP-binding_cassette_ribosomal_protection_proteins_aligned_res_tab_txt	Escherichia coli str K-12 substr MG1655
GCF_000005845	KOIAIB_04444	OCH_beta-lactamase_aligned	1.4e-101	338.2	0	1.6e-101	337.9	0	1	BlaEC family class C beta-lactamase	GCF_000005845_2_ASM584v2_genomic_OCH_beta-lactamase_aligned_res_tab_txt	Escherichia coli str K-12 substr MG1655
GCF_000005845	KOIAIB_04404	pmr_phosphoethanolamine_transferase_aligned	3.5e-109	364	0	4.3e-109	363.7	0	1	phosphoethanolamine transferase EptA	GCF_000005845_2_ASM584v2_genomic_pmr_phosphoethanolamine_transferase_aligned_res_tab_txt	Escherichia coli str K-12 substr MG1655
GCF_000005845	KOIAIB_03769	pmr_phosphoethanolamine_transferase_aligned	8e-88	293.6	0	9.9e-88	293.3	0	1	kdo(2)-lipid A phosphoethanolamine 7''-transferase	GCF_000005845_2_ASM584v2_genomic_pmr_phosphoethanolamine_transferase_aligned_res_tab_txt	Escherichia coli str K-12 substr MG1655
GCF_000005845	KOIAIB_02161	pmr_phosphoethanolamine_transferase_aligned	1.5e-70	236.7	0	2.4e-37	127.3	0	2	UDP-glucose 6-dehydrogenase	GCF_000005845_2_ASM584v2_genomic_pmr_phosphoethanolamine_transferase_aligned_res_tab_txt	Escherichia coli str K-12 substr MG1655
GCF_000005845	KOIAIB_03548	tetracycline-resistant_ribosomal_protection_protein_aligned	2.7e-111	370.6	0	1.3e-110	368.3	0	1.8	elongation factor G	GCF_000005845_2_ASM584v2_genomic_tetracycline-resistant_ribosomal_protection_protein_aligned_res_tab_txt	Escherichia coli str K-12 substr MG1655
GCF_000005845	KOIAIB_04682	tetracycline-resistant_ribosomal_protection_protein_aligned	7.3e-63	210.6	0	8.1e-62	207.1	0	1.9	peptide chain release factor 3	GCF_000005845_2_ASM584v2_genomic_tetracycline-resistant_ribosomal_protection_protein_aligned_res_tab_txt	Escherichia coli str K-12 substr MG1655
GCF_000005845	KOIAIB_00420	Van_ligase;glycopeptide_resistance_gene_cluster_aligned	4e-105	349.5	0	4.6e-105	349.4	0	1	D-alanine--D-alanine ligase	GCF_000005845_2_ASM584v2_genomic_Van_ligase;glycopeptide_resistance_gene_cluster_aligned_res_tab_txt	Escherichia coli str K-12 substr MG1655
GCF_000005845	KOIAIB_00098	Van_ligase;glycopeptide_resistance_gene_cluster_aligned	2.5e-63	212.1	0	7.2e-58	194.2	0	2	D-alanine--D-alanine ligase	GCF_000005845_2_ASM584v2_genomic_Van_ligase;glycopeptide_resistance_gene_cluster_aligned_res_tab_txt	Escherichia coli str K-12 substr MG1655
GCF_000005845	KOIAIB_01022	vga-type_ABC-F_protein_aligned	6.2e-85	283.5	0	1.1e-45	154	0	3.3	ABC transporter ATP-binding protein	GCF_000005845_2_ASM584v2_genomic_vga-type_ABC-F_protein_aligned_res_tab_txt	Escherichia coli str K-12 substr MG1655
GCF_000005845	KOIAIB_04705	vga-type_ABC-F_protein_aligned	4e-73	244.6	0	1.9e-40	136.7	0	3	energy-dependent translational throttle protein EttA	GCF_000005845_2_ASM584v2_genomic_vga-type_ABC-F_protein_aligned_res_tab_txt	Escherichia coli str K-12 substr MG1655
GCF_000006765	NFOBNJ_04273	ACC_beta-lactamase_aligned	6.4e-100	333.2	0	8.2e-100	332.8	0	1	cephalosporin-hydrolyzing class C beta-lactamase PDC-1	GCF_000006765_1_ASM676v1_genomic_ACC_beta-lactamase_aligned_res_tab_txt	Pseudomonas aeruginosa PAO1
GCF_000006765	NFOBNJ_04273	ACT_beta-lactamase_aligned	2.9e-111	370.3	0	3.7e-111	370	0	1	cephalosporin-hydrolyzing class C beta-lactamase PDC-1	GCF_000006765_1_ASM676v1_genomic_ACT_beta-lactamase_aligned_res_tab_txt	Pseudomonas aeruginosa PAO1
GCF_000006765	NFOBNJ_04273	ADC_beta-lactamases_pending_classification_for_carbapenemase_activity_aligned	1.6e-104	348.4	0	1.7e-104	348.2	0	1	cephalosporin-hydrolyzing class C beta-lactamase PDC-1	GCF_000006765_1_ASM676v1_genomic_ADC_beta-lactamases_pending_classification_for_carbapenemase_activity_aligned_res_tab_txt	Pseudomonas aeruginosa PAO1
GCF_000006765	NFOBNJ_04273	ADC_beta-lactamase_without_carbapenemase_activity_aligned	1.2e-123	411.1	0	1.5e-123	410.7	0	1	cephalosporin-hydrolyzing class C beta-lactamase PDC-1	GCF_000006765_1_ASM676v1_genomic_ADC_beta-lactamase_without_carbapenemase_activity_aligned_res_tab_txt	Pseudomonas aeruginosa PAO1
GCF_000006765	NFOBNJ_04273	ampC-type_beta-lactamase_aligned	4.8e-136	451.7	0	6.1e-136	451.4	0	1	cephalosporin-hydrolyzing class C beta-lactamase PDC-1	GCF_000006765_1_ASM676v1_genomic_ampC-type_beta-lactamase_aligned_res_tab_txt	Pseudomonas aeruginosa PAO1
GCF_000006765	NFOBNJ_04745	antibiotic-resistant_isoleucyl-tRNA_synthetase_(ileS)_aligned	3.8e-111	371	0	4.8e-111	370.6	0	1.1	isoleucine--tRNA ligase	GCF_000006765_1_ASM676v1_genomic_antibiotic-resistant_isoleucyl-tRNA_synthetase_ileS_aligned_res_tab_txt	Pseudomonas aeruginosa PAO1
GCF_000006765	NFOBNJ_03989	antibiotic-resistant_isoleucyl-tRNA_synthetase_(ileS)_aligned	7.3e-71	237.6	0	1.6e-22	77.6	0	4.3	valine--tRNA ligase	GCF_000006765_1_ASM676v1_genomic_antibiotic-resistant_isoleucyl-tRNA_synthetase_ileS_aligned_res_tab_txt	Pseudomonas aeruginosa PAO1
GCF_000006765	NFOBNJ_04282	APH(3')_aligned	4.8e-93	309.8	0	5.3e-93	309.7	0	1	aminoglycoside O-phosphotransferase APH(3')-IIb	GCF_000006765_1_ASM676v1_genomic_APH3'_aligned_res_tab_txt	Pseudomonas aeruginosa PAO1
GCF_000006765	NFOBNJ_04273	AQU_beta-lactamase_aligned	1.3e-139	463.8	0	1.4e-139	463.7	0	1	cephalosporin-hydrolyzing class C beta-lactamase PDC-1	GCF_000006765_1_ASM676v1_genomic_AQU_beta-lactamase_aligned_res_tab_txt	Pseudomonas aeruginosa PAO1
GCF_000006765	NFOBNJ_01162	ATP-binding_cassette_(ABC)_antibiotic_efflux_pump_aligned	5.1e-107	356.7	0	6.5e-107	356.4	0	1	putative ATP-binding/permease fusion ABC transporter	GCF_000006765_1_ASM676v1_genomic_ATP-binding_cassette_ABC_antibiotic_efflux_pump_aligned_res_tab_txt	Pseudomonas aeruginosa PAO1
GCF_000006765	NFOBNJ_00895	ATP-binding_cassette_(ABC)_antibiotic_efflux_pump_aligned	2.4e-84	281.9	0	3e-84	281.6	0	1	ABC transporter ATP-binding protein	GCF_000006765_1_ASM676v1_genomic_ATP-binding_cassette_ABC_antibiotic_efflux_pump_aligned_res_tab_txt	Pseudomonas aeruginosa PAO1
GCF_000006765	NFOBNJ_05457	ATP-binding_cassette_(ABC)_antibiotic_efflux_pump_aligned	5e-80	267.7	0	3.3e-41	139.6	0	2.2	ribosome-associated ATPase/putative transporter RbbA	GCF_000006765_1_ASM676v1_genomic_ATP-binding_cassette_ABC_antibiotic_efflux_pump_aligned_res_tab_txt	Pseudomonas aeruginosa PAO1
GCF_000006765	NFOBNJ_02142	ATP-binding_cassette_(ABC)_antibiotic_efflux_pump_aligned	7.3e-75	250.6	0	2.7e-37	126.7	0	2	nickel import ATP-binding protein NikD	GCF_000006765_1_ASM676v1_genomic_ATP-binding_cassette_ABC_antibiotic_efflux_pump_aligned_res_tab_txt	Pseudomonas aeruginosa PAO1
GCF_000006765	NFOBNJ_01879	ATP-binding_cassette_(ABC)_antibiotic_efflux_pump_aligned	9.8e-75	250.2	0	5.1e-39	132.4	0	2.1	staphylopine uptake ABC transporter ATP-binding protein CntF	GCF_000006765_1_ASM676v1_genomic_ATP-binding_cassette_ABC_antibiotic_efflux_pump_aligned_res_tab_txt	Pseudomonas aeruginosa PAO1
GCF_000006765	NFOBNJ_04386	ATP-binding_cassette_(ABC)_antibiotic_efflux_pump_aligned	9.8e-64	213.9	0	1.2e-63	213.6	0	1	ABC transporter ATP-binding protein PchH	GCF_000006765_1_ASM676v1_genomic_ATP-binding_cassette_ABC_antibiotic_efflux_pump_aligned_res_tab_txt	Pseudomonas aeruginosa PAO1
GCF_000006765	NFOBNJ_04273	BUT_beta-lactamase_aligned	1.7e-101	338.5	0	1.9e-101	338.3	0	1	cephalosporin-hydrolyzing class C beta-lactamase PDC-1	GCF_000006765_1_ASM676v1_genomic_BUT_beta-lactamase_aligned_res_tab_txt	Pseudomonas aeruginosa PAO1
GCF_000006765	NFOBNJ_03960	Cfr_23S_ribosomal_RNA_methyltransferase_aligned	3.9e-66	222	0	5.1e-66	221.6	0	1	23S rRNA (adenine(2503)-C(2))-methyltransferase RlmN	GCF_000006765_1_ASM676v1_genomic_Cfr_23S_ribosomal_RNA_methyltransferase_aligned_res_tab_txt	Pseudomonas aeruginosa PAO1
GCF_000006765	NFOBNJ_04273	CMH_beta-lactamase_aligned	5.3e-106	353.3	0	6.7e-106	352.9	0	1	cephalosporin-hydrolyzing class C beta-lactamase PDC-1	GCF_000006765_1_ASM676v1_genomic_CMH_beta-lactamase_aligned_res_tab_txt	Pseudomonas aeruginosa PAO1
GCF_000006765	NFOBNJ_04273	CMY_beta-lactamase_aligned	5.5e-136	451.7	0	6.8e-136	451.4	0	1	cephalosporin-hydrolyzing class C beta-lactamase PDC-1	GCF_000006765_1_ASM676v1_genomic_CMY_beta-lactamase_aligned_res_tab_txt	Pseudomonas aeruginosa PAO1
GCF_000006765	NFOBNJ_00960	defensin_resistant_mprF_aligned	1.2e-156	521.5	0	1.6e-156	521.1	0	1	bifunctional lysylphosphatidylglycerol flippase/synthetase MprF	GCF_000006765_1_ASM676v1_genomic_defensin_resistant_mprF_aligned_res_tab_txt	Pseudomonas aeruginosa PAO1
GCF_000006765	NFOBNJ_04273	DHA_beta-lactamase_aligned	4.4e-113	376.4	0	5.1e-113	376.2	0	1	cephalosporin-hydrolyzing class C beta-lactamase PDC-1	GCF_000006765_1_ASM676v1_genomic_DHA_beta-lactamase_aligned_res_tab_txt	Pseudomonas aeruginosa PAO1
GCF_000006765	NFOBNJ_04273	EC_beta-lactamase_aligned	4.9e-101	336.7	0	6e-101	336.4	0	1	cephalosporin-hydrolyzing class C beta-lactamase PDC-1	GCF_000006765_1_ASM676v1_genomic_EC_beta-lactamase_aligned_res_tab_txt	Pseudomonas aeruginosa PAO1
GCF_000006765	NFOBNJ_04273	FOX_beta-lactamase_aligned	3.3e-139	462.3	0	4e-139	462	0	1	cephalosporin-hydrolyzing class C beta-lactamase PDC-1	GCF_000006765_1_ASM676v1_genomic_FOX_beta-lactamase_aligned_res_tab_txt	Pseudomonas aeruginosa PAO1
GCF_000006765	NFOBNJ_00968	glycopeptide_resistance_gene_cluster;vanH_aligned	2.4e-75	251.8	0	2.9e-75	251.5	0	1	D-lactate dehydrogenase	GCF_000006765_1_ASM676v1_genomic_glycopeptide_resistance_gene_cluster;vanH_aligned_res_tab_txt	Pseudomonas aeruginosa PAO1
GCF_000006765	NFOBNJ_01205	glycopeptide_resistance_gene_cluster;vanR_aligned	5e-66	220.7	0	5.9e-66	220.5	0	1	Response regulator	GCF_000006765_1_ASM676v1_genomic_glycopeptide_resistance_gene_cluster;vanR_aligned_res_tab_txt	Pseudomonas aeruginosa PAO1
GCF_000006765	NFOBNJ_05587	glycopeptide_resistance_gene_cluster;vanR_aligned	1.6e-63	212.5	0	1.9e-63	212.3	0	1	phosphate regulon transcriptional regulator PhoB	GCF_000006765_1_ASM676v1_genomic_glycopeptide_resistance_gene_cluster;vanR_aligned_res_tab_txt	Pseudomonas aeruginosa PAO1
GCF_000006765	NFOBNJ_01491	glycopeptide_resistance_gene_cluster;vanR_aligned	3.8e-62	208	0	4.2e-62	207.8	0	1	DNA-binding response regulator	GCF_000006765_1_ASM676v1_genomic_glycopeptide_resistance_gene_cluster;vanR_aligned_res_tab_txt	Pseudomonas aeruginosa PAO1
GCF_000006765	NFOBNJ_01870	glycopeptide_resistance_gene_cluster;vanR_aligned	6.7e-62	207.2	0	7.6e-62	207	0	1	response regulator transcription factor ParR	GCF_000006765_1_ASM676v1_genomic_glycopeptide_resistance_gene_cluster;vanR_aligned_res_tab_txt	Pseudomonas aeruginosa PAO1
GCF_000006765	NFOBNJ_02929	glycopeptide_resistance_gene_cluster;vanR_aligned	7.1e-61	203.8	0	8e-61	203.7	0	1	Two-component response regulator, CopR	GCF_000006765_1_ASM676v1_genomic_glycopeptide_resistance_gene_cluster;vanR_aligned_res_tab_txt	Pseudomonas aeruginosa PAO1
GCF_000006765	NFOBNJ_03456	intrinsic_colistin_resistant_phosphoethanolamine_transferase_aligned	1.4e-118	395.6	0	1.8e-118	395.2	0	1	Phosphoethanolamine--lipid A transferase	GCF_000006765_1_ASM676v1_genomic_intrinsic_colistin_resistant_phosphoethanolamine_transferase_aligned_res_tab_txt	Pseudomonas aeruginosa PAO1
GCF_000006765	NFOBNJ_02051	intrinsic_colistin_resistant_phosphoethanolamine_transferase_aligned	5.2e-116	387	0	6.9e-116	386.6	0	1	Phosphoethanolamine--lipid A transferase	GCF_000006765_1_ASM676v1_genomic_intrinsic_colistin_resistant_phosphoethanolamine_transferase_aligned_res_tab_txt	Pseudomonas aeruginosa PAO1
GCF_000006765	NFOBNJ_01696	kdpDE_aligned	2.9e-75	252.5	0	4e-75	252	0	1	histidine kinase	GCF_000006765_1_ASM676v1_genomic_kdpDE_aligned_res_tab_txt	Pseudomonas aeruginosa PAO1
GCF_000006765	NFOBNJ_03148	lsa-type_ABC-F_protein_aligned	3.2e-60	202.7	0	4.6e-16	57	0	4.1	ribosomal protection-like ABC-F family protein	GCF_000006765_1_ASM676v1_genomic_lsa-type_ABC-F_protein_aligned_res_tab_txt	Pseudomonas aeruginosa PAO1
GCF_000006765	NFOBNJ_04105	major_facilitator_superfamily_(MFS)_antibiotic_efflux_pump;resistance-nodulation-cell_division_(RND)_antibiotic_efflux_pump_aligned	2.5e-125	417.8	0	3.5e-125	417.3	0	1.1	histidine kinase	GCF_000006765_1_ASM676v1_genomic_major_facilitator_superfamily_MFS_antibiotic_efflux_pump;resistance-nodulation-cell_division_RND_antibiotic_efflux_pump_aligned_res_tab_txt	Pseudomonas aeruginosa PAO1
GCF_000006765	NFOBNJ_02678	major_facilitator_superfamily_(MFS)_antibiotic_efflux_pump;resistance-nodulation-cell_division_(RND)_antibiotic_efflux_pump_aligned	9.9e-85	283.3	0	1.3e-51	173.6	0	2	histidine kinase	GCF_000006765_1_ASM676v1_genomic_major_facilitator_superfamily_MFS_antibiotic_efflux_pump;resistance-nodulation-cell_division_RND_antibiotic_efflux_pump_aligned_res_tab_txt	Pseudomonas aeruginosa PAO1
GCF_000006765	NFOBNJ_03174	major_facilitator_superfamily_(MFS)_antibiotic_efflux_pump;resistance-nodulation-cell_division_(RND)_antibiotic_efflux_pump_aligned	9.2e-76	253.6	0	1.2e-75	253.2	0	1	histidine kinase	GCF_000006765_1_ASM676v1_genomic_major_facilitator_superfamily_MFS_antibiotic_efflux_pump;resistance-nodulation-cell_division_RND_antibiotic_efflux_pump_aligned_res_tab_txt	Pseudomonas aeruginosa PAO1
GCF_000006765	NFOBNJ_03456	MCR_phosphoethanolamine_transferase_aligned	1.8e-194	645.6	0	2.2e-194	645.3	0	1	Phosphoethanolamine--lipid A transferase	GCF_000006765_1_ASM676v1_genomic_MCR_phosphoethanolamine_transferase_aligned_res_tab_txt	Pseudomonas aeruginosa PAO1
GCF_000006765	NFOBNJ_02051	MCR_phosphoethanolamine_transferase_aligned	3.1e-192	638.2	0	3.5e-192	638.1	0	1	Phosphoethanolamine--lipid A transferase	GCF_000006765_1_ASM676v1_genomic_MCR_phosphoethanolamine_transferase_aligned_res_tab_txt	Pseudomonas aeruginosa PAO1
GCF_000006765	NFOBNJ_04273	MIR_beta-lactamase_aligned	1.1e-105	352.1	0	1.4e-105	351.8	0	1	cephalosporin-hydrolyzing class C beta-lactamase PDC-1	GCF_000006765_1_ASM676v1_genomic_MIR_beta-lactamase_aligned_res_tab_txt	Pseudomonas aeruginosa PAO1
GCF_000006765	NFOBNJ_03148	Miscellaneous_ABC-F_subfamily_ATP-binding_cassette_ribosomal_protection_proteins_aligned	2.2e-124	414.7	0	7.9e-123	409.6	0	2.1	ribosomal protection-like ABC-F family protein	GCF_000006765_1_ASM676v1_genomic_Miscellaneous_ABC-F_subfamily_ATP-binding_cassette_ribosomal_protection_proteins_aligned_res_tab_txt	Pseudomonas aeruginosa PAO1
GCF_000006765	NFOBNJ_05478	Miscellaneous_ABC-F_subfamily_ATP-binding_cassette_ribosomal_protection_proteins_aligned	9.7e-123	409.3	0	1.5e-121	405.4	0	2.1	ribosomal protection-like ABC-F family protein	GCF_000006765_1_ASM676v1_genomic_Miscellaneous_ABC-F_subfamily_ATP-binding_cassette_ribosomal_protection_proteins_aligned_res_tab_txt	Pseudomonas aeruginosa PAO1
GCF_000006765	NFOBNJ_02043	Miscellaneous_ABC-F_subfamily_ATP-binding_cassette_ribosomal_protection_proteins_aligned	1.3e-120	402.3	0	4.4e-119	397.2	0	2	ABC-F family ATPase	GCF_000006765_1_ASM676v1_genomic_Miscellaneous_ABC-F_subfamily_ATP-binding_cassette_ribosomal_protection_proteins_aligned_res_tab_txt	Pseudomonas aeruginosa PAO1
GCF_000006765	NFOBNJ_04782	Miscellaneous_ABC-F_subfamily_ATP-binding_cassette_ribosomal_protection_proteins_aligned	8.4e-116	386.4	0	4.7e-113	377.3	0	2.5	energy-dependent translational throttle protein EttA	GCF_000006765_1_ASM676v1_genomic_Miscellaneous_ABC-F_subfamily_ATP-binding_cassette_ribosomal_protection_proteins_aligned_res_tab_txt	Pseudomonas aeruginosa PAO1
GCF_000006765	NFOBNJ_01480	Miscellaneous_ABC-F_subfamily_ATP-binding_cassette_ribosomal_protection_proteins_aligned	8.2e-99	330.3	0	1.1e-98	329.9	0	1	ABC transporter ATPase	GCF_000006765_1_ASM676v1_genomic_Miscellaneous_ABC-F_subfamily_ATP-binding_cassette_ribosomal_protection_proteins_aligned_res_tab_txt	Pseudomonas aeruginosa PAO1
GCF_000006765	NFOBNJ_04273	MOX_beta-lactamase_aligned	2.6e-144	479.4	0	3.1e-144	479.2	0	1	cephalosporin-hydrolyzing class C beta-lactamase PDC-1	GCF_000006765_1_ASM676v1_genomic_MOX_beta-lactamase_aligned_res_tab_txt	Pseudomonas aeruginosa PAO1
GCF_000006765	NFOBNJ_02043	msr-type_ABC-F_protein_aligned	6.8e-75	250.9	0	3.8e-42	142.9	0	3.5	ABC-F family ATPase	GCF_000006765_1_ASM676v1_genomic_msr-type_ABC-F_protein_aligned_res_tab_txt	Pseudomonas aeruginosa PAO1
GCF_000006765	NFOBNJ_04273	OCH_beta-lactamase_aligned	5.3e-134	445.3	0	6.4e-134	445	0	1	cephalosporin-hydrolyzing class C beta-lactamase PDC-1	GCF_000006765_1_ASM676v1_genomic_OCH_beta-lactamase_aligned_res_tab_txt	Pseudomonas aeruginosa PAO1
GCF_000006765	NFOBNJ_05750	OXA_beta-lactamase_aligned	1.2e-85	285.2	0	1.3e-85	285	0	1	oxacillin-hydrolyzing class D beta-lactamase OXA-50	GCF_000006765_1_ASM676v1_genomic_OXA_beta-lactamase_aligned_res_tab_txt	Pseudomonas aeruginosa PAO1
GCF_000006765	NFOBNJ_05750	OXA_beta-lactamase;OXA-134-like_beta-lactamase_aligned	2.3e-64	215.7	0	2.6e-64	215.6	0	1	oxacillin-hydrolyzing class D beta-lactamase OXA-50	GCF_000006765_1_ASM676v1_genomic_OXA_beta-lactamase;OXA-134-like_beta-lactamase_aligned_res_tab_txt	Pseudomonas aeruginosa PAO1
GCF_000006765	NFOBNJ_05750	OXA_beta-lactamase;OXA-211-like_beta-lactamase_aligned	1.9e-66	222.3	0	2.2e-66	222.1	0	1	oxacillin-hydrolyzing class D beta-lactamase OXA-50	GCF_000006765_1_ASM676v1_genomic_OXA_beta-lactamase;OXA-211-like_beta-lactamase_aligned_res_tab_txt	Pseudomonas aeruginosa PAO1
GCF_000006765	NFOBNJ_05750	OXA_beta-lactamase;OXA-213-like_beta-lactamase_aligned	2.6e-63	212.4	0	3.1e-63	212.2	0	1	oxacillin-hydrolyzing class D beta-lactamase OXA-50	GCF_000006765_1_ASM676v1_genomic_OXA_beta-lactamase;OXA-213-like_beta-lactamase_aligned_res_tab_txt	Pseudomonas aeruginosa PAO1
GCF_000006765	NFOBNJ_05750	OXA_beta-lactamase;OXA-229-like_beta-lactamase_aligned	4.4e-65	218.2	0	5.3e-65	218	0	1	oxacillin-hydrolyzing class D beta-lactamase OXA-50	GCF_000006765_1_ASM676v1_genomic_OXA_beta-lactamase;OXA-229-like_beta-lactamase_aligned_res_tab_txt	Pseudomonas aeruginosa PAO1
GCF_000006765	NFOBNJ_05750	OXA_beta-lactamase;OXA-23-like_beta-lactamase_aligned	7.9e-63	210.7	0	9.2e-63	210.5	0	1	oxacillin-hydrolyzing class D beta-lactamase OXA-50	GCF_000006765_1_ASM676v1_genomic_OXA_beta-lactamase;OXA-23-like_beta-lactamase_aligned_res_tab_txt	Pseudomonas aeruginosa PAO1
GCF_000006765	NFOBNJ_05750	OXA_beta-lactamase;OXA-266-like_beta-lactamase_aligned	2.5e-65	218.8	0	3.1e-65	218.5	0	1	oxacillin-hydrolyzing class D beta-lactamase OXA-50	GCF_000006765_1_ASM676v1_genomic_OXA_beta-lactamase;OXA-266-like_beta-lactamase_aligned_res_tab_txt	Pseudomonas aeruginosa PAO1
GCF_000006765	NFOBNJ_05750	OXA_beta-lactamase;OXA-274-like_beta-lactamase_aligned	4.5e-62	208.3	0	5.7e-62	208	0	1	oxacillin-hydrolyzing class D beta-lactamase OXA-50	GCF_000006765_1_ASM676v1_genomic_OXA_beta-lactamase;OXA-274-like_beta-lactamase_aligned_res_tab_txt	Pseudomonas aeruginosa PAO1
GCF_000006765	NFOBNJ_05750	OXA_beta-lactamase;OXA-286-like_beta-lactamase_aligned	3.6e-69	231.4	0	4.2e-69	231.2	0	1	oxacillin-hydrolyzing class D beta-lactamase OXA-50	GCF_000006765_1_ASM676v1_genomic_OXA_beta-lactamase;OXA-286-like_beta-lactamase_aligned_res_tab_txt	Pseudomonas aeruginosa PAO1
GCF_000006765	NFOBNJ_05750	OXA_beta-lactamase;OXA-294-like_beta-lactamase_aligned	8.2e-62	207.2	0	9.5e-62	207	0	1	oxacillin-hydrolyzing class D beta-lactamase OXA-50	GCF_000006765_1_ASM676v1_genomic_OXA_beta-lactamase;OXA-294-like_beta-lactamase_aligned_res_tab_txt	Pseudomonas aeruginosa PAO1
GCF_000006765	NFOBNJ_05750	OXA_beta-lactamase;OXA-51-like_beta-lactamase_aligned	3.5e-63	211.8	0	4.3e-63	211.5	0	1	oxacillin-hydrolyzing class D beta-lactamase OXA-50	GCF_000006765_1_ASM676v1_genomic_OXA_beta-lactamase;OXA-51-like_beta-lactamase_aligned_res_tab_txt	Pseudomonas aeruginosa PAO1
GCF_000006765	NFOBNJ_05750	OXA_beta-lactamase;OXA-60-like_beta-lactamase_aligned	4.2e-83	277.1	0	4.9e-83	276.9	0	1	oxacillin-hydrolyzing class D beta-lactamase OXA-50	GCF_000006765_1_ASM676v1_genomic_OXA_beta-lactamase;OXA-60-like_beta-lactamase_aligned_res_tab_txt	Pseudomonas aeruginosa PAO1
GCF_000006765	NFOBNJ_05750	OXA_beta-lactamase;OXA-62-like_beta-lactamase_aligned	3.3e-70	234.8	0	3.9e-70	234.6	0	1	oxacillin-hydrolyzing class D beta-lactamase OXA-50	GCF_000006765_1_ASM676v1_genomic_OXA_beta-lactamase;OXA-62-like_beta-lactamase_aligned_res_tab_txt	Pseudomonas aeruginosa PAO1
GCF_000006765	NFOBNJ_05750	OXA_beta-lactamase;OXA-63-like_beta-lactamase_aligned	1.2e-72	242.8	0	1.3e-72	242.6	0	1	oxacillin-hydrolyzing class D beta-lactamase OXA-50	GCF_000006765_1_ASM676v1_genomic_OXA_beta-lactamase;OXA-63-like_beta-lactamase_aligned_res_tab_txt	Pseudomonas aeruginosa PAO1
GCF_000006765	NFOBNJ_05750	OXA_beta-lactamase;OXA-679-like_beta-lactamase_aligned	8.3e-60	200.9	0	9.9e-60	200.6	0	1	oxacillin-hydrolyzing class D beta-lactamase OXA-50	GCF_000006765_1_ASM676v1_genomic_OXA_beta-lactamase;OXA-679-like_beta-lactamase_aligned_res_tab_txt	Pseudomonas aeruginosa PAO1
GCF_000006765	NFOBNJ_05750	OXA_beta-lactamase;OXA-727-like_beta-lactamase_aligned	4e-63	211.9	0	4.7e-63	211.7	0	1	oxacillin-hydrolyzing class D beta-lactamase OXA-50	GCF_000006765_1_ASM676v1_genomic_OXA_beta-lactamase;OXA-727-like_beta-lactamase_aligned_res_tab_txt	Pseudomonas aeruginosa PAO1
GCF_000006765	NFOBNJ_03207	pmr_phosphoethanolamine_transferase_aligned	5.7e-118	393.4	0	6.5e-118	393.2	0	1	cationic peptide sensor histidine kinase CprS	GCF_000006765_1_ASM676v1_genomic_pmr_phosphoethanolamine_transferase_aligned_res_tab_txt	Pseudomonas aeruginosa PAO1
GCF_000006765	NFOBNJ_03704	pmr_phosphoethanolamine_transferase_aligned	5.7e-101	337.3	0	6.6e-101	337.1	0	1	bifunctional UDP-4-amino-4-deoxy-L-arabinose formyltransferase/UDP-glucuronic acid oxidase ArnA	GCF_000006765_1_ASM676v1_genomic_pmr_phosphoethanolamine_transferase_aligned_res_tab_txt	Pseudomonas aeruginosa PAO1
GCF_000006765	NFOBNJ_04273	PNC_beta-lactamase_aligned	7.6e-99	329.7	0	9.4e-99	329.4	0	1	cephalosporin-hydrolyzing class C beta-lactamase PDC-1	GCF_000006765_1_ASM676v1_genomic_PNC_beta-lactamase_aligned_res_tab_txt	Pseudomonas aeruginosa PAO1
GCF_000006765	NFOBNJ_05750	RSD2_beta-lactamase_aligned	1.7e-72	242.2	0	2e-72	241.9	0	1	oxacillin-hydrolyzing class D beta-lactamase OXA-50	GCF_000006765_1_ASM676v1_genomic_RSD2_beta-lactamase_aligned_res_tab_txt	Pseudomonas aeruginosa PAO1
GCF_000006765	NFOBNJ_03148	sal-type_ABC-F_protein_aligned	7.5e-70	234.4	0	6.1e-37	125.8	0	3.1	ribosomal protection-like ABC-F family protein	GCF_000006765_1_ASM676v1_genomic_sal-type_ABC-F_protein_aligned_res_tab_txt	Pseudomonas aeruginosa PAO1
GCF_000006765	NFOBNJ_02043	sal-type_ABC-F_protein_aligned	3.6e-66	222.3	0	8.5e-36	122	0	4.2	ABC-F family ATPase	GCF_000006765_1_ASM676v1_genomic_sal-type_ABC-F_protein_aligned_res_tab_txt	Pseudomonas aeruginosa PAO1
GCF_000006765	NFOBNJ_05478	sal-type_ABC-F_protein_aligned	1e-65	220.7	0	1.3e-30	104.9	0	3.1	ribosomal protection-like ABC-F family protein	GCF_000006765_1_ASM676v1_genomic_sal-type_ABC-F_protein_aligned_res_tab_txt	Pseudomonas aeruginosa PAO1
GCF_000006765	NFOBNJ_02152	tetracycline-resistant_ribosomal_protection_protein_aligned	9.9e-108	359.2	0	6.9e-107	356.4	0	1.8	elongation factor G	GCF_000006765_1_ASM676v1_genomic_tetracycline-resistant_ribosomal_protection_protein_aligned_res_tab_txt	Pseudomonas aeruginosa PAO1
GCF_000006765	NFOBNJ_04061	tetracycline-resistant_ribosomal_protection_protein_aligned	3.9e-62	208.5	0	9.9e-62	207.2	0	1.5	peptide chain release factor 3	GCF_000006765_1_ASM676v1_genomic_tetracycline-resistant_ribosomal_protection_protein_aligned_res_tab_txt	Pseudomonas aeruginosa PAO1
GCF_000006765	NFOBNJ_04364	Van_ligase;glycopeptide_resistance_gene_cluster_aligned	1.5e-64	216.5	0	1.8e-64	216.2	0	1	D-alanine--D-alanine ligase A	GCF_000006765_1_ASM676v1_genomic_Van_ligase;glycopeptide_resistance_gene_cluster_aligned_res_tab_txt	Pseudomonas aeruginosa PAO1
GCF_000006765	NFOBNJ_04588	Van_ligase;glycopeptide_resistance_gene_cluster_aligned	3.3e-61	205.5	0	2.4e-54	183	0	2	D-alanine--D-alanine ligase B	GCF_000006765_1_ASM676v1_genomic_Van_ligase;glycopeptide_resistance_gene_cluster_aligned_res_tab_txt	Pseudomonas aeruginosa PAO1
GCF_000006765	NFOBNJ_02043	vga-type_ABC-F_protein_aligned	1.1e-83	279.8	0	3.5e-53	179.1	0	3	ABC-F family ATPase	GCF_000006765_1_ASM676v1_genomic_vga-type_ABC-F_protein_aligned_res_tab_txt	Pseudomonas aeruginosa PAO1
GCF_000006765	NFOBNJ_03148	vga-type_ABC-F_protein_aligned	2.1e-73	245.8	0	1.3e-39	134.3	0	3.1	ribosomal protection-like ABC-F family protein	GCF_000006765_1_ASM676v1_genomic_vga-type_ABC-F_protein_aligned_res_tab_txt	Pseudomonas aeruginosa PAO1
GCF_000006765	NFOBNJ_04782	vga-type_ABC-F_protein_aligned	1e-67	227.1	0	1.4e-37	127.6	0	3.1	energy-dependent translational throttle protein EttA	GCF_000006765_1_ASM676v1_genomic_vga-type_ABC-F_protein_aligned_res_tab_txt	Pseudomonas aeruginosa PAO1
GCF_000006765	NFOBNJ_05478	vga-type_ABC-F_protein_aligned	6.8e-63	211.2	0	7e-32	108.8	0	3.2	ribosomal protection-like ABC-F family protein	GCF_000006765_1_ASM676v1_genomic_vga-type_ABC-F_protein_aligned_res_tab_txt	Pseudomonas aeruginosa PAO1
GCF_000006925	EICGHA_04947	ACC_beta-lactamase_aligned	3.5e-87	291.1	0	4.1e-87	290.8	0	1	BlaEC family class C beta-lactamase	GCF_000006925_2_ASM692v2_genomic_ACC_beta-lactamase_aligned_res_tab_txt	Shigella flexneri 2a str 301
GCF_000006925	EICGHA_04947	ADC_beta-lactamases_pending_classification_for_carbapenemase_activity_aligned	6.8e-91	303.3	0	8.2e-91	303	0	1	BlaEC family class C beta-lactamase	GCF_000006925_2_ASM692v2_genomic_ADC_beta-lactamases_pending_classification_for_carbapenemase_activity_aligned_res_tab_txt	Shigella flexneri 2a str 301
GCF_000006925	EICGHA_04947	ADC_beta-lactamase_without_carbapenemase_activity_aligned	1.9e-108	360.9	0	2.2e-108	360.6	0	1	BlaEC family class C beta-lactamase	GCF_000006925_2_ASM692v2_genomic_ADC_beta-lactamase_without_carbapenemase_activity_aligned_res_tab_txt	Shigella flexneri 2a str 301
GCF_000006925	EICGHA_00024	antibiotic-resistant_isoleucyl-tRNA_synthetase_(ileS)_aligned	2.8e-120	401	0	3.5e-120	400.7	0	1	isoleucine--tRNA ligase	GCF_000006925_2_ASM692v2_genomic_antibiotic-resistant_isoleucyl-tRNA_synthetase_ileS_aligned_res_tab_txt	Shigella flexneri 2a str 301
GCF_000006925	EICGHA_00849	ATP-binding_cassette_(ABC)_antibiotic_efflux_pump_aligned	2.3e-87	291.7	0	2.3e-46	156.4	0	2	LPS export ABC transporter ATP-binding protein	GCF_000006925_2_ASM692v2_genomic_ATP-binding_cassette_ABC_antibiotic_efflux_pump_aligned_res_tab_txt	Shigella flexneri 2a str 301
GCF_000006925	EICGHA_04021	ATP-binding_cassette_(ABC)_antibiotic_efflux_pump_aligned	1.3e-81	272.7	0	6.8e-45	151.6	0	2.1	ribosome-associated ATPase/putative transporter RbbA	GCF_000006925_2_ASM692v2_genomic_ATP-binding_cassette_ABC_antibiotic_efflux_pump_aligned_res_tab_txt	Shigella flexneri 2a str 301
GCF_000006925	EICGHA_04896	ATP-binding_cassette_(ABC)_antibiotic_efflux_pump_aligned	2.1e-64	216	0	3.8e-37	126	0	2	Galactofuranose transporter ATP-binding protein YtfR	GCF_000006925_2_ASM692v2_genomic_ATP-binding_cassette_ABC_antibiotic_efflux_pump_aligned_res_tab_txt	Shigella flexneri 2a str 301
GCF_000006925	EICGHA_00964	ATP-binding_cassette_(ABC)_antibiotic_efflux_pump_aligned	3.3e-60	202.1	0	4.4e-60	201.7	0	1	heme ABC transporter permease/ATP-binding protein CydD	GCF_000006925_2_ASM692v2_genomic_ATP-binding_cassette_ABC_antibiotic_efflux_pump_aligned_res_tab_txt	Shigella flexneri 2a str 301
GCF_000006925	EICGHA_02978	Cfr_23S_ribosomal_RNA_methyltransferase_aligned	1.3e-65	220.1	0	1.7e-65	219.7	0	1	bifunctional tRNA (adenosine(37)-C2)-methyltransferase TrmG/ribosomal RNA large subunit methyltransferase RlmN	GCF_000006925_2_ASM692v2_genomic_Cfr_23S_ribosomal_RNA_methyltransferase_aligned_res_tab_txt	Shigella flexneri 2a str 301
GCF_000006925	EICGHA_02084	glycopeptide_resistance_gene_cluster;vanH_aligned	2.9e-73	244.8	0	3.5e-73	244.5	0	1	D-lactate dehydrogenase	GCF_000006925_2_ASM692v2_genomic_glycopeptide_resistance_gene_cluster;vanH_aligned_res_tab_txt	Shigella flexneri 2a str 301
GCF_000006925	EICGHA_04577	glycopeptide_resistance_gene_cluster;vanR_aligned	7.7e-66	219.9	0	8.6e-66	219.8	0	1	envelope stress response regulator transcription factor CpxR	GCF_000006925_2_ASM692v2_genomic_glycopeptide_resistance_gene_cluster;vanR_aligned_res_tab_txt	Shigella flexneri 2a str 301
GCF_000006925	EICGHA_03936	glycopeptide_resistance_gene_cluster;vanR_aligned	2.4e-64	215	0	3e-64	214.7	0	1	two-component system response regulator OmpR	GCF_000006925_2_ASM692v2_genomic_glycopeptide_resistance_gene_cluster;vanR_aligned_res_tab_txt	Shigella flexneri 2a str 301
GCF_000006925	EICGHA_02336	glycopeptide_resistance_gene_cluster;vanR_aligned	7.5e-62	206.9	0	9.2e-62	206.6	0	1.1	response regulator transcription factor HprR	GCF_000006925_2_ASM692v2_genomic_glycopeptide_resistance_gene_cluster;vanR_aligned_res_tab_txt	Shigella flexneri 2a str 301
GCF_000006925	EICGHA_02495	glycopeptide_resistance_gene_cluster;vanR_aligned	1.5e-61	205.9	0	1.7e-61	205.7	0	1	two-component system response regulator BaeR	GCF_000006925_2_ASM692v2_genomic_glycopeptide_resistance_gene_cluster;vanR_aligned_res_tab_txt	Shigella flexneri 2a str 301
GCF_000006925	EICGHA_00370	glycopeptide_resistance_gene_cluster;vanR_aligned	4e-61	204.5	0	4.5e-61	204.3	0	1	phosphate response regulator transcription factor PhoB	GCF_000006925_2_ASM692v2_genomic_glycopeptide_resistance_gene_cluster;vanR_aligned_res_tab_txt	Shigella flexneri 2a str 301
GCF_000006925	EICGHA_04783	glycopeptide_resistance_gene_cluster;vanT_aligned	1.3e-59	200.5	0	1.4e-59	200.3	0	1	alanine racemase	GCF_000006925_2_ASM692v2_genomic_glycopeptide_resistance_gene_cluster;vanT_aligned_res_tab_txt	Shigella flexneri 2a str 301
GCF_000006925	EICGHA_05078	lsa-type_ABC-F_protein_aligned	7.5e-64	214.5	0	9e-21	72.4	0	4	energy-dependent translational throttle protein EttA	GCF_000006925_2_ASM692v2_genomic_lsa-type_ABC-F_protein_aligned_res_tab_txt	Shigella flexneri 2a str 301
GCF_000006925	EICGHA_00882	Miscellaneous_ABC-F_subfamily_ATP-binding_cassette_ribosomal_protection_proteins_aligned	1.7e-124	414.9	0	3.3e-123	410.6	0	1.9	ABC-F family ATPase	GCF_000006925_2_ASM692v2_genomic_Miscellaneous_ABC-F_subfamily_ATP-binding_cassette_ribosomal_protection_proteins_aligned_res_tab_txt	Shigella flexneri 2a str 301
GCF_000006925	EICGHA_05078	Miscellaneous_ABC-F_subfamily_ATP-binding_cassette_ribosomal_protection_proteins_aligned	1.8e-117	391.7	0	2e-81	272.8	0	2.9	energy-dependent translational throttle protein EttA	GCF_000006925_2_ASM692v2_genomic_Miscellaneous_ABC-F_subfamily_ATP-binding_cassette_ribosomal_protection_proteins_aligned_res_tab_txt	Shigella flexneri 2a str 301
GCF_000006925	EICGHA_04947	OCH_beta-lactamase_aligned	8.8e-101	335.7	0	1e-100	335.5	0	1	BlaEC family class C beta-lactamase	GCF_000006925_2_ASM692v2_genomic_OCH_beta-lactamase_aligned_res_tab_txt	Shigella flexneri 2a str 301
GCF_000006925	EICGHA_04729	pmr_phosphoethanolamine_transferase_aligned	4.4e-109	363.9	0	5.4e-109	363.6	0	1	phosphoethanolamine transferase EptA	GCF_000006925_2_ASM692v2_genomic_pmr_phosphoethanolamine_transferase_aligned_res_tab_txt	Shigella flexneri 2a str 301
GCF_000006925	EICGHA_04113	pmr_phosphoethanolamine_transferase_aligned	2.1e-87	292.5	0	2.6e-87	292.2	0	1	kdo(2)-lipid A phosphoethanolamine 7''-transferase	GCF_000006925_2_ASM692v2_genomic_pmr_phosphoethanolamine_transferase_aligned_res_tab_txt	Shigella flexneri 2a str 301
GCF_000006925	EICGHA_01091	sal-type_ABC-F_protein_aligned	8.6e-72	240.6	0	7.9e-38	128.6	0	3.2	ABC transporter ATP-binding protein	GCF_000006925_2_ASM692v2_genomic_sal-type_ABC-F_protein_aligned_res_tab_txt	Shigella flexneri 2a str 301
GCF_000006925	EICGHA_03868	tetracycline-resistant_ribosomal_protection_protein_aligned	4e-111	370.2	0	1.9e-110	368	0	1.8	elongation factor G	GCF_000006925_2_ASM692v2_genomic_tetracycline-resistant_ribosomal_protection_protein_aligned_res_tab_txt	Shigella flexneri 2a str 301
GCF_000006925	EICGHA_05056	tetracycline-resistant_ribosomal_protection_protein_aligned	1.3e-62	210	0	1.4e-61	206.5	0	1.9	peptide chain release factor 3	GCF_000006925_2_ASM692v2_genomic_tetracycline-resistant_ribosomal_protection_protein_aligned_res_tab_txt	Shigella flexneri 2a str 301
GCF_000006925	EICGHA_00262	Van_ligase;glycopeptide_resistance_gene_cluster_aligned	4.7e-105	349.5	0	5.3e-105	349.4	0	1	D-alanine--D-alanine ligase	GCF_000006925_2_ASM692v2_genomic_Van_ligase;glycopeptide_resistance_gene_cluster_aligned_res_tab_txt	Shigella flexneri 2a str 301
GCF_000006925	EICGHA_00098	Van_ligase;glycopeptide_resistance_gene_cluster_aligned	2.9e-62	208.8	0	8.5e-57	190.8	0	2	D-alanine--D-alanine ligase	GCF_000006925_2_ASM692v2_genomic_Van_ligase;glycopeptide_resistance_gene_cluster_aligned_res_tab_txt	Shigella flexneri 2a str 301
GCF_000006925	EICGHA_01091	vga-type_ABC-F_protein_aligned	9e-85	283.2	0	1.2e-44	150.8	0	3.3	ABC transporter ATP-binding protein	GCF_000006925_2_ASM692v2_genomic_vga-type_ABC-F_protein_aligned_res_tab_txt	Shigella flexneri 2a str 301
GCF_000006925	EICGHA_05078	vga-type_ABC-F_protein_aligned	4.6e-73	244.6	0	2.2e-40	136.7	0	3	energy-dependent translational throttle protein EttA	GCF_000006925_2_ASM692v2_genomic_vga-type_ABC-F_protein_aligned_res_tab_txt	Shigella flexneri 2a str 301
GCF_000006945	GMEOCJ_01328	ANT(3'')_aligned	1.3e-88	295	0	1.4e-88	294.8	0	1	cryptic aminoglycoside nucleotidyltransferase ANT(3'')/ANT(9)	GCF_000006945_2_ASM694v2_genomic_ANT3''_aligned_res_tab_txt	Salmonella enterica subsp enterica serovar Typhimurium str LT2
GCF_000006945	GMEOCJ_00047	antibiotic-resistant_isoleucyl-tRNA_synthetase_(ileS)_aligned	1.2e-121	405.4	0	1.6e-121	405	0	1	isoleucine--tRNA ligase	GCF_000006945_2_ASM694v2_genomic_antibiotic-resistant_isoleucyl-tRNA_synthetase_ileS_aligned_res_tab_txt	Salmonella enterica subsp enterica serovar Typhimurium str LT2
GCF_000006945	GMEOCJ_03743	ATP-binding_cassette_(ABC)_antibiotic_efflux_pump_aligned	1.6e-83	278.9	0	3.2e-45	152.5	0	2.1	ribosome-associated ATPase/putative transporter RbbA	GCF_000006945_2_ASM694v2_genomic_ATP-binding_cassette_ABC_antibiotic_efflux_pump_aligned_res_tab_txt	Salmonella enterica subsp enterica serovar Typhimurium str LT2
GCF_000006945	GMEOCJ_00842	ATP-binding_cassette_(ABC)_antibiotic_efflux_pump_aligned	3.1e-82	274.7	0	2.4e-43	146.4	0	2	LPS export ABC transporter ATP-binding protein	GCF_000006945_2_ASM694v2_genomic_ATP-binding_cassette_ABC_antibiotic_efflux_pump_aligned_res_tab_txt	Salmonella enterica subsp enterica serovar Typhimurium str LT2
GCF_000006945	GMEOCJ_01008	ATP-binding_cassette_(ABC)_antibiotic_efflux_pump_aligned	3.9e-63	211.7	0	4.9e-63	211.3	0	1	heme ABC transporter permease/ATP-binding protein CydD	GCF_000006945_2_ASM694v2_genomic_ATP-binding_cassette_ABC_antibiotic_efflux_pump_aligned_res_tab_txt	Salmonella enterica subsp enterica serovar Typhimurium str LT2
GCF_000006945	GMEOCJ_04253	ATP-binding_cassette_(ABC)_antibiotic_efflux_pump_aligned	8.1e-62	207.3	0	6.5e-36	121.8	0	2	autoinducer 2 ABC transporter ATP-binding protein LsrA	GCF_000006945_2_ASM694v2_genomic_ATP-binding_cassette_ABC_antibiotic_efflux_pump_aligned_res_tab_txt	Salmonella enterica subsp enterica serovar Typhimurium str LT2
GCF_000006945	GMEOCJ_02625	Cfr_23S_ribosomal_RNA_methyltransferase_aligned	2e-64	216.1	0	2.7e-64	215.6	0	1	bifunctional tRNA (adenosine(37)-C2)-methyltransferase TrmG/ribosomal RNA large subunit methyltransferase RlmN	GCF_000006945_2_ASM694v2_genomic_Cfr_23S_ribosomal_RNA_methyltransferase_aligned_res_tab_txt	Salmonella enterica subsp enterica serovar Typhimurium str LT2
GCF_000006945	GMEOCJ_04239	glycopeptide_resistance_gene_cluster;vanR_aligned	1.8e-65	218.6	0	2e-65	218.4	0	1	envelope stress response regulator transcription factor CpxR	GCF_000006945_2_ASM694v2_genomic_glycopeptide_resistance_gene_cluster;vanR_aligned_res_tab_txt	Salmonella enterica subsp enterica serovar Typhimurium str LT2
GCF_000006945	GMEOCJ_03655	glycopeptide_resistance_gene_cluster;vanR_aligned	2.2e-64	215	0	2.8e-64	214.7	0	1	two-component system response regulator OmpR	GCF_000006945_2_ASM694v2_genomic_glycopeptide_resistance_gene_cluster;vanR_aligned_res_tab_txt	Salmonella enterica subsp enterica serovar Typhimurium str LT2
GCF_000006945	GMEOCJ_01153	glycopeptide_resistance_gene_cluster;vanR_aligned	1.4e-63	212.4	0	1.7e-63	212.1	0	1	response regulator transcription factor HprR	GCF_000006945_2_ASM694v2_genomic_glycopeptide_resistance_gene_cluster;vanR_aligned_res_tab_txt	Salmonella enterica subsp enterica serovar Typhimurium str LT2
GCF_000006945	GMEOCJ_00414	glycopeptide_resistance_gene_cluster;vanR_aligned	2e-61	205.4	0	2.2e-61	205.2	0	1	phosphate response regulator transcription factor PhoB	GCF_000006945_2_ASM694v2_genomic_glycopeptide_resistance_gene_cluster;vanR_aligned_res_tab_txt	Salmonella enterica subsp enterica serovar Typhimurium str LT2
GCF_000006945	GMEOCJ_02221	glycopeptide_resistance_gene_cluster;vanR_aligned	3.2e-61	204.7	0	3.7e-61	204.5	0	1	two-component system response regulator BaeR	GCF_000006945_2_ASM694v2_genomic_glycopeptide_resistance_gene_cluster;vanR_aligned_res_tab_txt	Salmonella enterica subsp enterica serovar Typhimurium str LT2
GCF_000006945	GMEOCJ_00726	kdpDE_aligned	8.9e-86	287	0	1.1e-85	286.7	0	1.1	two-component system response regulator KdpE	GCF_000006945_2_ASM694v2_genomic_kdpDE_aligned_res_tab_txt	Salmonella enterica subsp enterica serovar Typhimurium str LT2
GCF_000006945	GMEOCJ_00727	kdpDE_aligned	4.3e-84	281.4	0	5.9e-84	281	0	1	two-component system sensor histidine kinase KdpD	GCF_000006945_2_ASM694v2_genomic_kdpDE_aligned_res_tab_txt	Salmonella enterica subsp enterica serovar Typhimurium str LT2
GCF_000006945	GMEOCJ_04767	lsa-type_ABC-F_protein_aligned	1.5e-64	216.7	0	6.6e-21	72.7	0	4	energy-dependent translational throttle protein EttA	GCF_000006945_2_ASM694v2_genomic_lsa-type_ABC-F_protein_aligned_res_tab_txt	Salmonella enterica subsp enterica serovar Typhimurium str LT2
GCF_000006945	GMEOCJ_00863	Miscellaneous_ABC-F_subfamily_ATP-binding_cassette_ribosomal_protection_proteins_aligned	1.2e-123	412	0	2.4e-122	407.7	0	1.9	ABC-F family ATPase	GCF_000006945_2_ASM694v2_genomic_Miscellaneous_ABC-F_subfamily_ATP-binding_cassette_ribosomal_protection_proteins_aligned_res_tab_txt	Salmonella enterica subsp enterica serovar Typhimurium str LT2
GCF_000006945	GMEOCJ_04767	Miscellaneous_ABC-F_subfamily_ATP-binding_cassette_ribosomal_protection_proteins_aligned	1.7e-116	388.4	0	1e-61	207.6	0	2.9	energy-dependent translational throttle protein EttA	GCF_000006945_2_ASM694v2_genomic_Miscellaneous_ABC-F_subfamily_ATP-binding_cassette_ribosomal_protection_proteins_aligned_res_tab_txt	Salmonella enterica subsp enterica serovar Typhimurium str LT2
GCF_000006945	GMEOCJ_04767	msr-type_ABC-F_protein_aligned	1.8e-67	226.1	0	8.2e-26	88.8	0	4	energy-dependent translational throttle protein EttA	GCF_000006945_2_ASM694v2_genomic_msr-type_ABC-F_protein_aligned_res_tab_txt	Salmonella enterica subsp enterica serovar Typhimurium str LT2
GCF_000006945	GMEOCJ_04473	pmr_phosphoethanolamine_transferase_aligned	1.1e-84	283.4	0	1.3e-84	283.1	0	1	phosphoethanolamine transferase EptA	GCF_000006945_2_ASM694v2_genomic_pmr_phosphoethanolamine_transferase_aligned_res_tab_txt	Salmonella enterica subsp enterica serovar Typhimurium str LT2
GCF_000006945	GMEOCJ_03541	resistance-nodulation-cell_division_(RND)_antibiotic_efflux_pump_aligned	1.7e-131	438.1	0	3e-131	437.3	0	1.4	Efflux pump membrane transporter	GCF_000006945_2_ASM694v2_genomic_resistance-nodulation-cell_division_RND_antibiotic_efflux_pump_aligned_res_tab_txt	Salmonella enterica subsp enterica serovar Typhimurium str LT2
GCF_000006945	GMEOCJ_01121	sal-type_ABC-F_protein_aligned	2.2e-71	239.2	0	2.2e-59	199.6	0	3.3	ABC transporter ATP-binding protein	GCF_000006945_2_ASM694v2_genomic_sal-type_ABC-F_protein_aligned_res_tab_txt	Salmonella enterica subsp enterica serovar Typhimurium str LT2
GCF_000006945	GMEOCJ_03900	subclass_B3_LRA_beta-lactamase_aligned	1.4e-67	225.8	0	1.6e-67	225.7	0	1	HARLDQ motif MBL-fold protein	GCF_000006945_2_ASM694v2_genomic_subclass_B3_LRA_beta-lactamase_aligned_res_tab_txt	Salmonella enterica subsp enterica serovar Typhimurium str LT2
GCF_000006945	GMEOCJ_03597	tetracycline-resistant_ribosomal_protection_protein_aligned	1.4e-111	371.6	0	6.1e-111	369.5	0	1.8	elongation factor G	GCF_000006945_2_ASM694v2_genomic_tetracycline-resistant_ribosomal_protection_protein_aligned_res_tab_txt	Salmonella enterica subsp enterica serovar Typhimurium str LT2
GCF_000006945	GMEOCJ_04746	tetracycline-resistant_ribosomal_protection_protein_aligned	5.5e-62	207.8	0	5.9e-61	204.4	0	1.9	peptide chain release factor 3	GCF_000006945_2_ASM694v2_genomic_tetracycline-resistant_ribosomal_protection_protein_aligned_res_tab_txt	Salmonella enterica subsp enterica serovar Typhimurium str LT2
GCF_000006945	GMEOCJ_00397	Van_ligase;glycopeptide_resistance_gene_cluster_aligned	1.9e-105	350.7	0	2.2e-105	350.5	0	1	D-alanine--D-alanine ligase	GCF_000006945_2_ASM694v2_genomic_Van_ligase;glycopeptide_resistance_gene_cluster_aligned_res_tab_txt	Salmonella enterica subsp enterica serovar Typhimurium str LT2
GCF_000006945	GMEOCJ_00134	Van_ligase;glycopeptide_resistance_gene_cluster_aligned	1.7e-61	206.1	0	4.2e-56	188.4	0	2	D-alanine--D-alanine ligase B	GCF_000006945_2_ASM694v2_genomic_Van_ligase;glycopeptide_resistance_gene_cluster_aligned_res_tab_txt	Salmonella enterica subsp enterica serovar Typhimurium str LT2
GCF_000006945	GMEOCJ_01121	vga-type_ABC-F_protein_aligned	7.4e-86	286.6	0	1.4e-46	157	0	3.3	ABC transporter ATP-binding protein	GCF_000006945_2_ASM694v2_genomic_vga-type_ABC-F_protein_aligned_res_tab_txt	Salmonella enterica subsp enterica serovar Typhimurium str LT2
GCF_000006945	GMEOCJ_04767	vga-type_ABC-F_protein_aligned	1e-72	243.3	0	2.3e-40	136.6	0	3	energy-dependent translational throttle protein EttA	GCF_000006945_2_ASM694v2_genomic_vga-type_ABC-F_protein_aligned_res_tab_txt	Salmonella enterica subsp enterica serovar Typhimurium str LT2
GCF_000008865	BOGIMF_05452	ADC_beta-lactamases_pending_classification_for_carbapenemase_activity_aligned	5.7e-92	306.9	0	6.8e-92	306.7	0	1	BlaEC family class C beta-lactamase	GCF_000008865_2_ASM886v2_genomic_ADC_beta-lactamases_pending_classification_for_carbapenemase_activity_aligned_res_tab_txt	Escherichia coli O157:H7 str Sakai DNA
GCF_000008865	BOGIMF_05452	ADC_beta-lactamase_without_carbapenemase_activity_aligned	1e-109	365.1	0	1.2e-109	364.9	0	1	BlaEC family class C beta-lactamase	GCF_000008865_2_ASM886v2_genomic_ADC_beta-lactamase_without_carbapenemase_activity_aligned_res_tab_txt	Escherichia coli O157:H7 str Sakai DNA
GCF_000008865	BOGIMF_00029	antibiotic-resistant_isoleucyl-tRNA_synthetase_(ileS)_aligned	1.1e-120	402.4	0	1.4e-120	402.1	0	1	isoleucine--tRNA ligase	GCF_000008865_2_ASM886v2_genomic_antibiotic-resistant_isoleucyl-tRNA_synthetase_ileS_aligned_res_tab_txt	Escherichia coli O157:H7 str Sakai DNA
GCF_000008865	BOGIMF_00921	ATP-binding_cassette_(ABC)_antibiotic_efflux_pump_aligned	2.7e-87	291.6	0	2.5e-46	156.4	0	2	LPS export ABC transporter ATP-binding protein	GCF_000008865_2_ASM886v2_genomic_ATP-binding_cassette_ABC_antibiotic_efflux_pump_aligned_res_tab_txt	Escherichia coli O157:H7 str Sakai DNA
GCF_000008865	BOGIMF_04592	ATP-binding_cassette_(ABC)_antibiotic_efflux_pump_aligned	2.4e-82	275.3	0	3.1e-45	152.8	0	2.1	ribosome-associated ATPase/putative transporter RbbA	GCF_000008865_2_ASM886v2_genomic_ATP-binding_cassette_ABC_antibiotic_efflux_pump_aligned_res_tab_txt	Escherichia coli O157:H7 str Sakai DNA
GCF_000008865	BOGIMF_05532	ATP-binding_cassette_(ABC)_antibiotic_efflux_pump_aligned	1.3e-65	220	0	1.9e-37	127.1	0	2	Galactofuranose transporter ATP-binding protein YtfR	GCF_000008865_2_ASM886v2_genomic_ATP-binding_cassette_ABC_antibiotic_efflux_pump_aligned_res_tab_txt	Escherichia coli O157:H7 str Sakai DNA
GCF_000008865	BOGIMF_01031	ATP-binding_cassette_(ABC)_antibiotic_efflux_pump_aligned	3.3e-62	208.8	0	4.4e-62	208.4	0	1	heme ABC transporter permease/ATP-binding protein CydD	GCF_000008865_2_ASM886v2_genomic_ATP-binding_cassette_ABC_antibiotic_efflux_pump_aligned_res_tab_txt	Escherichia coli O157:H7 str Sakai DNA
GCF_000008865	BOGIMF_03543	Cfr_23S_ribosomal_RNA_methyltransferase_aligned	3.5e-65	218.8	0	4.7e-65	218.3	0	1	bifunctional tRNA (adenosine(37)-C2)-methyltransferase TrmG/ribosomal RNA large subunit methyltransferase RlmN	GCF_000008865_2_ASM886v2_genomic_Cfr_23S_ribosomal_RNA_methyltransferase_aligned_res_tab_txt	Escherichia coli O157:H7 str Sakai DNA
GCF_000008865	BOGIMF_02069	glycopeptide_resistance_gene_cluster;vanH_aligned	3.4e-73	244.6	0	4.2e-73	244.4	0	1	D-lactate dehydrogenase	GCF_000008865_2_ASM886v2_genomic_glycopeptide_resistance_gene_cluster;vanH_aligned_res_tab_txt	Escherichia coli O157:H7 str Sakai DNA
GCF_000008865	BOGIMF_05120	glycopeptide_resistance_gene_cluster;vanR_aligned	8.3e-66	219.9	0	9.3e-66	219.8	0	1	envelope stress response regulator transcription factor CpxR	GCF_000008865_2_ASM886v2_genomic_glycopeptide_resistance_gene_cluster;vanR_aligned_res_tab_txt	Escherichia coli O157:H7 str Sakai DNA
GCF_000008865	BOGIMF_04479	glycopeptide_resistance_gene_cluster;vanR_aligned	2.6e-64	215	0	3.2e-64	214.7	0	1	two-component system response regulator OmpR	GCF_000008865_2_ASM886v2_genomic_glycopeptide_resistance_gene_cluster;vanR_aligned_res_tab_txt	Escherichia coli O157:H7 str Sakai DNA
GCF_000008865	BOGIMF_02820	glycopeptide_resistance_gene_cluster;vanR_aligned	1.1e-61	206.4	0	1.4e-61	206.1	0	1.1	response regulator transcription factor HprR	GCF_000008865_2_ASM886v2_genomic_glycopeptide_resistance_gene_cluster;vanR_aligned_res_tab_txt	Escherichia coli O157:H7 str Sakai DNA
GCF_000008865	BOGIMF_03012	glycopeptide_resistance_gene_cluster;vanR_aligned	1.2e-61	206.3	0	1.4e-61	206.1	0	1	two-component system response regulator BaeR	GCF_000008865_2_ASM886v2_genomic_glycopeptide_resistance_gene_cluster;vanR_aligned_res_tab_txt	Escherichia coli O157:H7 str Sakai DNA
GCF_000008865	BOGIMF_00472	glycopeptide_resistance_gene_cluster;vanR_aligned	3.9e-61	204.6	0	4.3e-61	204.5	0	1	phosphate response regulator transcription factor PhoB	GCF_000008865_2_ASM886v2_genomic_glycopeptide_resistance_gene_cluster;vanR_aligned_res_tab_txt	Escherichia coli O157:H7 str Sakai DNA
GCF_000008865	BOGIMF_00765	kdpDE_aligned	4e-94	314.8	0	4.8e-94	314.6	0	1.1	two-component system response regulator KdpE	GCF_000008865_2_ASM886v2_genomic_kdpDE_aligned_res_tab_txt	Escherichia coli O157:H7 str Sakai DNA
GCF_000008865	BOGIMF_00766	kdpDE_aligned	7.9e-80	267.5	0	1.1e-79	267.1	0	1	two-component system sensor histidine kinase KdpD	GCF_000008865_2_ASM886v2_genomic_kdpDE_aligned_res_tab_txt	Escherichia coli O157:H7 str Sakai DNA
GCF_000008865	BOGIMF_05689	lsa-type_ABC-F_protein_aligned	8.1e-64	214.5	0	9.7e-21	72.4	0	4	energy-dependent translational throttle protein EttA	GCF_000008865_2_ASM886v2_genomic_lsa-type_ABC-F_protein_aligned_res_tab_txt	Escherichia coli O157:H7 str Sakai DNA
GCF_000008865	BOGIMF_00950	Miscellaneous_ABC-F_subfamily_ATP-binding_cassette_ribosomal_protection_proteins_aligned	2e-124	414.8	0	4e-123	410.5	0	1.9	ABC-F family ATPase	GCF_000008865_2_ASM886v2_genomic_Miscellaneous_ABC-F_subfamily_ATP-binding_cassette_ribosomal_protection_proteins_aligned_res_tab_txt	Escherichia coli O157:H7 str Sakai DNA
GCF_000008865	BOGIMF_05689	Miscellaneous_ABC-F_subfamily_ATP-binding_cassette_ribosomal_protection_proteins_aligned	2e-117	391.7	0	2.1e-81	272.8	0	2.9	energy-dependent translational throttle protein EttA	GCF_000008865_2_ASM886v2_genomic_Miscellaneous_ABC-F_subfamily_ATP-binding_cassette_ribosomal_protection_proteins_aligned_res_tab_txt	Escherichia coli O157:H7 str Sakai DNA
GCF_000008865	BOGIMF_05452	OCH_beta-lactamase_aligned	4e-100	333.7	0	4.7e-100	333.4	0	1	BlaEC family class C beta-lactamase	GCF_000008865_2_ASM886v2_genomic_OCH_beta-lactamase_aligned_res_tab_txt	Escherichia coli O157:H7 str Sakai DNA
GCF_000008865	BOGIMF_05412	pmr_phosphoethanolamine_transferase_aligned	4.1e-109	364.1	0	5e-109	363.8	0	1	phosphoethanolamine transferase EptA	GCF_000008865_2_ASM886v2_genomic_pmr_phosphoethanolamine_transferase_aligned_res_tab_txt	Escherichia coli O157:H7 str Sakai DNA
GCF_000008865	BOGIMF_04671	pmr_phosphoethanolamine_transferase_aligned	7.3e-88	294.1	0	8.7e-88	293.8	0	1	kdo(2)-lipid A phosphoethanolamine 7''-transferase	GCF_000008865_2_ASM886v2_genomic_pmr_phosphoethanolamine_transferase_aligned_res_tab_txt	Escherichia coli O157:H7 str Sakai DNA
GCF_000008865	BOGIMF_02952	pmr_phosphoethanolamine_transferase_aligned	1.8e-69	233.5	0	1.5e-36	124.9	0	2	UDP-glucose 6-dehydrogenase	GCF_000008865_2_ASM886v2_genomic_pmr_phosphoethanolamine_transferase_aligned_res_tab_txt	Escherichia coli O157:H7 str Sakai DNA
GCF_000008865	BOGIMF_01093	sal-type_ABC-F_protein_aligned	4.6e-72	241.7	0	8.9e-60	201.1	0	3.2	ABC transporter ATP-binding protein	GCF_000008865_2_ASM886v2_genomic_sal-type_ABC-F_protein_aligned_res_tab_txt	Escherichia coli O157:H7 str Sakai DNA
GCF_000008865	BOGIMF_04420	tetracycline-resistant_ribosomal_protection_protein_aligned	3.4e-111	370.6	0	1.7e-110	368.3	0	1.8	elongation factor G	GCF_000008865_2_ASM886v2_genomic_tetracycline-resistant_ribosomal_protection_protein_aligned_res_tab_txt	Escherichia coli O157:H7 str Sakai DNA
GCF_000008865	BOGIMF_05668	tetracycline-resistant_ribosomal_protection_protein_aligned	9.1e-63	210.6	0	1e-61	207.1	0	1.9	peptide chain release factor 3	GCF_000008865_2_ASM886v2_genomic_tetracycline-resistant_ribosomal_protection_protein_aligned_res_tab_txt	Escherichia coli O157:H7 str Sakai DNA
GCF_000008865	BOGIMF_00454	Van_ligase;glycopeptide_resistance_gene_cluster_aligned	5e-105	349.5	0	5.7e-105	349.4	0	1	D-alanine--D-alanine ligase	GCF_000008865_2_ASM886v2_genomic_Van_ligase;glycopeptide_resistance_gene_cluster_aligned_res_tab_txt	Escherichia coli O157:H7 str Sakai DNA
GCF_000008865	BOGIMF_00100	Van_ligase;glycopeptide_resistance_gene_cluster_aligned	2.4e-63	212.5	0	6.9e-58	194.5	0	2	D-alanine--D-alanine ligase	GCF_000008865_2_ASM886v2_genomic_Van_ligase;glycopeptide_resistance_gene_cluster_aligned_res_tab_txt	Escherichia coli O157:H7 str Sakai DNA
GCF_000008865	BOGIMF_01093	vga-type_ABC-F_protein_aligned	1.6e-84	282.5	0	2.4e-45	153.2	0	3.3	ABC transporter ATP-binding protein	GCF_000008865_2_ASM886v2_genomic_vga-type_ABC-F_protein_aligned_res_tab_txt	Escherichia coli O157:H7 str Sakai DNA
GCF_000008865	BOGIMF_05689	vga-type_ABC-F_protein_aligned	5e-73	244.6	0	2.4e-40	136.7	0	3	energy-dependent translational throttle protein EttA	GCF_000008865_2_ASM886v2_genomic_vga-type_ABC-F_protein_aligned_res_tab_txt	Escherichia coli O157:H7 str Sakai DNA
GCF_000009045	KBPOGL_01448	ATP-binding_cassette_(ABC)_antibiotic_efflux_pump_aligned	7e-90	299.7	0	3.6e-48	162.1	0	2	energy-coupling factor transporter ATPase	GCF_000009045_1_ASM904v1_genomic_ATP-binding_cassette_ABC_antibiotic_efflux_pump_aligned_res_tab_txt	Bacillus subtilis subsp subtilis str 168
GCF_000009045	gb|ALP44181.1|ARO:3007180|MAB	KBPOGL_02038	2.8e-71	226.3	0	3.5e-71	226	0	1	[Mycobacteroides abscessus]	GCF_000009045_1_ASM904v1_genomic_class_A_Mycobacterium_abscessus_beta-lactamase_aligned_res_tab_txt	Bacillus subtilis subsp subtilis str 168
GCF_000009045	gb|CCP44842.1|ARO:3007182|blaC	KBPOGL_02038	1.5e-74	237	0	2e-74	236.7	0	1	[Mycobacterium tuberculosis H37Rv]	GCF_000009045_1_ASM904v1_genomic_class_A_Mycobacterium_tuberculosis_bla_beta-lactam_aligned_res_tab_txt	Bacillus subtilis subsp subtilis str 168
GCF_000009045	gb|WP_043629745.1|ARO:3006868|CRP-1	KBPOGL_02038	1.9e-78	249.8	0	2.3e-78	249.6	0	1	[Bacteria, Viruses, Fungi, and other genome sequence associated with antimicrobial resistance]	GCF_000009045_1_ASM904v1_genomic_CRP_beta-lactamase_aligned_res_tab_txt	Bacillus subtilis subsp subtilis str 168
GCF_000009045	gb|AAL86999.1|ARO:3004782|ERP-1	KBPOGL_02038	5.2e-65	205.7	0	6.7e-65	205.4	0	1	[Erwinia persicina]	GCF_000009045_1_ASM904v1_genomic_ERP_beta-lactamase_aligned_res_tab_txt	Bacillus subtilis subsp subtilis str 168
GCF_000009045	gb|CAA11707.1|ARO:3000463|gimA	KBPOGL_01339	2.7e-67	213.4	0	3.6e-67	213	0	1	[Streptomyces ambofaciens]	GCF_000009045_1_ASM904v1_genomic_gimA_family_macrolide_glycosyltransferase_aligned_res_tab_txt	Bacillus subtilis subsp subtilis str 168
GCF_000009045	KBPOGL_00303	glycopeptide_resistance_gene_cluster;vanR_aligned	1.3e-74	248.4	0	1.4e-74	248.2	0	1	two-component system response regulator YcbL	GCF_000009045_1_ASM904v1_genomic_glycopeptide_resistance_gene_cluster;vanR_aligned_res_tab_txt	Bacillus subtilis subsp subtilis str 168
GCF_000009045	KBPOGL_03566	glycopeptide_resistance_gene_cluster;vanR_aligned	2.1e-70	234.6	0	2.7e-70	234.2	0	1.1	Transcriptional regulatory protein YvrH	GCF_000009045_1_ASM904v1_genomic_glycopeptide_resistance_gene_cluster;vanR_aligned_res_tab_txt	Bacillus subtilis subsp subtilis str 168
GCF_000009045	KBPOGL_01908	glycopeptide_resistance_gene_cluster;vanT_aligned	7.7e-72	240.6	0	1e-71	240.2	0	1	alanine racemase	GCF_000009045_1_ASM904v1_genomic_glycopeptide_resistance_gene_cluster;vanT_aligned_res_tab_txt	Bacillus subtilis subsp subtilis str 168
GCF_000009045	KBPOGL_00523	glycopeptide_resistance_gene_cluster;vanT_aligned	3.2e-66	222	0	4.1e-66	221.7	0	1	alanine racemase	GCF_000009045_1_ASM904v1_genomic_glycopeptide_resistance_gene_cluster;vanT_aligned_res_tab_txt	Bacillus subtilis subsp subtilis str 168
GCF_000009045	gb|WP_063860827.1|ARO:3006941|LRG-1	KBPOGL_02038	5.6e-78	248.3	0	7.3e-78	247.9	0	1	[uncultured bacterium]	GCF_000009045_1_ASM904v1_genomic_LRG_beta-lactamase_aligned_res_tab_txt	Bacillus subtilis subsp subtilis str 168
GCF_000009045	gb|ABA28305.2|ARO:3000462|mgtA	KBPOGL_01339	6e-68	215.6	0	7.1e-68	215.3	0	1	[Streptomyces lividans]	GCF_000009045_1_ASM904v1_genomic_mgt_macrolide_glycotransferase_aligned_res_tab_txt	Bacillus subtilis subsp subtilis str 168
GCF_000009045	KBPOGL_01339	ole_glycosyltransferase_aligned	2e-93	311.7	0	1.1e-60	203.8	0	2	NDP-glycosyltransferase YjiC	GCF_000009045_1_ASM904v1_genomic_ole_glycosyltransferase_aligned_res_tab_txt	Bacillus subtilis subsp subtilis str 168
GCF_000009045	KBPOGL_01155	rifampin_monooxygenase_aligned	7.7e-114	378.9	0	9.5e-114	378.6	0	1	monooxygenase	GCF_000009045_1_ASM904v1_genomic_rifampin_monooxygenase_aligned_res_tab_txt	Bacillus subtilis subsp subtilis str 168
GCF_000009045	KBPOGL_03768	rifampin_phosphotransferase_aligned	4.8e-90	300.9	0	7.6e-51	171.2	0	3.1	Uncharacterized phosphotransferase YvkC	GCF_000009045_1_ASM904v1_genomic_rifampin_phosphotransferase_aligned_res_tab_txt	Bacillus subtilis subsp subtilis str 168
GCF_000009045	KBPOGL_02364	trimethoprim_resistant_dihydrofolate_reductase_dfr_aligned	1.7e-62	208.1	0	2e-62	207.9	0	1	dihydrofolate reductase DfrA	GCF_000009045_1_ASM904v1_genomic_trimethoprim_resistant_dihydrofolate_reductase_dfr_aligned_res_tab_txt	Bacillus subtilis subsp subtilis str 168
GCF_000009045	gb|CAB12108.2|ARO:3003059|tmrB	KBPOGL_00363	2.7e-137	440.5	0	3e-137	440.4	0	1	[Bacillus subtilis subsp. subtilis str. 168]	GCF_000009045_1_ASM904v1_genomic_tunicamycin_resistance_protein_aligned_res_tab_txt	Bacillus subtilis subsp subtilis str 168
GCF_000009045	KBPOGL_00514	Van_ligase;glycopeptide_resistance_gene_cluster_aligned	4e-92	306.8	0	4.6e-92	306.6	0	1	D-alanine--D-alanine ligase	GCF_000009045_1_ASM904v1_genomic_Van_ligase;glycopeptide_resistance_gene_cluster_aligned_res_tab_txt	Bacillus subtilis subsp subtilis str 168
GCF_000009085	ILGNGC_00354	resistance-nodulation-cell_division_(RND)_antibiotic_efflux_pump_aligned	3.4e-67	224.5	0	3.8e-67	224.4	0	1	multidrug efflux RND transporter periplasmic adaptor subunit CmeA	GCF_000009085_1_ASM908v1_genomic_resistance-nodulation-cell_division_RND_antibiotic_efflux_pump_aligned_res_tab_txt	Campylobacter jejuni subsp jejuni NCTC 11168 = ATCC 700819
GCF_000011805	JMBFDL_00481	antibiotic-resistant_isoleucyl-tRNA_synthetase_(ileS)_aligned	1.7e-129	431.1	0	2.4e-129	430.6	0	1.1	isoleucine--tRNA ligase	GCF_000011805_1_ASM1180v1_genomic_antibiotic-resistant_isoleucyl-tRNA_synthetase_ileS_aligned_res_tab_txt	Aliivibrio fischeri ES114
GCF_000011805	JMBFDL_02676	ATP-binding_cassette_(ABC)_antibiotic_efflux_pump_aligned	3e-77	257.9	0	1.5e-43	146.7	0	2	nickel import ATP-binding protein NikD	GCF_000011805_1_ASM1180v1_genomic_ATP-binding_cassette_ABC_antibiotic_efflux_pump_aligned_res_tab_txt	Aliivibrio fischeri ES114
GCF_000011805	JMBFDL_00660	Cfr_23S_ribosomal_RNA_methyltransferase_aligned	2e-64	215.8	0	2.7e-64	215.3	0	1.1	bifunctional tRNA (adenosine(37)-C2)-methyltransferase TrmG/ribosomal RNA large subunit methyltransferase RlmN	GCF_000011805_1_ASM1180v1_genomic_Cfr_23S_ribosomal_RNA_methyltransferase_aligned_res_tab_txt	Aliivibrio fischeri ES114
GCF_000011805	gb|AAL85333.1|ARO:3004773|CKO-1	JMBFDL_01165	1.4e-74	236.8	0	1.6e-74	236.6	0	1	[Citrobacter koseri]	GCF_000011805_1_ASM1180v1_genomic_CKO_beta-lactamase_aligned_res_tab_txt	Aliivibrio fischeri ES114
GCF_000011805	gb|WP_063860521.1|ARO:3006888|GIL-1	JMBFDL_01165	4.6e-69	218.7	0	5.4e-69	218.5	0	1	[Bacteria, Viruses, Fungi, and other genome sequence associated with antimicrobial resistance]	GCF_000011805_1_ASM1180v1_genomic_GIL_beta-lactamase_aligned_res_tab_txt	Aliivibrio fischeri ES114
GCF_000011805	JMBFDL_01120	glycopeptide_resistance_gene_cluster;vanH_aligned	1.7e-67	225.4	0	2e-67	225.2	0	1	Fermentative D-lactate dehydrogenase, NAD-dependent	GCF_000011805_1_ASM1180v1_genomic_glycopeptide_resistance_gene_cluster;vanH_aligned_res_tab_txt	Aliivibrio fischeri ES114
GCF_000011805	JMBFDL_00116	glycopeptide_resistance_gene_cluster;vanR_aligned	2.3e-64	214.7	0	2.9e-64	214.4	0	1	two-component system response regulator OmpR	GCF_000011805_1_ASM1180v1_genomic_glycopeptide_resistance_gene_cluster;vanR_aligned_res_tab_txt	Aliivibrio fischeri ES114
GCF_000011805	JMBFDL_02098	glycopeptide_resistance_gene_cluster;vanR_aligned	1.1e-62	209.2	0	1.2e-62	209.1	0	1	phosphate regulon transcriptional regulator PhoB	GCF_000011805_1_ASM1180v1_genomic_glycopeptide_resistance_gene_cluster;vanR_aligned_res_tab_txt	Aliivibrio fischeri ES114
GCF_000011805	JMBFDL_02489	glycopeptide_resistance_gene_cluster;vanR_aligned	6.1e-60	200.2	0	7.2e-60	200	0	1	DNA-binding response regulator in two-component regulatory system with CpxA	GCF_000011805_1_ASM1180v1_genomic_glycopeptide_resistance_gene_cluster;vanR_aligned_res_tab_txt	Aliivibrio fischeri ES114
GCF_000011805	JMBFDL_00298	glycopeptide_resistance_gene_cluster;vanT_aligned	2e-63	212.6	0	2.2e-63	212.5	0	1	alanine racemase	GCF_000011805_1_ASM1180v1_genomic_glycopeptide_resistance_gene_cluster;vanT_aligned_res_tab_txt	Aliivibrio fischeri ES114
GCF_000011805	JMBFDL_01165	HER_beta-lactamase_aligned	4.7e-63	211.1	0	6e-63	210.7	0	1	class A beta-lactamase	GCF_000011805_1_ASM1180v1_genomic_HER_beta-lactamase_aligned_res_tab_txt	Aliivibrio fischeri ES114
GCF_000011805	gb|BCL63355.1|ARO:3007206|KBL-1	JMBFDL_01165	1.5e-68	217.1	0	1.7e-68	216.9	0	1	[Stenotrophomonas maltophilia]	GCF_000011805_1_ASM1180v1_genomic_KBL_beta-lactamase_aligned_res_tab_txt	Aliivibrio fischeri ES114
GCF_000011805	JMBFDL_01165	LEN_beta-lactamase_aligned	1.4e-61	206.2	0	1.6e-61	206	0	1	class A beta-lactamase	GCF_000011805_1_ASM1180v1_genomic_LEN_beta-lactamase_aligned_res_tab_txt	Aliivibrio fischeri ES114
GCF_000011805	JMBFDL_01165	MAL_beta-lactamase_aligned	3.3e-71	238	0	3.8e-71	237.7	0	1	class A beta-lactamase	GCF_000011805_1_ASM1180v1_genomic_MAL_beta-lactamase_aligned_res_tab_txt	Aliivibrio fischeri ES114
GCF_000011805	JMBFDL_00585	Miscellaneous_ABC-F_subfamily_ATP-binding_cassette_ribosomal_protection_proteins_aligned	2.6e-115	384.2	0	6.1e-114	379.7	0	2.2	energy-dependent translational throttle protein EttA	GCF_000011805_1_ASM1180v1_genomic_Miscellaneous_ABC-F_subfamily_ATP-binding_cassette_ribosomal_protection_proteins_aligned_res_tab_txt	Aliivibrio fischeri ES114
GCF_000011805	JMBFDL_02767	Miscellaneous_ABC-F_subfamily_ATP-binding_cassette_ribosomal_protection_proteins_aligned	5.2e-114	379.9	0	2.4e-112	374.4	0	2	ABC-F family ATPase	GCF_000011805_1_ASM1180v1_genomic_Miscellaneous_ABC-F_subfamily_ATP-binding_cassette_ribosomal_protection_proteins_aligned_res_tab_txt	Aliivibrio fischeri ES114
GCF_000011805	JMBFDL_01165	OKP_beta-lactamase_aligned	1.1e-64	216.1	0	1.3e-64	215.9	0	1	class A beta-lactamase	GCF_000011805_1_ASM1180v1_genomic_OKP_beta-lactamase_aligned_res_tab_txt	Aliivibrio fischeri ES114
GCF_000011805	JMBFDL_01165	ORN_beta-lactamase_aligned	2.7e-65	218	0	3.4e-65	217.6	0	1	class A beta-lactamase	GCF_000011805_1_ASM1180v1_genomic_ORN_beta-lactamase_aligned_res_tab_txt	Aliivibrio fischeri ES114
GCF_000011805	JMBFDL_01165	PLA_beta-lactamase_aligned	1.6e-67	225.4	0	1.8e-67	225.2	0	1	class A beta-lactamase	GCF_000011805_1_ASM1180v1_genomic_PLA_beta-lactamase_aligned_res_tab_txt	Aliivibrio fischeri ES114
GCF_000011805	gb|WP_075226241.1|ARO:3006978|PSV-1	JMBFDL_01165	2.3e-69	219.7	0	2.7e-69	219.5	0	1	[Bacteria, Viruses, Fungi, and other genome sequence associated with antimicrobial resistance]	GCF_000011805_1_ASM1180v1_genomic_PSV_beta-lactamase_aligned_res_tab_txt	Aliivibrio fischeri ES114
GCF_000011805	gb|WP_128268281.1|ARO:3006981|RSA2-1	JMBFDL_01165	1.8e-64	203.7	0	2.3e-64	203.3	0	1	[uncultured bacterium]	GCF_000011805_1_ASM1180v1_genomic_RSA2_beta-lactamase_aligned_res_tab_txt	Aliivibrio fischeri ES114
GCF_000011805	gb|WP_072186106.1|ARO:3006984|RUB-1	JMBFDL_01165	8e-66	208.1	0	9.1e-66	207.9	0	1	[Serratia rubidaea]	GCF_000011805_1_ASM1180v1_genomic_RUB_beta-lactamase_aligned_res_tab_txt	Aliivibrio fischeri ES114
GCF_000011805	JMBFDL_01364	sal-type_ABC-F_protein_aligned	6e-75	250.7	0	7.6e-40	134.8	0	3.3	ABC transporter ATP-binding protein	GCF_000011805_1_ASM1180v1_genomic_sal-type_ABC-F_protein_aligned_res_tab_txt	Aliivibrio fischeri ES114
GCF_000011805	JMBFDL_01165	SHV_beta-lactamase_aligned	1e-63	213.1	0	1.2e-63	212.8	0	1	class A beta-lactamase	GCF_000011805_1_ASM1180v1_genomic_SHV_beta-lactamase_aligned_res_tab_txt	Aliivibrio fischeri ES114
GCF_000011805	JMBFDL_01165	TER_beta-lactamase_aligned	6.4e-68	226.8	0	7.3e-68	226.6	0	1	class A beta-lactamase	GCF_000011805_1_ASM1180v1_genomic_TER_beta-lactamase_aligned_res_tab_txt	Aliivibrio fischeri ES114
GCF_000011805	JMBFDL_00545	tetracycline-resistant_ribosomal_protection_protein_aligned	3e-115	383.4	0	2.4e-114	380.5	0	1.9	elongation factor G	GCF_000011805_1_ASM1180v1_genomic_tetracycline-resistant_ribosomal_protection_protein_aligned_res_tab_txt	Aliivibrio fischeri ES114
GCF_000011805	JMBFDL_00515	tetracycline-resistant_ribosomal_protection_protein_aligned	2.1e-64	215.5	0	1.9e-63	212.3	0	1.9	peptide chain release factor 3	GCF_000011805_1_ASM1180v1_genomic_tetracycline-resistant_ribosomal_protection_protein_aligned_res_tab_txt	Aliivibrio fischeri ES114
GCF_000011805	JMBFDL_00585	vga-type_ABC-F_protein_aligned	5.8e-74	247.1	0	3.1e-42	142.4	0	3	energy-dependent translational throttle protein EttA	GCF_000011805_1_ASM1180v1_genomic_vga-type_ABC-F_protein_aligned_res_tab_txt	Aliivibrio fischeri ES114
GCF_000011805	gb|WP_063865165.1|ARO:3007004|VHW-1	JMBFDL_01165	1.2e-95	305.8	0	1.5e-95	305.6	0	1	[Vibrio harveyi]	GCF_000011805_1_ASM1180v1_genomic_VHW_beta-lactamase_aligned_res_tab_txt	Aliivibrio fischeri ES114
GCF_000013425	PANCAC_02774	ATP-binding_cassette_(ABC)_antibiotic_efflux_pump_aligned	7.1e-78	259.5	0	1.9e-41	139.3	0	2	energy-coupling factor transporter ATPase	GCF_000013425_1_ASM1342v1_genomic_ATP-binding_cassette_ABC_antibiotic_efflux_pump_aligned_res_tab_txt	Staphylococcus aureus subsp aureus NCTC 8325
GCF_000013425	PANCAC_02145	Van_ligase;glycopeptide_resistance_gene_cluster_aligned	4.8e-88	292.7	0	5.6e-88	292.5	0	1	D-alanine--D-alanine ligase	GCF_000013425_1_ASM1342v1_genomic_Van_ligase;glycopeptide_resistance_gene_cluster_aligned_res_tab_txt	Staphylococcus aureus subsp aureus NCTC 8325
GCF_000013765	MCJPKL_02905	antibiotic-resistant_isoleucyl-tRNA_synthetase_(ileS)_aligned	6e-130	432.7	0	7.4e-130	432.4	0	1	isoleucine--tRNA ligase	GCF_000013765_1_ASM1376v1_genomic_antibiotic-resistant_isoleucyl-tRNA_synthetase_ileS_aligned_res_tab_txt	Shewanella denitrificans OS217
GCF_000013765	MCJPKL_01338	Cfr_23S_ribosomal_RNA_methyltransferase_aligned	5.2e-67	224.3	0	6.8e-67	223.9	0	1	bifunctional tRNA (adenosine(37)-C2)-methyltransferase TrmG/ribosomal RNA large subunit methyltransferase RlmN	GCF_000013765_1_ASM1376v1_genomic_Cfr_23S_ribosomal_RNA_methyltransferase_aligned_res_tab_txt	Shewanella denitrificans OS217
GCF_000013765	MCJPKL_00876	GIM_beta-lactamase_aligned	6.6e-73	242.7	0	8e-73	242.4	0	1	subclass B1 metallo-beta-lactamase SHD-1	GCF_000013765_1_ASM1376v1_genomic_GIM_beta-lactamase_aligned_res_tab_txt	Shewanella denitrificans OS217
GCF_000013765	MCJPKL_03692	glycopeptide_resistance_gene_cluster;vanR_aligned	1.4e-63	212.1	0	1.7e-63	211.9	0	1	Two component transcriptional regulator, winged helix family	GCF_000013765_1_ASM1376v1_genomic_glycopeptide_resistance_gene_cluster;vanR_aligned_res_tab_txt	Shewanella denitrificans OS217
GCF_000013765	MCJPKL_02869	glycopeptide_resistance_gene_cluster;vanR_aligned	1.6e-63	212	0	1.8e-63	211.8	0	1	phosphate regulon transcriptional regulator PhoB	GCF_000013765_1_ASM1376v1_genomic_glycopeptide_resistance_gene_cluster;vanR_aligned_res_tab_txt	Shewanella denitrificans OS217
GCF_000013765	MCJPKL_03775	glycopeptide_resistance_gene_cluster;vanR_aligned	2.4e-63	211.4	0	2.9e-63	211.1	0	1	two-component system response regulator OmpR	GCF_000013765_1_ASM1376v1_genomic_glycopeptide_resistance_gene_cluster;vanR_aligned_res_tab_txt	Shewanella denitrificans OS217
GCF_000013765	MCJPKL_00600	glycopeptide_resistance_gene_cluster;vanR_aligned	4.6e-61	203.9	0	5.3e-61	203.7	0	1	Two component transcriptional regulator, winged helix family protein	GCF_000013765_1_ASM1376v1_genomic_glycopeptide_resistance_gene_cluster;vanR_aligned_res_tab_txt	Shewanella denitrificans OS217
GCF_000013765	gb|WP_122630835.1|ARO:3006925|GRD23-1	MCJPKL_03361	7.8e-67	211.2	0	8.8e-67	211	0	1	[uncultured bacterium]	GCF_000013765_1_ASM1376v1_genomic_GRD23_beta-lactamase_aligned_res_tab_txt	Shewanella denitrificans OS217
GCF_000013765	MCJPKL_00876	HMB_beta-lactamase_aligned	2.4e-65	218	0	3.1e-65	217.6	0	1	subclass B1 metallo-beta-lactamase SHD-1	GCF_000013765_1_ASM1376v1_genomic_HMB_beta-lactamase_aligned_res_tab_txt	Shewanella denitrificans OS217
GCF_000013765	MCJPKL_00876	IMP_beta-lactamase_aligned	1.3e-61	205.9	0	1.6e-61	205.6	0	1	subclass B1 metallo-beta-lactamase SHD-1	GCF_000013765_1_ASM1376v1_genomic_IMP_beta-lactamase_aligned_res_tab_txt	Shewanella denitrificans OS217
GCF_000013765	MCJPKL_00876	KHM_beta-lactamase_aligned	1.2e-67	225.7	0	1.5e-67	225.3	0	1	subclass B1 metallo-beta-lactamase SHD-1	GCF_000013765_1_ASM1376v1_genomic_KHM_beta-lactamase_aligned_res_tab_txt	Shewanella denitrificans OS217
GCF_000013765	MCJPKL_01215	lsa-type_ABC-F_protein_aligned	1.1e-65	220.1	0	3e-21	73.6	0	4	energy-dependent translational throttle protein EttA	GCF_000013765_1_ASM1376v1_genomic_lsa-type_ABC-F_protein_aligned_res_tab_txt	Shewanella denitrificans OS217
GCF_000013765	MCJPKL_02629	Miscellaneous_ABC-F_subfamily_ATP-binding_cassette_ribosomal_protection_proteins_aligned	2.6e-121	404.1	0	7.7e-120	399.2	0	2.2	ABC transporter ATP-binding protein	GCF_000013765_1_ASM1376v1_genomic_Miscellaneous_ABC-F_subfamily_ATP-binding_cassette_ribosomal_protection_proteins_aligned_res_tab_txt	Shewanella denitrificans OS217
GCF_000013765	MCJPKL_02101	Miscellaneous_ABC-F_subfamily_ATP-binding_cassette_ribosomal_protection_proteins_aligned	1.1e-116	388.8	0	3e-115	384	0	2	ABC-F family ATPase	GCF_000013765_1_ASM1376v1_genomic_Miscellaneous_ABC-F_subfamily_ATP-binding_cassette_ribosomal_protection_proteins_aligned_res_tab_txt	Shewanella denitrificans OS217
GCF_000013765	MCJPKL_01215	Miscellaneous_ABC-F_subfamily_ATP-binding_cassette_ribosomal_protection_proteins_aligned	4.5e-113	376.8	0	3.3e-109	364.1	0	2.9	energy-dependent translational throttle protein EttA	GCF_000013765_1_ASM1376v1_genomic_Miscellaneous_ABC-F_subfamily_ATP-binding_cassette_ribosomal_protection_proteins_aligned_res_tab_txt	Shewanella denitrificans OS217
GCF_000013765	MCJPKL_00876	PST_beta-lactamase_aligned	3.2e-78	260.3	0	3.9e-78	260	0	1	subclass B1 metallo-beta-lactamase SHD-1	GCF_000013765_1_ASM1376v1_genomic_PST_beta-lactamase_aligned_res_tab_txt	Shewanella denitrificans OS217
GCF_000013765	MCJPKL_01863	resistance-nodulation-cell_division_(RND)_antibiotic_efflux_pump_aligned	7e-68	228	0	1.3e-67	227.1	0	1.4	Acriflavin resistance protein	GCF_000013765_1_ASM1376v1_genomic_resistance-nodulation-cell_division_RND_antibiotic_efflux_pump_aligned_res_tab_txt	Shewanella denitrificans OS217
GCF_000013765	MCJPKL_02629	sal-type_ABC-F_protein_aligned	1.2e-74	249.7	0	1.8e-36	123.7	0	3.2	ABC transporter ATP-binding protein	GCF_000013765_1_ASM1376v1_genomic_sal-type_ABC-F_protein_aligned_res_tab_txt	Shewanella denitrificans OS217
GCF_000013765	MCJPKL_03385	sal-type_ABC-F_protein_aligned	1.2e-71	239.8	0	6.3e-38	128.5	0	3.2	ABC transporter ATP-binding protein	GCF_000013765_1_ASM1376v1_genomic_sal-type_ABC-F_protein_aligned_res_tab_txt	Shewanella denitrificans OS217
GCF_000013765	MCJPKL_01215	sal-type_ABC-F_protein_aligned	4.9e-62	208.1	0	1.7e-28	97.4	0	3.3	energy-dependent translational throttle protein EttA	GCF_000013765_1_ASM1376v1_genomic_sal-type_ABC-F_protein_aligned_res_tab_txt	Shewanella denitrificans OS217
GCF_000013765	MCJPKL_00876	SHW_beta-lactamase_aligned	5.2e-82	273	0	6.8e-82	272.6	0	1	subclass B1 metallo-beta-lactamase SHD-1	GCF_000013765_1_ASM1376v1_genomic_SHW_beta-lactamase_aligned_res_tab_txt	Shewanella denitrificans OS217
GCF_000013765	MCJPKL_00876	SIM_beta-lactamase_aligned	9.4e-63	209.8	0	1.1e-62	209.6	0	1	subclass B1 metallo-beta-lactamase SHD-1	GCF_000013765_1_ASM1376v1_genomic_SIM_beta-lactamase_aligned_res_tab_txt	Shewanella denitrificans OS217
GCF_000013765	MCJPKL_03157	tetracycline-resistant_ribosomal_protection_protein_aligned	1.7e-109	364.5	0	1.2e-108	361.7	0	1.9	elongation factor G	GCF_000013765_1_ASM1376v1_genomic_tetracycline-resistant_ribosomal_protection_protein_aligned_res_tab_txt	Shewanella denitrificans OS217
GCF_000013765	MCJPKL_01092	tetracycline-resistant_ribosomal_protection_protein_aligned	1.4e-63	212.8	0	1.1e-62	209.8	0	1.9	peptide chain release factor 3	GCF_000013765_1_ASM1376v1_genomic_tetracycline-resistant_ribosomal_protection_protein_aligned_res_tab_txt	Shewanella denitrificans OS217
GCF_000013765	MCJPKL_00876	TMB_beta-lactamase_aligned	6.9e-90	298.4	0	8.3e-90	298.2	0	1	subclass B1 metallo-beta-lactamase SHD-1	GCF_000013765_1_ASM1376v1_genomic_TMB_beta-lactamase_aligned_res_tab_txt	Shewanella denitrificans OS217
GCF_000013765	MCJPKL_03361	TMB_beta-lactamase_aligned	4.9e-65	217	0	5.5e-65	216.9	0	1	subclass B1 metallo-beta-lactamase SHN-1	GCF_000013765_1_ASM1376v1_genomic_TMB_beta-lactamase_aligned_res_tab_txt	Shewanella denitrificans OS217
GCF_000013765	MCJPKL_02629	vga-type_ABC-F_protein_aligned	2.7e-78	261.4	0	1.8e-39	133.4	0	3.3	ABC transporter ATP-binding protein	GCF_000013765_1_ASM1376v1_genomic_vga-type_ABC-F_protein_aligned_res_tab_txt	Shewanella denitrificans OS217
GCF_000013765	MCJPKL_01215	vga-type_ABC-F_protein_aligned	1.6e-71	239.1	0	2.2e-38	129.8	0	3.1	energy-dependent translational throttle protein EttA	GCF_000013765_1_ASM1376v1_genomic_vga-type_ABC-F_protein_aligned_res_tab_txt	Shewanella denitrificans OS217
GCF_000013765	MCJPKL_03385	vga-type_ABC-F_protein_aligned	1.8e-66	222.4	0	1.6e-33	113.8	0.1	3.3	ABC transporter ATP-binding protein	GCF_000013765_1_ASM1376v1_genomic_vga-type_ABC-F_protein_aligned_res_tab_txt	Shewanella denitrificans OS217
GCF_000014025	EPBCPL_01373	ATP-binding_cassette_(ABC)_antibiotic_efflux_pump_aligned	3.7e-81	270.1	0	8.3e-41	137	0	2	LPS export ABC transporter ATP-binding protein	GCF_000014025_1_ASM1402v1_genomic_ATP-binding_cassette_ABC_antibiotic_efflux_pump_aligned_res_tab_txt	Aliarcobacter butzleri RM4018
GCF_000014025	gb|CAA40146.1|ARO:3002997|LCR-1	EPBCPL_01487	1.1e-65	207.6	0	1.2e-65	207.5	0	1	[Pseudomonas aeruginosa]	GCF_000014025_1_ASM1402v1_genomic_LCR_beta-lactamase_aligned_res_tab_txt	Aliarcobacter butzleri RM4018
GCF_000014025	gb|AAK14791.1|ARO:3004239|NPS-1	EPBCPL_01487	1.6e-65	207.1	0	1.7e-65	207	0	1	[Pseudomonas aeruginosa]	GCF_000014025_1_ASM1402v1_genomic_NPS_beta-lactamase_aligned_res_tab_txt	Aliarcobacter butzleri RM4018
GCF_000014025	EPBCPL_02241	resistance-nodulation-cell_division_(RND)_antibiotic_efflux_pump_aligned	1.3e-94	315.4	0	1.7e-94	315	0	1.1	Multidrug resistance protein MexB	GCF_000014025_1_ASM1402v1_genomic_resistance-nodulation-cell_division_RND_antibiotic_efflux_pump_aligned_res_tab_txt	Aliarcobacter butzleri RM4018
GCF_000014025	EPBCPL_00821	resistance-nodulation-cell_division_(RND)_antibiotic_efflux_pump_aligned	9e-91	302.8	0	1e-90	302.6	0	1	Efflux pump membrane transporter BepE	GCF_000014025_1_ASM1402v1_genomic_resistance-nodulation-cell_division_RND_antibiotic_efflux_pump_aligned_res_tab_txt	Aliarcobacter butzleri RM4018
GCF_000014805	DJMCGI_03199	ADC_beta-lactamases_pending_classification_for_carbapenemase_activity_aligned	2.6e-105	350.5	0	3.3e-105	350.1	0	1	cephalosporin-hydrolyzing class C beta-lactamase CepS	GCF_000014805_1_ASM1480v1_genomic_ADC_beta-lactamases_pending_classification_for_carbapenemase_activity_aligned_res_tab_txt	Aeromonas hydrophila subsp hydrophila ATCC 7966
GCF_000014805	DJMCGI_03199	ADC_beta-lactamase_without_carbapenemase_activity_aligned	9.7e-123	407.6	0	1.3e-122	407.2	0	1	cephalosporin-hydrolyzing class C beta-lactamase CepS	GCF_000014805_1_ASM1480v1_genomic_ADC_beta-lactamase_without_carbapenemase_activity_aligned_res_tab_txt	Aeromonas hydrophila subsp hydrophila ATCC 7966
GCF_000014805	DJMCGI_03199	ampC-type_beta-lactamase_aligned	1.3e-135	449.8	0	1.8e-135	449.4	0	1	cephalosporin-hydrolyzing class C beta-lactamase CepS	GCF_000014805_1_ASM1480v1_genomic_ampC-type_beta-lactamase_aligned_res_tab_txt	Aeromonas hydrophila subsp hydrophila ATCC 7966
GCF_000014805	DJMCGI_00704	antibiotic-resistant_isoleucyl-tRNA_synthetase_(ileS)_aligned	6.6e-119	396.2	0	8.4e-119	395.9	0	1	isoleucine--tRNA ligase	GCF_000014805_1_ASM1480v1_genomic_antibiotic-resistant_isoleucyl-tRNA_synthetase_ileS_aligned_res_tab_txt	Aeromonas hydrophila subsp hydrophila ATCC 7966
GCF_000014805	DJMCGI_02481	ATP-binding_cassette_(ABC)_antibiotic_efflux_pump_aligned	8.8e-111	368.7	0	1.1e-110	368.3	0	1	Multidrug ABC transporter permease/ATP-binding protein	GCF_000014805_1_ASM1480v1_genomic_ATP-binding_cassette_ABC_antibiotic_efflux_pump_aligned_res_tab_txt	Aeromonas hydrophila subsp hydrophila ATCC 7966
GCF_000014805	DJMCGI_03543	ATP-binding_cassette_(ABC)_antibiotic_efflux_pump_aligned	2.3e-87	291.4	0	2.2e-45	152.9	0	2.1	heme ABC exporter ATP-binding protein CcmA	GCF_000014805_1_ASM1480v1_genomic_ATP-binding_cassette_ABC_antibiotic_efflux_pump_aligned_res_tab_txt	Aeromonas hydrophila subsp hydrophila ATCC 7966
GCF_000014805	DJMCGI_03391	ATP-binding_cassette_(ABC)_antibiotic_efflux_pump_aligned	2.3e-74	248.5	0	1.9e-42	143.3	0	2	nickel import ATP-binding protein NikD	GCF_000014805_1_ASM1480v1_genomic_ATP-binding_cassette_ABC_antibiotic_efflux_pump_aligned_res_tab_txt	Aeromonas hydrophila subsp hydrophila ATCC 7966
GCF_000014805	DJMCGI_03091	ATP-binding_cassette_(ABC)_antibiotic_efflux_pump_aligned	4.7e-68	227.7	0	5.9e-68	227.4	0	1	heme ABC transporter ATP-binding protein/permease CydC	GCF_000014805_1_ASM1480v1_genomic_ATP-binding_cassette_ABC_antibiotic_efflux_pump_aligned_res_tab_txt	Aeromonas hydrophila subsp hydrophila ATCC 7966
GCF_000014805	DJMCGI_01798	Cfr_23S_ribosomal_RNA_methyltransferase_aligned	2e-63	212.6	0	2.6e-63	212.2	0	1	bifunctional tRNA (adenosine(37)-C2)-methyltransferase TrmG/ribosomal RNA large subunit methyltransferase RlmN	GCF_000014805_1_ASM1480v1_genomic_Cfr_23S_ribosomal_RNA_methyltransferase_aligned_res_tab_txt	Aeromonas hydrophila subsp hydrophila ATCC 7966
GCF_000014805	gb|WP_164461288.1|ARO:3006924|CVI-1	DJMCGI_00764	6.5e-106	339.7	0	8.5e-106	339.3	0	1	[Bacteria, Viruses, Fungi, and other genome sequence associated with antimicrobial resistance]	GCF_000014805_1_ASM1480v1_genomic_CVI_beta-lactamase_aligned_res_tab_txt	Aeromonas hydrophila subsp hydrophila ATCC 7966
GCF_000014805	DJMCGI_02725	defensin_resistant_mprF_aligned	1.7e-172	573.6	0	2e-172	573.3	0	1	bifunctional lysylphosphatidylglycerol flippase/synthetase MprF	GCF_000014805_1_ASM1480v1_genomic_defensin_resistant_mprF_aligned_res_tab_txt	Aeromonas hydrophila subsp hydrophila ATCC 7966
GCF_000014805	DJMCGI_04040	glycopeptide_resistance_gene_cluster;vanR_aligned	1.1e-64	215.9	0	1.2e-64	215.7	0	1	DNA-binding dual transcriptional regulator OmpR	GCF_000014805_1_ASM1480v1_genomic_glycopeptide_resistance_gene_cluster;vanR_aligned_res_tab_txt	Aeromonas hydrophila subsp hydrophila ATCC 7966
GCF_000014805	DJMCGI_00194	glycopeptide_resistance_gene_cluster;vanR_aligned	1.6e-63	212.1	0	1.8e-63	211.9	0	1	DNA-binding response regulator	GCF_000014805_1_ASM1480v1_genomic_glycopeptide_resistance_gene_cluster;vanR_aligned_res_tab_txt	Aeromonas hydrophila subsp hydrophila ATCC 7966
GCF_000014805	DJMCGI_01285	glycopeptide_resistance_gene_cluster;vanR_aligned	1.9e-62	208.6	0	2.1e-62	208.4	0	1	phosphate regulon transcriptional regulator PhoB	GCF_000014805_1_ASM1480v1_genomic_glycopeptide_resistance_gene_cluster;vanR_aligned_res_tab_txt	Aeromonas hydrophila subsp hydrophila ATCC 7966
GCF_000014805	DJMCGI_00313	glycopeptide_resistance_gene_cluster;vanR_aligned	5.3e-62	207.1	0	6.6e-62	206.8	0	1	two-component system response regulator OmpR	GCF_000014805_1_ASM1480v1_genomic_glycopeptide_resistance_gene_cluster;vanR_aligned_res_tab_txt	Aeromonas hydrophila subsp hydrophila ATCC 7966
GCF_000014805	DJMCGI_00142	glycopeptide_resistance_gene_cluster;vanR_aligned	2.4e-61	204.9	0	2.9e-61	204.7	0	1	DNA-binding dual transcriptional regulator OmpR	GCF_000014805_1_ASM1480v1_genomic_glycopeptide_resistance_gene_cluster;vanR_aligned_res_tab_txt	Aeromonas hydrophila subsp hydrophila ATCC 7966
GCF_000014805	DJMCGI_02593	glycopeptide_resistance_gene_cluster;vanT_aligned	3.8e-63	211.9	0	4.3e-63	211.7	0	1	alanine racemase	GCF_000014805_1_ASM1480v1_genomic_glycopeptide_resistance_gene_cluster;vanT_aligned_res_tab_txt	Aeromonas hydrophila subsp hydrophila ATCC 7966
GCF_000014805	DJMCGI_01040	glycopeptide_resistance_gene_cluster;vanT_aligned	7.6e-63	210.9	0	8.4e-63	210.7	0	1	alanine racemase	GCF_000014805_1_ASM1480v1_genomic_glycopeptide_resistance_gene_cluster;vanT_aligned_res_tab_txt	Aeromonas hydrophila subsp hydrophila ATCC 7966
GCF_000014805	DJMCGI_00015	kdpDE_aligned	1.6e-80	269.4	0	2.2e-80	269	0	1	histidine kinase	GCF_000014805_1_ASM1480v1_genomic_kdpDE_aligned_res_tab_txt	Aeromonas hydrophila subsp hydrophila ATCC 7966
GCF_000014805	DJMCGI_00977	lsa-type_ABC-F_protein_aligned	5.4e-63	211.4	0	5.9e-21	72.7	0	4	energy-dependent translational throttle protein EttA	GCF_000014805_1_ASM1480v1_genomic_lsa-type_ABC-F_protein_aligned_res_tab_txt	Aeromonas hydrophila subsp hydrophila ATCC 7966
GCF_000014805	DJMCGI_00065	major_facilitator_superfamily_(MFS)_antibiotic_efflux_pump;resistance-nodulation-cell_division_(RND)_antibiotic_efflux_pump_aligned	3.6e-122	406.9	0	5.3e-122	406.4	0	1.1	histidine kinase	GCF_000014805_1_ASM1480v1_genomic_major_facilitator_superfamily_MFS_antibiotic_efflux_pump;resistance-nodulation-cell_division_RND_antibiotic_efflux_pump_aligned_res_tab_txt	Aeromonas hydrophila subsp hydrophila ATCC 7966
GCF_000014805	DJMCGI_03070	major_facilitator_superfamily_(MFS)_antibiotic_efflux_pump;resistance-nodulation-cell_division_(RND)_antibiotic_efflux_pump_aligned	8.1e-79	263.3	0	2.3e-78	261.8	0	1.7	histidine kinase	GCF_000014805_1_ASM1480v1_genomic_major_facilitator_superfamily_MFS_antibiotic_efflux_pump;resistance-nodulation-cell_division_RND_antibiotic_efflux_pump_aligned_res_tab_txt	Aeromonas hydrophila subsp hydrophila ATCC 7966
GCF_000014805	DJMCGI_00933	major_facilitator_superfamily_(MFS)_antibiotic_efflux_pump;resistance-nodulation-cell_division_(RND)_antibiotic_efflux_pump_aligned	5.2e-77	257.3	0	4.1e-39	131.8	0	4.3	histidine kinase	GCF_000014805_1_ASM1480v1_genomic_major_facilitator_superfamily_MFS_antibiotic_efflux_pump;resistance-nodulation-cell_division_RND_antibiotic_efflux_pump_aligned_res_tab_txt	Aeromonas hydrophila subsp hydrophila ATCC 7966
GCF_000014805	DJMCGI_02374	major_facilitator_superfamily_(MFS)_antibiotic_efflux_pump;resistance-nodulation-cell_division_(RND)_antibiotic_efflux_pump_aligned	2.4e-68	228.7	0	1.6e-33	113.3	0	3.5	histidine kinase	GCF_000014805_1_ASM1480v1_genomic_major_facilitator_superfamily_MFS_antibiotic_efflux_pump;resistance-nodulation-cell_division_RND_antibiotic_efflux_pump_aligned_res_tab_txt	Aeromonas hydrophila subsp hydrophila ATCC 7966
GCF_000014805	DJMCGI_01049	major_facilitator_superfamily_(MFS)_antibiotic_efflux_pump;resistance-nodulation-cell_division_(RND)_antibiotic_efflux_pump_aligned	1.1e-60	203.2	0	1.5e-33	113.4	0	3.5	histidine kinase	GCF_000014805_1_ASM1480v1_genomic_major_facilitator_superfamily_MFS_antibiotic_efflux_pump;resistance-nodulation-cell_division_RND_antibiotic_efflux_pump_aligned_res_tab_txt	Aeromonas hydrophila subsp hydrophila ATCC 7966
GCF_000014805	DJMCGI_02726	MCR_phosphoethanolamine_transferase_aligned	1.7e-268	889.5	0	1.9e-268	889.4	0	1	MCR-3-related phosphoethanolamine--lipid A transferase	GCF_000014805_1_ASM1480v1_genomic_MCR_phosphoethanolamine_transferase_aligned_res_tab_txt	Aeromonas hydrophila subsp hydrophila ATCC 7966
GCF_000014805	DJMCGI_01559	MCR_phosphoethanolamine_transferase_aligned	3.8e-237	786	0	4.3e-237	785.9	0	1	Phosphoethanolamine transferase	GCF_000014805_1_ASM1480v1_genomic_MCR_phosphoethanolamine_transferase_aligned_res_tab_txt	Aeromonas hydrophila subsp hydrophila ATCC 7966
GCF_000014805	DJMCGI_03638	Miscellaneous_ABC-F_subfamily_ATP-binding_cassette_ribosomal_protection_proteins_aligned	4.2e-127	423.3	0	1.2e-124	415.1	0	2.7	ABC transporter ATP-binding protein	GCF_000014805_1_ASM1480v1_genomic_Miscellaneous_ABC-F_subfamily_ATP-binding_cassette_ribosomal_protection_proteins_aligned_res_tab_txt	Aeromonas hydrophila subsp hydrophila ATCC 7966
GCF_000014805	DJMCGI_02059	Miscellaneous_ABC-F_subfamily_ATP-binding_cassette_ribosomal_protection_proteins_aligned	1e-122	408.8	0	1.4e-121	405.1	0	1.9	ABC-F family ATPase	GCF_000014805_1_ASM1480v1_genomic_Miscellaneous_ABC-F_subfamily_ATP-binding_cassette_ribosomal_protection_proteins_aligned_res_tab_txt	Aeromonas hydrophila subsp hydrophila ATCC 7966
GCF_000014805	DJMCGI_00977	Miscellaneous_ABC-F_subfamily_ATP-binding_cassette_ribosomal_protection_proteins_aligned	1.2e-117	392.1	0	7.6e-81	270.6	0	2.9	energy-dependent translational throttle protein EttA	GCF_000014805_1_ASM1480v1_genomic_Miscellaneous_ABC-F_subfamily_ATP-binding_cassette_ribosomal_protection_proteins_aligned_res_tab_txt	Aeromonas hydrophila subsp hydrophila ATCC 7966
GCF_000014805	DJMCGI_01238	Miscellaneous_ABC-F_subfamily_ATP-binding_cassette_ribosomal_protection_proteins_aligned	7.1e-91	303.7	0	4.1e-88	294.6	0	2.8	ABC transporter, ATP-binding protein, EF-3 family	GCF_000014805_1_ASM1480v1_genomic_Miscellaneous_ABC-F_subfamily_ATP-binding_cassette_ribosomal_protection_proteins_aligned_res_tab_txt	Aeromonas hydrophila subsp hydrophila ATCC 7966
GCF_000014805	DJMCGI_03075	Miscellaneous_ABC-F_subfamily_ATP-binding_cassette_ribosomal_protection_proteins_aligned	5e-78	261.3	0	6.5e-78	260.9	0	1	ATPase component of ABC transporters with duplicated ATPase domains	GCF_000014805_1_ASM1480v1_genomic_Miscellaneous_ABC-F_subfamily_ATP-binding_cassette_ribosomal_protection_proteins_aligned_res_tab_txt	Aeromonas hydrophila subsp hydrophila ATCC 7966
GCF_000014805	DJMCGI_01238	msr-type_ABC-F_protein_aligned	3.4e-61	205.3	0	5.6e-33	112.3	0	3.3	ABC transporter, ATP-binding protein, EF-3 family	GCF_000014805_1_ASM1480v1_genomic_msr-type_ABC-F_protein_aligned_res_tab_txt	Aeromonas hydrophila subsp hydrophila ATCC 7966
GCF_000014805	DJMCGI_04336	OXA_beta-lactamase_aligned	4.9e-85	282.8	0	5.8e-85	282.5	0	1	OXA-12 family class D beta-lactamase AmpS/OXA-725	GCF_000014805_1_ASM1480v1_genomic_OXA_beta-lactamase_aligned_res_tab_txt	Aeromonas hydrophila subsp hydrophila ATCC 7966
GCF_000014805	DJMCGI_04336	OXA_beta-lactamase;OXA-22-like_beta-lactamase_aligned	7.4e-60	200.5	0	9.3e-60	200.1	0	1	OXA-12 family class D beta-lactamase AmpS/OXA-725	GCF_000014805_1_ASM1480v1_genomic_OXA_beta-lactamase;OXA-22-like_beta-lactamase_aligned_res_tab_txt	Aeromonas hydrophila subsp hydrophila ATCC 7966
GCF_000014805	DJMCGI_04336	OXA_beta-lactamase;OXA-42-like_beta-lactamase_aligned	1.4e-66	222.4	0	1.8e-66	222.1	0	1	OXA-12 family class D beta-lactamase AmpS/OXA-725	GCF_000014805_1_ASM1480v1_genomic_OXA_beta-lactamase;OXA-42-like_beta-lactamase_aligned_res_tab_txt	Aeromonas hydrophila subsp hydrophila ATCC 7966
GCF_000014805	DJMCGI_04336	OXA_beta-lactamase;OXA-9-like_beta-lactamase_aligned	2.1e-62	208.7	0	2.5e-62	208.5	0	1	OXA-12 family class D beta-lactamase AmpS/OXA-725	GCF_000014805_1_ASM1480v1_genomic_OXA_beta-lactamase;OXA-9-like_beta-lactamase_aligned_res_tab_txt	Aeromonas hydrophila subsp hydrophila ATCC 7966
GCF_000014805	DJMCGI_00764	PFM_beta-lactamase_aligned	1.5e-90	300.9	0	1.7e-90	300.7	0	1	CphA family subclass B2 metallo-beta-lactamase	GCF_000014805_1_ASM1480v1_genomic_PFM_beta-lactamase_aligned_res_tab_txt	Aeromonas hydrophila subsp hydrophila ATCC 7966
GCF_000014805	DJMCGI_01320	resistance-nodulation-cell_division_(RND)_antibiotic_efflux_pump_aligned	8.5e-63	211.3	0	2e-62	210.1	0	1.5	Acriflavine resistance protein B	GCF_000014805_1_ASM1480v1_genomic_resistance-nodulation-cell_division_RND_antibiotic_efflux_pump_aligned_res_tab_txt	Aeromonas hydrophila subsp hydrophila ATCC 7966
GCF_000014805	DJMCGI_02337	sal-type_ABC-F_protein_aligned	1.7e-71	239.4	0	1.9e-59	199.7	0	3.1	ABC transporter ATP-binding protein	GCF_000014805_1_ASM1480v1_genomic_sal-type_ABC-F_protein_aligned_res_tab_txt	Aeromonas hydrophila subsp hydrophila ATCC 7966
GCF_000014805	DJMCGI_03638	sal-type_ABC-F_protein_aligned	4.3e-71	238.1	0	8.7e-36	121.6	0	3.2	ABC transporter ATP-binding protein	GCF_000014805_1_ASM1480v1_genomic_sal-type_ABC-F_protein_aligned_res_tab_txt	Aeromonas hydrophila subsp hydrophila ATCC 7966
GCF_000014805	DJMCGI_00977	sal-type_ABC-F_protein_aligned	3.9e-60	201.9	0	8.1e-51	171.2	0	3.2	energy-dependent translational throttle protein EttA	GCF_000014805_1_ASM1480v1_genomic_sal-type_ABC-F_protein_aligned_res_tab_txt	Aeromonas hydrophila subsp hydrophila ATCC 7966
GCF_000014805	DJMCGI_03377	sulfonamide_resistant_sul_aligned	2.4e-71	238.4	0	3.1e-71	238	0	1	dihydropteroate synthase	GCF_000014805_1_ASM1480v1_genomic_sulfonamide_resistant_sul_aligned_res_tab_txt	Aeromonas hydrophila subsp hydrophila ATCC 7966
GCF_000014805	DJMCGI_04094	tetracycline-resistant_ribosomal_protection_protein_aligned	2.5e-110	367.3	0	1.3e-109	364.9	0	1.8	elongation factor G	GCF_000014805_1_ASM1480v1_genomic_tetracycline-resistant_ribosomal_protection_protein_aligned_res_tab_txt	Aeromonas hydrophila subsp hydrophila ATCC 7966
GCF_000014805	DJMCGI_00753	tetracycline-resistant_ribosomal_protection_protein_aligned	1.4e-62	209.6	0	1.8e-61	205.9	0	1.9	peptide chain release factor 3	GCF_000014805_1_ASM1480v1_genomic_tetracycline-resistant_ribosomal_protection_protein_aligned_res_tab_txt	Aeromonas hydrophila subsp hydrophila ATCC 7966
GCF_000014805	DJMCGI_02337	vga-type_ABC-F_protein_aligned	5.8e-78	260.5	0	1.1e-39	134.2	0	3.2	ABC transporter ATP-binding protein	GCF_000014805_1_ASM1480v1_genomic_vga-type_ABC-F_protein_aligned_res_tab_txt	Aeromonas hydrophila subsp hydrophila ATCC 7966
GCF_000014805	DJMCGI_03638	vga-type_ABC-F_protein_aligned	2.8e-73	245	0	5.4e-37	125.3	0	3.5	ABC transporter ATP-binding protein	GCF_000014805_1_ASM1480v1_genomic_vga-type_ABC-F_protein_aligned_res_tab_txt	Aeromonas hydrophila subsp hydrophila ATCC 7966
GCF_000014805	DJMCGI_00977	vga-type_ABC-F_protein_aligned	3.7e-72	241.3	0	2.6e-39	132.9	0	3.1	energy-dependent translational throttle protein EttA	GCF_000014805_1_ASM1480v1_genomic_vga-type_ABC-F_protein_aligned_res_tab_txt	Aeromonas hydrophila subsp hydrophila ATCC 7966
GCF_000018045	AAFEEG_02941	antibiotic-resistant_isoleucyl-tRNA_synthetase_(ileS)_aligned	1.3e-119	398.5	0	1.6e-119	398.2	0	1	isoleucine--tRNA ligase	GCF_000018045_1_ASM1804v1_genomic_antibiotic-resistant_isoleucyl-tRNA_synthetase_ileS_aligned_res_tab_txt	Citrobacter koseri ATCC BAA-895
GCF_000018045	AAFEEG_00814	ATP-binding_cassette_(ABC)_antibiotic_efflux_pump_aligned	1.9e-86	288.4	0	2.4e-86	288.1	0	1	yersiniabactin ABC transporter ATP-binding/permease protein YbtP	GCF_000018045_1_ASM1804v1_genomic_ATP-binding_cassette_ABC_antibiotic_efflux_pump_aligned_res_tab_txt	Citrobacter koseri ATCC BAA-895
GCF_000018045	AAFEEG_01103	ATP-binding_cassette_(ABC)_antibiotic_efflux_pump_aligned	1.9e-86	288.4	0	2.4e-86	288.1	0	1	yersiniabactin ABC transporter ATP-binding/permease protein YbtP	GCF_000018045_1_ASM1804v1_genomic_ATP-binding_cassette_ABC_antibiotic_efflux_pump_aligned_res_tab_txt	Citrobacter koseri ATCC BAA-895
GCF_000018045	AAFEEG_02017	ATP-binding_cassette_(ABC)_antibiotic_efflux_pump_aligned	5.2e-84	280.4	0	7.8e-44	147.8	0	2.1	LPS export ABC transporter ATP-binding protein	GCF_000018045_1_ASM1804v1_genomic_ATP-binding_cassette_ABC_antibiotic_efflux_pump_aligned_res_tab_txt	Citrobacter koseri ATCC BAA-895
GCF_000018045	AAFEEG_04285	ATP-binding_cassette_(ABC)_antibiotic_efflux_pump_aligned	3.9e-80	267.6	0	1.4e-42	143.7	0	2.1	ribosome-associated ATPase/putative transporter RbbA	GCF_000018045_1_ASM1804v1_genomic_ATP-binding_cassette_ABC_antibiotic_efflux_pump_aligned_res_tab_txt	Citrobacter koseri ATCC BAA-895
GCF_000018045	AAFEEG_01972	ATP-binding_cassette_(ABC)_antibiotic_efflux_pump_aligned	3.2e-69	231.6	0	6.9e-36	121.6	1.2	2	glutathione ABC transporter ATP-binding protein GsiA	GCF_000018045_1_ASM1804v1_genomic_ATP-binding_cassette_ABC_antibiotic_efflux_pump_aligned_res_tab_txt	Citrobacter koseri ATCC BAA-895
GCF_000018045	AAFEEG_01893	ATP-binding_cassette_(ABC)_antibiotic_efflux_pump_aligned	1.6e-62	209.5	0	2e-62	209.1	0	1	heme ABC transporter permease/ATP-binding protein CydD	GCF_000018045_1_ASM1804v1_genomic_ATP-binding_cassette_ABC_antibiotic_efflux_pump_aligned_res_tab_txt	Citrobacter koseri ATCC BAA-895
GCF_000018045	AAFEEG_01515	CARB_beta-lactamase_aligned	3.5e-95	316.6	0	4.3e-95	316.3	0	1	MAL/CKO family class A beta-lactamase	GCF_000018045_1_ASM1804v1_genomic_CARB_beta-lactamase_aligned_res_tab_txt	Citrobacter koseri ATCC BAA-895
GCF_000018045	AAFEEG_00246	Cfr_23S_ribosomal_RNA_methyltransferase_aligned	3.5e-65	218.4	0	4.7e-65	218	0	1.1	bifunctional tRNA (adenosine(37)-C2)-methyltransferase TrmG/ribosomal RNA large subunit methyltransferase RlmN	GCF_000018045_1_ASM1804v1_genomic_Cfr_23S_ribosomal_RNA_methyltransferase_aligned_res_tab_txt	Citrobacter koseri ATCC BAA-895
GCF_000018045	AAFEEG_01515	class_A_Bacillus_cereus_Bc_beta-lactamase_aligned	1e-64	216.7	0	1.3e-64	216.4	0	1	MAL/CKO family class A beta-lactamase	GCF_000018045_1_ASM1804v1_genomic_class_A_Bacillus_cereus_Bc_beta-lactamase_aligned_res_tab_txt	Citrobacter koseri ATCC BAA-895
GCF_000018045	AAFEEG_01943	glycopeptide_resistance_gene_cluster;vanR_aligned	7.2e-73	242.7	0	8.2e-73	242.5	0	1	Response regulator	GCF_000018045_1_ASM1804v1_genomic_glycopeptide_resistance_gene_cluster;vanR_aligned_res_tab_txt	Citrobacter koseri ATCC BAA-895
GCF_000018045	AAFEEG_02690	glycopeptide_resistance_gene_cluster;vanR_aligned	1e-65	219.2	0	1.2e-65	219.1	0	1	envelope stress response regulator transcription factor CpxR	GCF_000018045_1_ASM1804v1_genomic_glycopeptide_resistance_gene_cluster;vanR_aligned_res_tab_txt	Citrobacter koseri ATCC BAA-895
GCF_000018045	AAFEEG_04193	glycopeptide_resistance_gene_cluster;vanR_aligned	3.9e-64	214.1	0	5.1e-64	213.7	0	1.1	two-component system response regulator OmpR	GCF_000018045_1_ASM1804v1_genomic_glycopeptide_resistance_gene_cluster;vanR_aligned_res_tab_txt	Citrobacter koseri ATCC BAA-895
GCF_000018045	AAFEEG_02408	glycopeptide_resistance_gene_cluster;vanR_aligned	1.9e-61	205.3	0	2.1e-61	205.1	0	1	phosphate response regulator transcription factor PhoB	GCF_000018045_1_ASM1804v1_genomic_glycopeptide_resistance_gene_cluster;vanR_aligned_res_tab_txt	Citrobacter koseri ATCC BAA-895
GCF_000018045	AAFEEG_00626	glycopeptide_resistance_gene_cluster;vanR_aligned	3.2e-61	204.6	0	3.7e-61	204.4	0	1	two-component system response regulator BaeR	GCF_000018045_1_ASM1804v1_genomic_glycopeptide_resistance_gene_cluster;vanR_aligned_res_tab_txt	Citrobacter koseri ATCC BAA-895
GCF_000018045	AAFEEG_01515	GMA_beta-lactamase_aligned	3.9e-75	250.8	0	4.7e-75	250.5	0	1	MAL/CKO family class A beta-lactamase	GCF_000018045_1_ASM1804v1_genomic_GMA_beta-lactamase_aligned_res_tab_txt	Citrobacter koseri ATCC BAA-895
GCF_000018045	AAFEEG_02132	kdpDE_aligned	1e-83	280	0	1.4e-83	279.6	0	1	two-component system sensor histidine kinase KdpD	GCF_000018045_1_ASM1804v1_genomic_kdpDE_aligned_res_tab_txt	Citrobacter koseri ATCC BAA-895
GCF_000018045	AAFEEG_02133	kdpDE_aligned	5.3e-83	277.7	0	6.6e-83	277.4	0	1.1	two-component system response regulator KdpE	GCF_000018045_1_ASM1804v1_genomic_kdpDE_aligned_res_tab_txt	Citrobacter koseri ATCC BAA-895
GCF_000018045	AAFEEG_01515	LAP_beta-lactamase_aligned	1.5e-76	254.9	0	1.8e-76	254.7	0	1	MAL/CKO family class A beta-lactamase	GCF_000018045_1_ASM1804v1_genomic_LAP_beta-lactamase_aligned_res_tab_txt	Citrobacter koseri ATCC BAA-895
GCF_000018045	AAFEEG_02968	lsa-type_ABC-F_protein_aligned	5.1e-63	211.5	0	6.8e-21	72.6	0	4	energy-dependent translational throttle protein EttA	GCF_000018045_1_ASM1804v1_genomic_lsa-type_ABC-F_protein_aligned_res_tab_txt	Citrobacter koseri ATCC BAA-895
GCF_000018045	AAFEEG_01988	Miscellaneous_ABC-F_subfamily_ATP-binding_cassette_ribosomal_protection_proteins_aligned	5.1e-123	409.8	0	1.1e-121	405.4	0	1.9	ABC-F family ATPase	GCF_000018045_1_ASM1804v1_genomic_Miscellaneous_ABC-F_subfamily_ATP-binding_cassette_ribosomal_protection_proteins_aligned_res_tab_txt	Citrobacter koseri ATCC BAA-895
GCF_000018045	AAFEEG_02968	Miscellaneous_ABC-F_subfamily_ATP-binding_cassette_ribosomal_protection_proteins_aligned	1.8e-116	388.2	0	1.9e-80	269.2	0	2.9	energy-dependent translational throttle protein EttA	GCF_000018045_1_ASM1804v1_genomic_Miscellaneous_ABC-F_subfamily_ATP-binding_cassette_ribosomal_protection_proteins_aligned_res_tab_txt	Citrobacter koseri ATCC BAA-895
GCF_000018045	AAFEEG_03273	pmr_phosphoethanolamine_transferase_aligned	3e-82	275.2	0	3.7e-82	274.9	0	1	phosphoethanolamine transferase EptA	GCF_000018045_1_ASM1804v1_genomic_pmr_phosphoethanolamine_transferase_aligned_res_tab_txt	Citrobacter koseri ATCC BAA-895
GCF_000018045	gb|WP_072186106.1|ARO:3006984|RUB-1	AAFEEG_01515	1.1e-83	267.1	0	1.3e-83	266.9	0	1	[Serratia rubidaea]	GCF_000018045_1_ASM1804v1_genomic_RUB_beta-lactamase_aligned_res_tab_txt	Citrobacter koseri ATCC BAA-895
GCF_000018045	AAFEEG_01840	sal-type_ABC-F_protein_aligned	3.3e-72	241.8	0	8e-39	131.6	0	3.1	ABC transporter ATP-binding protein	GCF_000018045_1_ASM1804v1_genomic_sal-type_ABC-F_protein_aligned_res_tab_txt	Citrobacter koseri ATCC BAA-895
GCF_000018045	AAFEEG_04123	tetracycline-resistant_ribosomal_protection_protein_aligned	5e-111	369.7	0	2.9e-110	367.2	0	1.8	elongation factor G	GCF_000018045_1_ASM1804v1_genomic_tetracycline-resistant_ribosomal_protection_protein_aligned_res_tab_txt	Citrobacter koseri ATCC BAA-895
GCF_000018045	AAFEEG_02988	tetracycline-resistant_ribosomal_protection_protein_aligned	7.6e-62	207.2	0	7.1e-61	204	0	1.9	peptide chain release factor 3	GCF_000018045_1_ASM1804v1_genomic_tetracycline-resistant_ribosomal_protection_protein_aligned_res_tab_txt	Citrobacter koseri ATCC BAA-895
GCF_000018045	AAFEEG_02428	Van_ligase;glycopeptide_resistance_gene_cluster_aligned	7.6e-105	348.6	0	8.9e-105	348.4	0	1	D-alanine--D-alanine ligase	GCF_000018045_1_ASM1804v1_genomic_Van_ligase;glycopeptide_resistance_gene_cluster_aligned_res_tab_txt	Citrobacter koseri ATCC BAA-895
GCF_000018045	AAFEEG_02868	Van_ligase;glycopeptide_resistance_gene_cluster_aligned	3.5e-62	208.3	0	1.3e-56	189.9	0	2	D-alanine--D-alanine ligase B	GCF_000018045_1_ASM1804v1_genomic_Van_ligase;glycopeptide_resistance_gene_cluster_aligned_res_tab_txt	Citrobacter koseri ATCC BAA-895
GCF_000018045	AAFEEG_01840	vga-type_ABC-F_protein_aligned	1.1e-84	282.7	0	3.6e-45	152.3	0	3.3	ABC transporter ATP-binding protein	GCF_000018045_1_ASM1804v1_genomic_vga-type_ABC-F_protein_aligned_res_tab_txt	Citrobacter koseri ATCC BAA-895
GCF_000018045	AAFEEG_02968	vga-type_ABC-F_protein_aligned	1.2e-71	239.6	0	1.9e-39	133.4	0	3	energy-dependent translational throttle protein EttA	GCF_000018045_1_ASM1804v1_genomic_vga-type_ABC-F_protein_aligned_res_tab_txt	Citrobacter koseri ATCC BAA-895
GCF_000018045	gb|WP_063865165.1|ARO:3007004|VHW-1	AAFEEG_01515	2.3e-73	233.3	0	2.9e-73	232.9	0	1	[Vibrio harveyi]	GCF_000018045_1_ASM1804v1_genomic_VHW_beta-lactamase_aligned_res_tab_txt	Citrobacter koseri ATCC BAA-895
GCF_000021925	EGCJPH_00975	ANT(3'')_aligned	1.4e-84	281.8	0	1.5e-84	281.7	0	1	ANT(9) family aminoglycoside nucleotidyltransferase	GCF_000021925_1_ASM2192v1_genomic_ANT3''_aligned_res_tab_txt	Desulfitobacterium hafniense DCB-2
GCF_000021925	EGCJPH_00975	ANT(9)_aligned	3.6e-104	345.6	0	4.2e-104	345.4	0	1	ANT(9) family aminoglycoside nucleotidyltransferase	GCF_000021925_1_ASM2192v1_genomic_ANT9_aligned_res_tab_txt	Desulfitobacterium hafniense DCB-2
GCF_000021925	EGCJPH_04086	antibiotic-resistant_isoleucyl-tRNA_synthetase_(ileS)_aligned	3.1e-154	513.4	0	3.9e-154	513	0	1	isoleucine--tRNA ligase	GCF_000021925_1_ASM2192v1_genomic_antibiotic-resistant_isoleucyl-tRNA_synthetase_ileS_aligned_res_tab_txt	Desulfitobacterium hafniense DCB-2
GCF_000021925	EGCJPH_03935	ATP-binding_cassette_(ABC)_antibiotic_efflux_pump_aligned	2.6e-88	294.8	0	2.5e-45	153	0.1	2	energy-coupling factor transporter ATPase	GCF_000021925_1_ASM2192v1_genomic_ATP-binding_cassette_ABC_antibiotic_efflux_pump_aligned_res_tab_txt	Desulfitobacterium hafniense DCB-2
GCF_000021925	EGCJPH_01335	ATP-binding_cassette_(ABC)_antibiotic_efflux_pump_aligned	8.3e-88	293.1	0	1e-87	292.8	0	1	thiol reductant ABC exporter subunit CydC	GCF_000021925_1_ASM2192v1_genomic_ATP-binding_cassette_ABC_antibiotic_efflux_pump_aligned_res_tab_txt	Desulfitobacterium hafniense DCB-2
GCF_000021925	EGCJPH_04822	ATP-binding_cassette_(ABC)_antibiotic_efflux_pump_aligned	2.7e-86	288.1	0	3.4e-86	287.8	0	1	ABC transporter related	GCF_000021925_1_ASM2192v1_genomic_ATP-binding_cassette_ABC_antibiotic_efflux_pump_aligned_res_tab_txt	Desulfitobacterium hafniense DCB-2
GCF_000021925	EGCJPH_04684	ATP-binding_cassette_(ABC)_antibiotic_efflux_pump_aligned	2.1e-82	275.3	0	2.6e-82	275	0	1	Vitamin B12 import ATP-binding protein BtuD	GCF_000021925_1_ASM2192v1_genomic_ATP-binding_cassette_ABC_antibiotic_efflux_pump_aligned_res_tab_txt	Desulfitobacterium hafniense DCB-2
GCF_000021925	EGCJPH_01782	ATP-binding_cassette_(ABC)_antibiotic_efflux_pump_aligned	4.2e-71	238	0	6.8e-38	128.4	0	2	heme ABC exporter ATP-binding protein CcmA	GCF_000021925_1_ASM2192v1_genomic_ATP-binding_cassette_ABC_antibiotic_efflux_pump_aligned_res_tab_txt	Desulfitobacterium hafniense DCB-2
GCF_000021925	EGCJPH_04824	ATP-binding_cassette_(ABC)_antibiotic_efflux_pump_aligned	9.1e-67	223.7	0	6.4e-33	112	0	2	heme ABC exporter ATP-binding protein CcmA	GCF_000021925_1_ASM2192v1_genomic_ATP-binding_cassette_ABC_antibiotic_efflux_pump_aligned_res_tab_txt	Desulfitobacterium hafniense DCB-2
GCF_000021925	EGCJPH_01018	ATP-binding_cassette_(ABC)_antibiotic_efflux_pump_aligned	1.2e-60	203.5	0	3.2e-30	103.2	0	2	ABC transporter domain-containing protein	GCF_000021925_1_ASM2192v1_genomic_ATP-binding_cassette_ABC_antibiotic_efflux_pump_aligned_res_tab_txt	Desulfitobacterium hafniense DCB-2
GCF_000021925	EGCJPH_03897	Cfr_23S_ribosomal_RNA_methyltransferase_aligned	2.3e-69	232.4	0	2.9e-69	232	0	1	23S rRNA (adenine(2503)-C(2))-methyltransferase RlmN	GCF_000021925_1_ASM2192v1_genomic_Cfr_23S_ribosomal_RNA_methyltransferase_aligned_res_tab_txt	Desulfitobacterium hafniense DCB-2
GCF_000021925	EGCJPH_01688	glycopeptide_resistance_gene_cluster;vanR_aligned	3e-82	273.6	0	3.5e-82	273.4	0	1	Stage 0 sporulation A-like protein	GCF_000021925_1_ASM2192v1_genomic_glycopeptide_resistance_gene_cluster;vanR_aligned_res_tab_txt	Desulfitobacterium hafniense DCB-2
GCF_000021925	EGCJPH_03786	glycopeptide_resistance_gene_cluster;vanR_aligned	2.5e-79	264	0	2.8e-79	263.9	0	1	Stage 0 sporulation A-like protein	GCF_000021925_1_ASM2192v1_genomic_glycopeptide_resistance_gene_cluster;vanR_aligned_res_tab_txt	Desulfitobacterium hafniense DCB-2
GCF_000021925	EGCJPH_00045	glycopeptide_resistance_gene_cluster;vanR_aligned	4.4e-75	250.1	0	4.9e-75	250	0	1	Stage 0 sporulation A-like protein	GCF_000021925_1_ASM2192v1_genomic_glycopeptide_resistance_gene_cluster;vanR_aligned_res_tab_txt	Desulfitobacterium hafniense DCB-2
GCF_000021925	EGCJPH_02203	glycopeptide_resistance_gene_cluster;vanR_aligned	3.4e-74	247.2	0	4e-74	247	0	1	Stage 0 sporulation A-like protein	GCF_000021925_1_ASM2192v1_genomic_glycopeptide_resistance_gene_cluster;vanR_aligned_res_tab_txt	Desulfitobacterium hafniense DCB-2
GCF_000021925	EGCJPH_00309	glycopeptide_resistance_gene_cluster;vanR_aligned	2.4e-73	244.4	0	2.7e-73	244.3	0	1	Stage 0 sporulation A-like protein	GCF_000021925_1_ASM2192v1_genomic_glycopeptide_resistance_gene_cluster;vanR_aligned_res_tab_txt	Desulfitobacterium hafniense DCB-2
GCF_000021925	EGCJPH_01389	glycopeptide_resistance_gene_cluster;vanR_aligned	4.8e-73	243.4	0	5.5e-73	243.3	0	1	Stage 0 sporulation A-like protein	GCF_000021925_1_ASM2192v1_genomic_glycopeptide_resistance_gene_cluster;vanR_aligned_res_tab_txt	Desulfitobacterium hafniense DCB-2
GCF_000021925	EGCJPH_00960	glycopeptide_resistance_gene_cluster;vanR_aligned	8.3e-73	242.7	0	1e-72	242.4	0	1	Stage 0 sporulation A-like protein	GCF_000021925_1_ASM2192v1_genomic_glycopeptide_resistance_gene_cluster;vanR_aligned_res_tab_txt	Desulfitobacterium hafniense DCB-2
GCF_000021925	EGCJPH_01771	glycopeptide_resistance_gene_cluster;vanR_aligned	6.4e-72	239.8	0	7.3e-72	239.6	0	1	Stage 0 sporulation A-like protein	GCF_000021925_1_ASM2192v1_genomic_glycopeptide_resistance_gene_cluster;vanR_aligned_res_tab_txt	Desulfitobacterium hafniense DCB-2
GCF_000021925	EGCJPH_01879	glycopeptide_resistance_gene_cluster;vanR_aligned	1.1e-70	235.8	0	1.2e-70	235.6	0	1	Stage 0 sporulation A-like protein	GCF_000021925_1_ASM2192v1_genomic_glycopeptide_resistance_gene_cluster;vanR_aligned_res_tab_txt	Desulfitobacterium hafniense DCB-2
GCF_000021925	EGCJPH_04740	glycopeptide_resistance_gene_cluster;vanR_aligned	6.4e-70	233.2	0	7.5e-70	233	0	1	Stage 0 sporulation A-like protein	GCF_000021925_1_ASM2192v1_genomic_glycopeptide_resistance_gene_cluster;vanR_aligned_res_tab_txt	Desulfitobacterium hafniense DCB-2
GCF_000021925	EGCJPH_01259	glycopeptide_resistance_gene_cluster;vanR_aligned	8e-69	229.6	0	9.2e-69	229.4	0	1	Stage 0 sporulation A-like protein	GCF_000021925_1_ASM2192v1_genomic_glycopeptide_resistance_gene_cluster;vanR_aligned_res_tab_txt	Desulfitobacterium hafniense DCB-2
GCF_000021925	EGCJPH_01767	glycopeptide_resistance_gene_cluster;vanR_aligned	7.9e-62	206.7	0	9.4e-62	206.5	0	1	Stage 0 sporulation A-like protein	GCF_000021925_1_ASM2192v1_genomic_glycopeptide_resistance_gene_cluster;vanR_aligned_res_tab_txt	Desulfitobacterium hafniense DCB-2
GCF_000021925	EGCJPH_01755	glycopeptide_resistance_gene_cluster;vanR_aligned	6.8e-61	203.7	0	7.6e-61	203.5	0	1	Heme response regulator HssR	GCF_000021925_1_ASM2192v1_genomic_glycopeptide_resistance_gene_cluster;vanR_aligned_res_tab_txt	Desulfitobacterium hafniense DCB-2
GCF_000021925	EGCJPH_01364	glycopeptide_resistance_gene_cluster;vanT_aligned	6.2e-69	231.2	0	8.2e-69	230.8	0	1	alanine racemase	GCF_000021925_1_ASM2192v1_genomic_glycopeptide_resistance_gene_cluster;vanT_aligned_res_tab_txt	Desulfitobacterium hafniense DCB-2
GCF_000021925	EGCJPH_01678	glycopeptide_resistance_gene_cluster;vanW_aligned	3.3e-107	356.2	0	3.7e-107	356	0	1	glycopeptide resistance accessory protein VanW	GCF_000021925_1_ASM2192v1_genomic_glycopeptide_resistance_gene_cluster;vanW_aligned_res_tab_txt	Desulfitobacterium hafniense DCB-2
GCF_000021925	EGCJPH_03098	glycopeptide_resistance_gene_cluster;vanW_aligned	2.9e-94	313.7	0	3.5e-94	313.4	0	1.1	glycopeptide resistance accessory protein VanW-I	GCF_000021925_1_ASM2192v1_genomic_glycopeptide_resistance_gene_cluster;vanW_aligned_res_tab_txt	Desulfitobacterium hafniense DCB-2
GCF_000021925	EGCJPH_01137	rifampin_phosphotransferase_aligned	6e-220	730.9	0	7.2e-220	730.6	0	1.1	Prodigiosin synthesizing transferase PigC	GCF_000021925_1_ASM2192v1_genomic_rifampin_phosphotransferase_aligned_res_tab_txt	Desulfitobacterium hafniense DCB-2
GCF_000021925	EGCJPH_01639	rifampin_phosphotransferase_aligned	4e-128	427.1	0	1.1e-80	270.1	0	2	Phosphoenolpyruvate synthase	GCF_000021925_1_ASM2192v1_genomic_rifampin_phosphotransferase_aligned_res_tab_txt	Desulfitobacterium hafniense DCB-2
GCF_000021925	EGCJPH_04290	rifampin_phosphotransferase_aligned	1.2e-66	223.6	0	2.1e-66	222.8	0	1.3	Phosphoenolpyruvate synthase	GCF_000021925_1_ASM2192v1_genomic_rifampin_phosphotransferase_aligned_res_tab_txt	Desulfitobacterium hafniense DCB-2
GCF_000021925	EGCJPH_02478	sal-type_ABC-F_protein_aligned	3e-91	304.8	0	3.5e-38	129.7	0	4.7	ribosomal protection-like ABC-F family protein	GCF_000021925_1_ASM2192v1_genomic_sal-type_ABC-F_protein_aligned_res_tab_txt	Desulfitobacterium hafniense DCB-2
GCF_000021925	EGCJPH_02230	tetracycline-resistant_ribosomal_protection_protein_aligned	1.1e-127	424.9	0	3.6e-127	423.2	0	1.8	Tr-type G domain-containing protein	GCF_000021925_1_ASM2192v1_genomic_tetracycline-resistant_ribosomal_protection_protein_aligned_res_tab_txt	Desulfitobacterium hafniense DCB-2
GCF_000021925	EGCJPH_03008	tetracycline-resistant_ribosomal_protection_protein_aligned	2.2e-106	354.5	0	1.2e-67	226.6	0	2	elongation factor G	GCF_000021925_1_ASM2192v1_genomic_tetracycline-resistant_ribosomal_protection_protein_aligned_res_tab_txt	Desulfitobacterium hafniense DCB-2
GCF_000021925	EGCJPH_03298	tetracycline-resistant_ribosomal_protection_protein_aligned	2.8e-66	222	0	1.1e-65	220.1	0	1.7	peptide chain release factor 3	GCF_000021925_1_ASM2192v1_genomic_tetracycline-resistant_ribosomal_protection_protein_aligned_res_tab_txt	Desulfitobacterium hafniense DCB-2
GCF_000021925	EGCJPH_01679	Van_ligase;glycopeptide_resistance_gene_cluster_aligned	8.2e-170	562.4	0	9.1e-170	562.3	0	1	D-alanine--(R)-lactate ligase VanI	GCF_000021925_1_ASM2192v1_genomic_Van_ligase;glycopeptide_resistance_gene_cluster_aligned_res_tab_txt	Desulfitobacterium hafniense DCB-2
GCF_000021925	EGCJPH_02760	Van_ligase;glycopeptide_resistance_gene_cluster_aligned	1.7e-93	311.5	0	1.9e-93	311.3	0	1	D-alanine--D-alanine ligase	GCF_000021925_1_ASM2192v1_genomic_Van_ligase;glycopeptide_resistance_gene_cluster_aligned_res_tab_txt	Desulfitobacterium hafniense DCB-2
GCF_000022005	NMMPOE_00719	antibiotic-resistant_isoleucyl-tRNA_synthetase_(ileS)_aligned	6.1e-105	349.8	0	7.4e-105	349.5	0	1	isoleucine--tRNA ligase	GCF_000022005_1_ASM2200v1_genomic_antibiotic-resistant_isoleucyl-tRNA_synthetase_ileS_aligned_res_tab_txt	Caulobacter crescentus NA1000
GCF_000022005	NMMPOE_01358	antibiotic-resistant_isoleucyl-tRNA_synthetase_(ileS)_aligned	3.4e-63	211.6	0	3.4e-31	105.6	0	3	valine--tRNA ligase	GCF_000022005_1_ASM2200v1_genomic_antibiotic-resistant_isoleucyl-tRNA_synthetase_ileS_aligned_res_tab_txt	Caulobacter crescentus NA1000
GCF_000022005	NMMPOE_03303	ATP-binding_cassette_(ABC)_antibiotic_efflux_pump_aligned	3.2e-111	370	0	4e-111	369.6	0	1	ABC transporter, HlyB/MsbA family	GCF_000022005_1_ASM2200v1_genomic_ATP-binding_cassette_ABC_antibiotic_efflux_pump_aligned_res_tab_txt	Caulobacter crescentus NA1000
GCF_000022005	NMMPOE_00306	ATP-binding_cassette_(ABC)_antibiotic_efflux_pump_aligned	6.7e-101	335.9	0	8.5e-101	335.6	0	1	ABC transporter, HlyB/MsbA family	GCF_000022005_1_ASM2200v1_genomic_ATP-binding_cassette_ABC_antibiotic_efflux_pump_aligned_res_tab_txt	Caulobacter crescentus NA1000
GCF_000022005	NMMPOE_03451	ATP-binding_cassette_(ABC)_antibiotic_efflux_pump_aligned	2e-87	291.5	0	2.2e-87	291.3	0	1.1	ABC transporter, HlyB/MsbA family	GCF_000022005_1_ASM2200v1_genomic_ATP-binding_cassette_ABC_antibiotic_efflux_pump_aligned_res_tab_txt	Caulobacter crescentus NA1000
GCF_000022005	NMMPOE_01349	ATP-binding_cassette_(ABC)_antibiotic_efflux_pump_aligned	9.9e-87	289.2	0	1.2e-86	288.9	0	1	ABC transporter ATP-binding protein/permease	GCF_000022005_1_ASM2200v1_genomic_ATP-binding_cassette_ABC_antibiotic_efflux_pump_aligned_res_tab_txt	Caulobacter crescentus NA1000
GCF_000022005	NMMPOE_02708	ATP-binding_cassette_(ABC)_antibiotic_efflux_pump_aligned	8.6e-61	203.6	0	8.9e-61	203.5	0	1	Methionine import ATP-binding protein MetN	GCF_000022005_1_ASM2200v1_genomic_ATP-binding_cassette_ABC_antibiotic_efflux_pump_aligned_res_tab_txt	Caulobacter crescentus NA1000
GCF_000022005	NMMPOE_01034	ATP-binding_cassette_(ABC)_antibiotic_efflux_pump_aligned	6.8e-60	200.6	0	8.6e-60	200.3	0	1	ABC transporter	GCF_000022005_1_ASM2200v1_genomic_ATP-binding_cassette_ABC_antibiotic_efflux_pump_aligned_res_tab_txt	Caulobacter crescentus NA1000
GCF_000022005	NMMPOE_00133	Cfr_23S_ribosomal_RNA_methyltransferase_aligned	1.1e-59	200.2	0	1.4e-59	199.8	0	1.1	23S rRNA (adenine(2503)-C(2))-methyltransferase RlmN	GCF_000022005_1_ASM2200v1_genomic_Cfr_23S_ribosomal_RNA_methyltransferase_aligned_res_tab_txt	Caulobacter crescentus NA1000
GCF_000022005	NMMPOE_02084	defensin_resistant_mprF_aligned	2.4e-115	384.3	0	3.2e-115	383.9	0	1	Phosphatidylglycerol lysyltransferase C-terminal domain-containing protein	GCF_000022005_1_ASM2200v1_genomic_defensin_resistant_mprF_aligned_res_tab_txt	Caulobacter crescentus NA1000
GCF_000022005	NMMPOE_00295	glycopeptide_resistance_gene_cluster;vanR_aligned	3.4e-65	217.4	0	3.8e-65	217.2	0	1	phosphate regulon transcriptional regulator PhoB	GCF_000022005_1_ASM2200v1_genomic_glycopeptide_resistance_gene_cluster;vanR_aligned_res_tab_txt	Caulobacter crescentus NA1000
GCF_000022005	NMMPOE_01635	kdpDE_aligned	2.5e-62	209.1	0	1.8e-61	206.3	0	1.9	histidine kinase	GCF_000022005_1_ASM2200v1_genomic_kdpDE_aligned_res_tab_txt	Caulobacter crescentus NA1000
GCF_000022005	NMMPOE_01023	Miscellaneous_ABC-F_subfamily_ATP-binding_cassette_ribosomal_protection_proteins_aligned	1.8e-132	440.8	0	1.7e-130	434.3	0	2	ribosomal protection-like ABC-F family protein	GCF_000022005_1_ASM2200v1_genomic_Miscellaneous_ABC-F_subfamily_ATP-binding_cassette_ribosomal_protection_proteins_aligned_res_tab_txt	Caulobacter crescentus NA1000
GCF_000022005	NMMPOE_02183	Miscellaneous_ABC-F_subfamily_ATP-binding_cassette_ribosomal_protection_proteins_aligned	5.7e-127	422.7	0	7.8e-95	316.6	0	2.9	energy-dependent translational throttle protein EttA	GCF_000022005_1_ASM2200v1_genomic_Miscellaneous_ABC-F_subfamily_ATP-binding_cassette_ribosomal_protection_proteins_aligned_res_tab_txt	Caulobacter crescentus NA1000
GCF_000022005	NMMPOE_02623	Miscellaneous_ABC-F_subfamily_ATP-binding_cassette_ribosomal_protection_proteins_aligned	2.8e-112	374.1	0	3.7e-112	373.8	0	1.1	ABC transporter, ATP-binding protein	GCF_000022005_1_ASM2200v1_genomic_Miscellaneous_ABC-F_subfamily_ATP-binding_cassette_ribosomal_protection_proteins_aligned_res_tab_txt	Caulobacter crescentus NA1000
GCF_000022005	NMMPOE_02671	Miscellaneous_ABC-F_subfamily_ATP-binding_cassette_ribosomal_protection_proteins_aligned	5.9e-105	350	0	3.1e-88	294.8	0	3.1	ATP-binding protein Uup	GCF_000022005_1_ASM2200v1_genomic_Miscellaneous_ABC-F_subfamily_ATP-binding_cassette_ribosomal_protection_proteins_aligned_res_tab_txt	Caulobacter crescentus NA1000
GCF_000022005	NMMPOE_01738	Miscellaneous_ABC-F_subfamily_ATP-binding_cassette_ribosomal_protection_proteins_aligned	1.3e-104	348.8	0	5.8e-103	343.4	0	2.1	ABC transporter related protein	GCF_000022005_1_ASM2200v1_genomic_Miscellaneous_ABC-F_subfamily_ATP-binding_cassette_ribosomal_protection_proteins_aligned_res_tab_txt	Caulobacter crescentus NA1000
GCF_000022005	NMMPOE_01023	sal-type_ABC-F_protein_aligned	8.6e-84	279.8	0	1.2e-63	213.4	0	4	ribosomal protection-like ABC-F family protein	GCF_000022005_1_ASM2200v1_genomic_sal-type_ABC-F_protein_aligned_res_tab_txt	Caulobacter crescentus NA1000
GCF_000022005	NMMPOE_02183	sal-type_ABC-F_protein_aligned	4e-71	238	0	4.6e-52	175.1	0	3.6	energy-dependent translational throttle protein EttA	GCF_000022005_1_ASM2200v1_genomic_sal-type_ABC-F_protein_aligned_res_tab_txt	Caulobacter crescentus NA1000
GCF_000022005	NMMPOE_01738	sal-type_ABC-F_protein_aligned	4.8e-66	221.3	0	7.1e-33	111.8	0	3	ABC transporter related protein	GCF_000022005_1_ASM2200v1_genomic_sal-type_ABC-F_protein_aligned_res_tab_txt	Caulobacter crescentus NA1000
GCF_000022005	NMMPOE_02175	subclass_B3_LRA_beta-lactamase_aligned	2.3e-67	224.9	0	2.6e-67	224.7	0	1	CAU/MBL1b family subclass B3 metallo-beta-lactamase	GCF_000022005_1_ASM2200v1_genomic_subclass_B3_LRA_beta-lactamase_aligned_res_tab_txt	Caulobacter crescentus NA1000
GCF_000022005	NMMPOE_03225	tetracycline-resistant_ribosomal_protection_protein_aligned	5.6e-117	389.1	0	1.7e-115	384.2	0	2	elongation factor G	GCF_000022005_1_ASM2200v1_genomic_tetracycline-resistant_ribosomal_protection_protein_aligned_res_tab_txt	Caulobacter crescentus NA1000
GCF_000022005	NMMPOE_01098	tetracycline-resistant_ribosomal_protection_protein_aligned	6.8e-63	210.4	0	1.1e-41	140.4	0	2	peptide chain release factor 3	GCF_000022005_1_ASM2200v1_genomic_tetracycline-resistant_ribosomal_protection_protein_aligned_res_tab_txt	Caulobacter crescentus NA1000
GCF_000022005	NMMPOE_01023	vga-type_ABC-F_protein_aligned	3.2e-87	290.8	0	2.3e-46	156	0	3.3	ribosomal protection-like ABC-F family protein	GCF_000022005_1_ASM2200v1_genomic_vga-type_ABC-F_protein_aligned_res_tab_txt	Caulobacter crescentus NA1000
GCF_000022005	NMMPOE_02183	vga-type_ABC-F_protein_aligned	6.8e-75	250.2	0	2.6e-41	139.3	0	3	energy-dependent translational throttle protein EttA	GCF_000022005_1_ASM2200v1_genomic_vga-type_ABC-F_protein_aligned_res_tab_txt	Caulobacter crescentus NA1000
GCF_000022005	NMMPOE_01738	vga-type_ABC-F_protein_aligned	1.2e-65	219.6	0	2e-29	100.1	0	4	ABC transporter related protein	GCF_000022005_1_ASM2200v1_genomic_vga-type_ABC-F_protein_aligned_res_tab_txt	Caulobacter crescentus NA1000
GCF_000022005	NMMPOE_02671	vga-type_ABC-F_protein_aligned	5.6e-62	207.5	0	3.5e-33	112.5	0	2.1	ATP-binding protein Uup	GCF_000022005_1_ASM2200v1_genomic_vga-type_ABC-F_protein_aligned_res_tab_txt	Caulobacter crescentus NA1000
GCF_000025985	BJOKPJ_02107	ATP-binding_cassette_(ABC)_antibiotic_efflux_pump_aligned	1.8e-93	311.6	0	2.3e-93	311.3	0	1	ABC transporter ATP-binding protein	GCF_000025985_1_ASM2598v1_genomic_ATP-binding_cassette_ABC_antibiotic_efflux_pump_aligned_res_tab_txt	Bacteroides fragilis NCTC 9343
GCF_000025985	BJOKPJ_02627	ATP-binding_cassette_(ABC)_antibiotic_efflux_pump_aligned	3e-83	277.9	0	5.3e-44	148.4	0	2	LPS export ABC transporter ATP-binding protein	GCF_000025985_1_ASM2598v1_genomic_ATP-binding_cassette_ABC_antibiotic_efflux_pump_aligned_res_tab_txt	Bacteroides fragilis NCTC 9343
GCF_000025985	BJOKPJ_00960	Cfr_23S_ribosomal_RNA_methyltransferase_aligned	3.1e-62	208.8	0	4.2e-62	208.3	0	1	23S rRNA (adenine(2503)-C(2))-methyltransferase RlmN	GCF_000025985_1_ASM2598v1_genomic_Cfr_23S_ribosomal_RNA_methyltransferase_aligned_res_tab_txt	Bacteroides fragilis NCTC 9343
GCF_000025985	BJOKPJ_01147	CIA_beta-lactamase_aligned	5.6e-60	200.6	0	6.8e-60	200.4	0	1	CepA family extended-spectrum class A beta-lactamase	GCF_000025985_1_ASM2598v1_genomic_CIA_beta-lactamase_aligned_res_tab_txt	Bacteroides fragilis NCTC 9343
GCF_000025985	gb|WP_041881964.1|ARO:3006942|LUS-1	BJOKPJ_01147	1e-75	240.4	0	1.3e-75	240.1	0	1	[Bacteria, Viruses, Fungi, and other genome sequence associated with antimicrobial resistance]	GCF_000025985_1_ASM2598v1_genomic_LUS_beta-lactamase_aligned_res_tab_txt	Bacteroides fragilis NCTC 9343
GCF_000025985	BJOKPJ_02437	resistance-nodulation-cell_division_(RND)_antibiotic_efflux_pump_aligned	3.7e-87	291.7	0	6.2e-87	291	0	1.3	SSD domain-containing protein	GCF_000025985_1_ASM2598v1_genomic_resistance-nodulation-cell_division_RND_antibiotic_efflux_pump_aligned_res_tab_txt	Bacteroides fragilis NCTC 9343
GCF_000025985	BJOKPJ_03344	resistance-nodulation-cell_division_(RND)_antibiotic_efflux_pump_aligned	5.7e-78	261.5	0	9.4e-78	260.7	0	1.5	Efflux RND transporter permease subunit	GCF_000025985_1_ASM2598v1_genomic_resistance-nodulation-cell_division_RND_antibiotic_efflux_pump_aligned_res_tab_txt	Bacteroides fragilis NCTC 9343
GCF_000025985	BJOKPJ_00586	resistance-nodulation-cell_division_(RND)_antibiotic_efflux_pump_aligned	2.3e-62	210	0	2.8e-62	209.7	0	1.1	AcrB/AcrD/AcrF family protein	GCF_000025985_1_ASM2598v1_genomic_resistance-nodulation-cell_division_RND_antibiotic_efflux_pump_aligned_res_tab_txt	Bacteroides fragilis NCTC 9343
GCF_000025985	BJOKPJ_01978	sal-type_ABC-F_protein_aligned	8.9e-63	210.7	0	2.2e-36	123.6	0	3.9	energy-dependent translational throttle protein EttA	GCF_000025985_1_ASM2598v1_genomic_sal-type_ABC-F_protein_aligned_res_tab_txt	Bacteroides fragilis NCTC 9343
GCF_000025985	BJOKPJ_03638	tetracycline-resistant_ribosomal_protection_protein_aligned	3.5e-74	247.9	0	3.2e-55	185.3	0	2.6	Tetracycline resistance protein TetQ	GCF_000025985_1_ASM2598v1_genomic_tetracycline-resistant_ribosomal_protection_protein_aligned_res_tab_txt	Bacteroides fragilis NCTC 9343
GCF_000025985	BJOKPJ_01243	tetracycline-resistant_ribosomal_protection_protein_aligned	4.3e-65	217.9	0	6.9e-65	217.3	0	1.2	peptide chain release factor 3	GCF_000025985_1_ASM2598v1_genomic_tetracycline-resistant_ribosomal_protection_protein_aligned_res_tab_txt	Bacteroides fragilis NCTC 9343
GCF_000025985	BJOKPJ_01147	TLA_beta-lactamase_aligned	1.4e-82	275.2	0	1.5e-82	275	0	1	CepA family extended-spectrum class A beta-lactamase	GCF_000025985_1_ASM2598v1_genomic_TLA_beta-lactamase_aligned_res_tab_txt	Bacteroides fragilis NCTC 9343
GCF_000025985	BJOKPJ_01978	vga-type_ABC-F_protein_aligned	1.4e-74	249.4	0	3.6e-37	125.9	0	3.1	energy-dependent translational throttle protein EttA	GCF_000025985_1_ASM2598v1_genomic_vga-type_ABC-F_protein_aligned_res_tab_txt	Bacteroides fragilis NCTC 9343
GCF_000069965	EPFKCJ_00016	antibiotic-resistant_isoleucyl-tRNA_synthetase_(ileS)_aligned	5.5e-127	422.8	0	7e-127	422.4	0	1	isoleucine--tRNA ligase	GCF_000069965_1_ASM6996v1_genomic_antibiotic-resistant_isoleucyl-tRNA_synthetase_ileS_aligned_res_tab_txt	Proteus mirabilis HI4320
GCF_000069965	EPFKCJ_01213	ATP-binding_cassette_(ABC)_antibiotic_efflux_pump_aligned	1e-85	285.8	0	1.4e-43	146.8	0	2.4	ribosome-associated ATPase/putative transporter RbbA	GCF_000069965_1_ASM6996v1_genomic_ATP-binding_cassette_ABC_antibiotic_efflux_pump_aligned_res_tab_txt	Proteus mirabilis HI4320
GCF_000069965	EPFKCJ_00626	ATP-binding_cassette_(ABC)_antibiotic_efflux_pump_aligned	7.4e-83	276.4	0	4e-44	148.6	0	2	LPS export ABC transporter ATP-binding protein	GCF_000069965_1_ASM6996v1_genomic_ATP-binding_cassette_ABC_antibiotic_efflux_pump_aligned_res_tab_txt	Proteus mirabilis HI4320
GCF_000069965	EPFKCJ_01870	Cfr_23S_ribosomal_RNA_methyltransferase_aligned	1.9e-63	212.5	0	2.5e-63	212.1	0	1.1	bifunctional tRNA (adenosine(37)-C2)-methyltransferase TrmG/ribosomal RNA large subunit methyltransferase RlmN	GCF_000069965_1_ASM6996v1_genomic_Cfr_23S_ribosomal_RNA_methyltransferase_aligned_res_tab_txt	Proteus mirabilis HI4320
GCF_000069965	EPFKCJ_03239	glycopeptide_resistance_gene_cluster;vanR_aligned	2.7e-65	217.7	0	3e-65	217.5	0	1	envelope stress response regulator transcription factor CpxR	GCF_000069965_1_ASM6996v1_genomic_glycopeptide_resistance_gene_cluster;vanR_aligned_res_tab_txt	Proteus mirabilis HI4320
GCF_000069965	EPFKCJ_02931	glycopeptide_resistance_gene_cluster;vanR_aligned	6.1e-65	216.5	0	7.5e-65	216.2	0	1	two-component system response regulator OmpR	GCF_000069965_1_ASM6996v1_genomic_glycopeptide_resistance_gene_cluster;vanR_aligned_res_tab_txt	Proteus mirabilis HI4320
GCF_000069965	EPFKCJ_00052	glycopeptide_resistance_gene_cluster;vanR_aligned	1.4e-64	215.3	0	1.6e-64	215.1	0	1	phosphate regulon transcriptional regulator PhoB	GCF_000069965_1_ASM6996v1_genomic_glycopeptide_resistance_gene_cluster;vanR_aligned_res_tab_txt	Proteus mirabilis HI4320
GCF_000069965	EPFKCJ_01216	kdpDE_aligned	2.9e-90	301.5	0	4e-90	301	0	1.1	two-component system sensor histidine kinase KdpD	GCF_000069965_1_ASM6996v1_genomic_kdpDE_aligned_res_tab_txt	Proteus mirabilis HI4320
GCF_000069965	EPFKCJ_03783	lsa-type_ABC-F_protein_aligned	5.7e-64	214.4	0	8.9e-21	72	0	4	energy-dependent translational throttle protein EttA	GCF_000069965_1_ASM6996v1_genomic_lsa-type_ABC-F_protein_aligned_res_tab_txt	Proteus mirabilis HI4320
GCF_000069965	EPFKCJ_03783	Miscellaneous_ABC-F_subfamily_ATP-binding_cassette_ribosomal_protection_proteins_aligned	1.1e-116	388.7	0	6.8e-81	270.5	0	3	energy-dependent translational throttle protein EttA	GCF_000069965_1_ASM6996v1_genomic_Miscellaneous_ABC-F_subfamily_ATP-binding_cassette_ribosomal_protection_proteins_aligned_res_tab_txt	Proteus mirabilis HI4320
GCF_000069965	EPFKCJ_03783	sal-type_ABC-F_protein_aligned	1e-68	230	0	2.9e-26	90	0	3.8	energy-dependent translational throttle protein EttA	GCF_000069965_1_ASM6996v1_genomic_sal-type_ABC-F_protein_aligned_res_tab_txt	Proteus mirabilis HI4320
GCF_000069965	EPFKCJ_00780	sal-type_ABC-F_protein_aligned	1.7e-67	226	0	3.5e-64	215.1	0	3.1	ABC transporter ATP-binding protein	GCF_000069965_1_ASM6996v1_genomic_sal-type_ABC-F_protein_aligned_res_tab_txt	Proteus mirabilis HI4320
GCF_000069965	EPFKCJ_02831	tetracycline-resistant_ribosomal_protection_protein_aligned	5.6e-110	366	0	2.1e-109	364.1	0	1.7	elongation factor G	GCF_000069965_1_ASM6996v1_genomic_tetracycline-resistant_ribosomal_protection_protein_aligned_res_tab_txt	Proteus mirabilis HI4320
GCF_000069965	EPFKCJ_02462	tetracycline-resistant_ribosomal_protection_protein_aligned	2.4e-61	205.3	0	2e-36	123	0	2	peptide chain release factor 3	GCF_000069965_1_ASM6996v1_genomic_tetracycline-resistant_ribosomal_protection_protein_aligned_res_tab_txt	Proteus mirabilis HI4320
GCF_000069965	EPFKCJ_01232	Van_ligase;glycopeptide_resistance_gene_cluster_aligned	1.4e-108	360.7	0	1.7e-108	360.4	0	1	D-alanine--D-alanine ligase	GCF_000069965_1_ASM6996v1_genomic_Van_ligase;glycopeptide_resistance_gene_cluster_aligned_res_tab_txt	Proteus mirabilis HI4320
GCF_000069965	EPFKCJ_00780	vga-type_ABC-F_protein_aligned	7.3e-82	273.1	0	9.2e-44	147.4	0	3.4	ABC transporter ATP-binding protein	GCF_000069965_1_ASM6996v1_genomic_vga-type_ABC-F_protein_aligned_res_tab_txt	Proteus mirabilis HI4320
GCF_000069965	EPFKCJ_03783	vga-type_ABC-F_protein_aligned	1.2e-73	246	0	1.9e-40	136.5	0	3	energy-dependent translational throttle protein EttA	GCF_000069965_1_ASM6996v1_genomic_vga-type_ABC-F_protein_aligned_res_tab_txt	Proteus mirabilis HI4320
GCF_000069965	EPFKCJ_01231	vga-type_ABC-F_protein_aligned	5.3e-62	207.6	0	6.7e-31	105	0	2.4	ABC transporter ATP-binding protein	GCF_000069965_1_ASM6996v1_genomic_vga-type_ABC-F_protein_aligned_res_tab_txt	Proteus mirabilis HI4320
GCF_000091125	HHFIBA_02224	antibiotic-resistant_isoleucyl-tRNA_synthetase_(ileS)_aligned	1.1e-106	355.7	0	2.8e-62	208.7	0	2.4	isoleucine--tRNA ligase	GCF_000091125_1_ASM9112v1_genomic_antibiotic-resistant_isoleucyl-tRNA_synthetase_ileS_aligned_res_tab_txt	Sphingobium indicum UT26S
GCF_000091125	HHFIBA_00717	ATP-binding_cassette_(ABC)_antibiotic_efflux_pump_aligned	1.6e-101	338.1	0	1.9e-101	337.9	0	1	ATP-binding cassette protein	GCF_000091125_1_ASM9112v1_genomic_ATP-binding_cassette_ABC_antibiotic_efflux_pump_aligned_res_tab_txt	Sphingobium indicum UT26S
GCF_000091125	HHFIBA_02165	ATP-binding_cassette_(ABC)_antibiotic_efflux_pump_aligned	6.8e-71	237.1	0	8.3e-71	236.8	0	1	Putative type I secretion protein ATP-binding protein	GCF_000091125_1_ASM9112v1_genomic_ATP-binding_cassette_ABC_antibiotic_efflux_pump_aligned_res_tab_txt	Sphingobium indicum UT26S
GCF_000091125	HHFIBA_01585	ATP-binding_cassette_(ABC)_antibiotic_efflux_pump_aligned	1.5e-62	209.5	0	1.1e-34	117.7	0	2.3	energy-dependent translational throttle protein EttA	GCF_000091125_1_ASM9112v1_genomic_ATP-binding_cassette_ABC_antibiotic_efflux_pump_aligned_res_tab_txt	Sphingobium indicum UT26S
GCF_000091125	HHFIBA_00680	ATP-binding_cassette_(ABC)_antibiotic_efflux_pump_aligned	6.9e-62	207.4	0	9.3e-62	206.9	0	1.1	Putative type I secretion protein ATP-binding protein	GCF_000091125_1_ASM9112v1_genomic_ATP-binding_cassette_ABC_antibiotic_efflux_pump_aligned_res_tab_txt	Sphingobium indicum UT26S
GCF_000091125	HHFIBA_03372	ATP-binding_cassette_(ABC)_antibiotic_efflux_pump_aligned	3e-61	205.2	0	4e-61	204.8	0	1.1	Putative ABC-type transport system ATPase and permease component	GCF_000091125_1_ASM9112v1_genomic_ATP-binding_cassette_ABC_antibiotic_efflux_pump_aligned_res_tab_txt	Sphingobium indicum UT26S
GCF_000091125	HHFIBA_02109	CTX-M_beta-lactamase_aligned	9.1e-62	206.9	0	1.2e-61	206.5	0	1	class A beta-lactamase SGM-2	GCF_000091125_1_ASM9112v1_genomic_CTX-M_beta-lactamase_aligned_res_tab_txt	Sphingobium indicum UT26S
GCF_000091125	HHFIBA_03013	glycopeptide_resistance_gene_cluster;vanR_aligned	3.8e-61	204.3	0	4.6e-61	204	0	1	Response regulator	GCF_000091125_1_ASM9112v1_genomic_glycopeptide_resistance_gene_cluster;vanR_aligned_res_tab_txt	Sphingobium indicum UT26S
GCF_000091125	HHFIBA_02810	glycopeptide_resistance_gene_cluster;vanR_aligned	6.6e-60	200.2	0	7.6e-60	200	0	1	phosphate regulon transcriptional regulator PhoB	GCF_000091125_1_ASM9112v1_genomic_glycopeptide_resistance_gene_cluster;vanR_aligned_res_tab_txt	Sphingobium indicum UT26S
GCF_000091125	HHFIBA_01585	Miscellaneous_ABC-F_subfamily_ATP-binding_cassette_ribosomal_protection_proteins_aligned	1.3e-134	448	0	2.8e-70	235.7	0	2.9	energy-dependent translational throttle protein EttA	GCF_000091125_1_ASM9112v1_genomic_Miscellaneous_ABC-F_subfamily_ATP-binding_cassette_ribosomal_protection_proteins_aligned_res_tab_txt	Sphingobium indicum UT26S
GCF_000091125	HHFIBA_00781	Miscellaneous_ABC-F_subfamily_ATP-binding_cassette_ribosomal_protection_proteins_aligned	1.3e-127	424.9	0	9.2e-124	412.2	0	2.9	ribosomal protection-like ABC-F family protein	GCF_000091125_1_ASM9112v1_genomic_Miscellaneous_ABC-F_subfamily_ATP-binding_cassette_ribosomal_protection_proteins_aligned_res_tab_txt	Sphingobium indicum UT26S
GCF_000091125	HHFIBA_02241	Miscellaneous_ABC-F_subfamily_ATP-binding_cassette_ribosomal_protection_proteins_aligned	8.9e-105	349.5	0	8.8e-57	191.1	0	3.1	ribosomal protection-like ABC-F family protein	GCF_000091125_1_ASM9112v1_genomic_Miscellaneous_ABC-F_subfamily_ATP-binding_cassette_ribosomal_protection_proteins_aligned_res_tab_txt	Sphingobium indicum UT26S
GCF_000091125	HHFIBA_01585	msr-type_ABC-F_protein_aligned	2.2e-72	242.2	0	2.6e-33	113.3	0	3.2	energy-dependent translational throttle protein EttA	GCF_000091125_1_ASM9112v1_genomic_msr-type_ABC-F_protein_aligned_res_tab_txt	Sphingobium indicum UT26S
GCF_000091125	HHFIBA_02241	msr-type_ABC-F_protein_aligned	4.7e-67	224.6	0	2.6e-30	103.5	0	4.4	ribosomal protection-like ABC-F family protein	GCF_000091125_1_ASM9112v1_genomic_msr-type_ABC-F_protein_aligned_res_tab_txt	Sphingobium indicum UT26S
GCF_000091125	HHFIBA_00781	sal-type_ABC-F_protein_aligned	6.2e-66	221	0	1.2e-34	117.8	0	3.1	ribosomal protection-like ABC-F family protein	GCF_000091125_1_ASM9112v1_genomic_sal-type_ABC-F_protein_aligned_res_tab_txt	Sphingobium indicum UT26S
GCF_000091125	HHFIBA_01585	sal-type_ABC-F_protein_aligned	2.5e-63	212.4	0	2.6e-30	103.5	0	3.5	energy-dependent translational throttle protein EttA	GCF_000091125_1_ASM9112v1_genomic_sal-type_ABC-F_protein_aligned_res_tab_txt	Sphingobium indicum UT26S
GCF_000091125	HHFIBA_03769	subclass_B3_LRA_beta-lactamase_aligned	1.6e-61	205.8	0	2e-61	205.5	0	1.1	SIE family subclass B3 metallo-beta-lactamase	GCF_000091125_1_ASM9112v1_genomic_subclass_B3_LRA_beta-lactamase_aligned_res_tab_txt	Sphingobium indicum UT26S
GCF_000091125	HHFIBA_00605	tetracycline-resistant_ribosomal_protection_protein_aligned	3e-115	383.6	0	2.8e-114	380.4	0	1.9	elongation factor G	GCF_000091125_1_ASM9112v1_genomic_tetracycline-resistant_ribosomal_protection_protein_aligned_res_tab_txt	Sphingobium indicum UT26S
GCF_000091125	HHFIBA_03344	tetracycline-resistant_ribosomal_protection_protein_aligned	6.8e-69	230.4	0	2e-68	228.9	0	1.5	peptide chain release factor 3	GCF_000091125_1_ASM9112v1_genomic_tetracycline-resistant_ribosomal_protection_protein_aligned_res_tab_txt	Sphingobium indicum UT26S
GCF_000091125	HHFIBA_01585	vga-type_ABC-F_protein_aligned	5.8e-78	260.5	0	2.3e-40	136.3	0	3.2	energy-dependent translational throttle protein EttA	GCF_000091125_1_ASM9112v1_genomic_vga-type_ABC-F_protein_aligned_res_tab_txt	Sphingobium indicum UT26S
GCF_000091125	HHFIBA_00781	vga-type_ABC-F_protein_aligned	2.8e-69	231.8	0	8.6e-36	121.3	0	3.4	ribosomal protection-like ABC-F family protein	GCF_000091125_1_ASM9112v1_genomic_vga-type_ABC-F_protein_aligned_res_tab_txt	Sphingobium indicum UT26S
GCF_000091125	HHFIBA_02241	vga-type_ABC-F_protein_aligned	2.1e-67	225.6	0	3.1e-33	112.9	0	3.3	ribosomal protection-like ABC-F family protein	GCF_000091125_1_ASM9112v1_genomic_vga-type_ABC-F_protein_aligned_res_tab_txt	Sphingobium indicum UT26S
GCF_000143985	LDLIKM_02138	AAC(3)_aligned	6.6e-61	203.8	0	8.3e-61	203.4	0	1	Aminoglycoside N(3)-acetyltransferase	GCF_000143985_1_ASM14398v1_genomic_AAC3_aligned_res_tab_txt	Sediminispirochaeta smaragdinae DSM 11293
GCF_000143985	LDLIKM_03527	ATP-binding_cassette_(ABC)_antibiotic_efflux_pump_aligned	5e-84	280.4	0	6.4e-84	280.1	0	1	ABC transporter related protein	GCF_000143985_1_ASM14398v1_genomic_ATP-binding_cassette_ABC_antibiotic_efflux_pump_aligned_res_tab_txt	Sediminispirochaeta smaragdinae DSM 11293
GCF_000143985	LDLIKM_01494	ATP-binding_cassette_(ABC)_antibiotic_efflux_pump_aligned	1.1e-70	236.4	0	5.9e-35	118.6	0	2	staphylopine uptake ABC transporter ATP-binding protein CntF	GCF_000143985_1_ASM14398v1_genomic_ATP-binding_cassette_ABC_antibiotic_efflux_pump_aligned_res_tab_txt	Sediminispirochaeta smaragdinae DSM 11293
GCF_000143985	LDLIKM_03453	ATP-binding_cassette_(ABC)_antibiotic_efflux_pump_aligned	6.4e-62	207.5	0	1e-36	124.4	0	2	heme ABC exporter ATP-binding protein CcmA	GCF_000143985_1_ASM14398v1_genomic_ATP-binding_cassette_ABC_antibiotic_efflux_pump_aligned_res_tab_txt	Sediminispirochaeta smaragdinae DSM 11293
GCF_000143985	LDLIKM_02226	CepA_beta-lactamase_aligned	7e-61	203.8	0	7.6e-61	203.6	0	1	class A beta-lactamase, subclass A2	GCF_000143985_1_ASM14398v1_genomic_CepA_beta-lactamase_aligned_res_tab_txt	Sediminispirochaeta smaragdinae DSM 11293
GCF_000143985	LDLIKM_04056	glycopeptide_resistance_gene_cluster;vanH_aligned	1.4e-69	232.5	0	1.6e-69	232.3	0	1	D-isomer specific 2-hydroxyacid dehydrogenase NAD-binding protein	GCF_000143985_1_ASM14398v1_genomic_glycopeptide_resistance_gene_cluster;vanH_aligned_res_tab_txt	Sediminispirochaeta smaragdinae DSM 11293
GCF_000143985	LDLIKM_02788	glycopeptide_resistance_gene_cluster;vanR_aligned	5.4e-67	223.5	0	6.1e-67	223.3	0	1	Two component transcriptional regulator, winged helix family	GCF_000143985_1_ASM14398v1_genomic_glycopeptide_resistance_gene_cluster;vanR_aligned_res_tab_txt	Sediminispirochaeta smaragdinae DSM 11293
GCF_000143985	LDLIKM_02723	glycopeptide_resistance_gene_cluster;vanR_aligned	4.2e-63	210.7	0	4.7e-63	210.6	0	1	Two component transcriptional regulator, winged helix family	GCF_000143985_1_ASM14398v1_genomic_glycopeptide_resistance_gene_cluster;vanR_aligned_res_tab_txt	Sediminispirochaeta smaragdinae DSM 11293
GCF_000143985	LDLIKM_01805	glycopeptide_resistance_gene_cluster;vanR_aligned	5.5e-60	200.5	0	6.3e-60	200.3	0	1	Two component transcriptional regulator, winged helix family	GCF_000143985_1_ASM14398v1_genomic_glycopeptide_resistance_gene_cluster;vanR_aligned_res_tab_txt	Sediminispirochaeta smaragdinae DSM 11293
GCF_000143985	LDLIKM_01366	glycopeptide_resistance_gene_cluster;vanT_aligned	6.1e-69	231	0	8.1e-69	230.6	0	1	alanine racemase	GCF_000143985_1_ASM14398v1_genomic_glycopeptide_resistance_gene_cluster;vanT_aligned_res_tab_txt	Sediminispirochaeta smaragdinae DSM 11293
GCF_000143985	LDLIKM_00622	lsa-type_ABC-F_protein_aligned	5.5e-64	214.7	0	4.8e-28	96.2	0	2.8	heme ABC exporter ATP-binding protein CcmA	GCF_000143985_1_ASM14398v1_genomic_lsa-type_ABC-F_protein_aligned_res_tab_txt	Sediminispirochaeta smaragdinae DSM 11293
GCF_000143985	LDLIKM_01610	Miscellaneous_ABC-F_subfamily_ATP-binding_cassette_ribosomal_protection_proteins_aligned	6e-121	403	0	2e-65	219.7	0	2.4	energy-dependent translational throttle protein EttA	GCF_000143985_1_ASM14398v1_genomic_Miscellaneous_ABC-F_subfamily_ATP-binding_cassette_ribosomal_protection_proteins_aligned_res_tab_txt	Sediminispirochaeta smaragdinae DSM 11293
GCF_000143985	LDLIKM_01736	Miscellaneous_ABC-F_subfamily_ATP-binding_cassette_ribosomal_protection_proteins_aligned	2.6e-106	354.7	0	6.3e-104	346.8	0	2	ABC transporter related protein	GCF_000143985_1_ASM14398v1_genomic_Miscellaneous_ABC-F_subfamily_ATP-binding_cassette_ribosomal_protection_proteins_aligned_res_tab_txt	Sediminispirochaeta smaragdinae DSM 11293
GCF_000143985	LDLIKM_00622	Miscellaneous_ABC-F_subfamily_ATP-binding_cassette_ribosomal_protection_proteins_aligned	1.1e-100	336.1	0	1.3e-54	184	0	2.4	heme ABC exporter ATP-binding protein CcmA	GCF_000143985_1_ASM14398v1_genomic_Miscellaneous_ABC-F_subfamily_ATP-binding_cassette_ribosomal_protection_proteins_aligned_res_tab_txt	Sediminispirochaeta smaragdinae DSM 11293
GCF_000143985	LDLIKM_00369	Miscellaneous_ABC-F_subfamily_ATP-binding_cassette_ribosomal_protection_proteins_aligned	8e-87	290.3	0	2e-73	246.1	0	2.1	ABC transporter related protein	GCF_000143985_1_ASM14398v1_genomic_Miscellaneous_ABC-F_subfamily_ATP-binding_cassette_ribosomal_protection_proteins_aligned_res_tab_txt	Sediminispirochaeta smaragdinae DSM 11293
GCF_000143985	LDLIKM_00622	msr-type_ABC-F_protein_aligned	1e-65	220.2	0	4.6e-29	99.4	0	3.4	heme ABC exporter ATP-binding protein CcmA	GCF_000143985_1_ASM14398v1_genomic_msr-type_ABC-F_protein_aligned_res_tab_txt	Sediminispirochaeta smaragdinae DSM 11293
GCF_000143985	LDLIKM_01610	msr-type_ABC-F_protein_aligned	1.6e-65	219.6	0	8.6e-31	105.1	0	3.4	energy-dependent translational throttle protein EttA	GCF_000143985_1_ASM14398v1_genomic_msr-type_ABC-F_protein_aligned_res_tab_txt	Sediminispirochaeta smaragdinae DSM 11293
GCF_000143985	LDLIKM_02226	PER_beta-lactamase_aligned	1.9e-74	248.4	0	2.2e-74	248.2	0	1	class A beta-lactamase, subclass A2	GCF_000143985_1_ASM14398v1_genomic_PER_beta-lactamase_aligned_res_tab_txt	Sediminispirochaeta smaragdinae DSM 11293
GCF_000143985	LDLIKM_02890	sal-type_ABC-F_protein_aligned	5.2e-81	270.8	0	1.5e-44	150.5	0	4	ribosomal protection-like ABC-F family protein	GCF_000143985_1_ASM14398v1_genomic_sal-type_ABC-F_protein_aligned_res_tab_txt	Sediminispirochaeta smaragdinae DSM 11293
GCF_000143985	LDLIKM_00622	sal-type_ABC-F_protein_aligned	7.1e-60	201.1	0	2.9e-30	103.3	0	3.1	heme ABC exporter ATP-binding protein CcmA	GCF_000143985_1_ASM14398v1_genomic_sal-type_ABC-F_protein_aligned_res_tab_txt	Sediminispirochaeta smaragdinae DSM 11293
GCF_000143985	gb|CBI71171.1|ARO:3007442|SSA	LDLIKM_02226	2.3e-65	206.4	0	2.9e-65	206.1	0	1	[uncultured bacterium]	GCF_000143985_1_ASM14398v1_genomic_SSA_beta-lactamase_aligned_res_tab_txt	Sediminispirochaeta smaragdinae DSM 11293
GCF_000143985	LDLIKM_02924	Van_ligase;glycopeptide_resistance_gene_cluster_aligned	1.7e-87	291.5	0	2e-87	291.3	0	1	D-alanine--D-alanine ligase	GCF_000143985_1_ASM14398v1_genomic_Van_ligase;glycopeptide_resistance_gene_cluster_aligned_res_tab_txt	Sediminispirochaeta smaragdinae DSM 11293
GCF_000143985	LDLIKM_02890	vga-type_ABC-F_protein_aligned	1.7e-81	272.2	0	7.4e-46	154.5	0	3.3	ribosomal protection-like ABC-F family protein	GCF_000143985_1_ASM14398v1_genomic_vga-type_ABC-F_protein_aligned_res_tab_txt	Sediminispirochaeta smaragdinae DSM 11293
GCF_000143985	LDLIKM_01736	vga-type_ABC-F_protein_aligned	6.8e-75	250.4	0	8.5e-39	131.2	0	3	ABC transporter related protein	GCF_000143985_1_ASM14398v1_genomic_vga-type_ABC-F_protein_aligned_res_tab_txt	Sediminispirochaeta smaragdinae DSM 11293
GCF_000143985	LDLIKM_01610	vga-type_ABC-F_protein_aligned	3.2e-74	248.2	0	3.4e-40	135.9	0	3	energy-dependent translational throttle protein EttA	GCF_000143985_1_ASM14398v1_genomic_vga-type_ABC-F_protein_aligned_res_tab_txt	Sediminispirochaeta smaragdinae DSM 11293
GCF_000143985	LDLIKM_00622	vga-type_ABC-F_protein_aligned	1e-66	223.4	0	2.1e-36	123.3	0	3	heme ABC exporter ATP-binding protein CcmA	GCF_000143985_1_ASM14398v1_genomic_vga-type_ABC-F_protein_aligned_res_tab_txt	Sediminispirochaeta smaragdinae DSM 11293
GCF_000178875	DFACIF_01215	antibiotic-resistant_isoleucyl-tRNA_synthetase_(ileS)_aligned	2.7e-127	424.1	0	3.5e-127	423.7	0	1	isoleucine--tRNA ligase	GCF_000178875_2_ASM17887v2_genomic_antibiotic-resistant_isoleucyl-tRNA_synthetase_ileS_aligned_res_tab_txt	Shewanella baltica OS678
GCF_000178875	DFACIF_03254	Cfr_23S_ribosomal_RNA_methyltransferase_aligned	8.3e-68	227.2	0	1.1e-67	226.8	0	1	bifunctional tRNA (adenosine(37)-C2)-methyltransferase TrmG/ribosomal RNA large subunit methyltransferase RlmN	GCF_000178875_2_ASM17887v2_genomic_Cfr_23S_ribosomal_RNA_methyltransferase_aligned_res_tab_txt	Shewanella baltica OS678
GCF_000178875	DFACIF_01470	glycopeptide_resistance_gene_cluster;vanR_aligned	1.1e-63	212.8	0	1.2e-63	212.6	0	1	phosphate regulon transcriptional regulator PhoB	GCF_000178875_2_ASM17887v2_genomic_glycopeptide_resistance_gene_cluster;vanR_aligned_res_tab_txt	Shewanella baltica OS678
GCF_000178875	DFACIF_04505	glycopeptide_resistance_gene_cluster;vanR_aligned	2e-63	211.9	0	2.4e-63	211.6	0	1	two-component system response regulator OmpR	GCF_000178875_2_ASM17887v2_genomic_glycopeptide_resistance_gene_cluster;vanR_aligned_res_tab_txt	Shewanella baltica OS678
GCF_000178875	DFACIF_00281	glycopeptide_resistance_gene_cluster;vanR_aligned	6.4e-62	207	0	7.7e-62	206.7	0	1	Periplasmic stress-responsive two component signal transduction system response regulator CpxR	GCF_000178875_2_ASM17887v2_genomic_glycopeptide_resistance_gene_cluster;vanR_aligned_res_tab_txt	Shewanella baltica OS678
GCF_000178875	DFACIF_01159	glycopeptide_resistance_gene_cluster;vanR_aligned	5.6e-61	203.9	0	6.5e-61	203.7	0	1	DNA-binding response regulator	GCF_000178875_2_ASM17887v2_genomic_glycopeptide_resistance_gene_cluster;vanR_aligned_res_tab_txt	Shewanella baltica OS678
GCF_000178875	DFACIF_00667	glycopeptide_resistance_gene_cluster;vanR_aligned	5.2e-60	200.7	0	5.8e-60	200.6	0	1	Two component transcriptional regulator, winged helix family	GCF_000178875_2_ASM17887v2_genomic_glycopeptide_resistance_gene_cluster;vanR_aligned_res_tab_txt	Shewanella baltica OS678
GCF_000178875	DFACIF_03424	lsa-type_ABC-F_protein_aligned	7.8e-65	217.6	0	9.9e-21	72.1	0	4	energy-dependent translational throttle protein EttA	GCF_000178875_2_ASM17887v2_genomic_lsa-type_ABC-F_protein_aligned_res_tab_txt	Shewanella baltica OS678
GCF_000178875	DFACIF_03424	Miscellaneous_ABC-F_subfamily_ATP-binding_cassette_ribosomal_protection_proteins_aligned	2.5e-129	430.7	0	3.4e-99	331.3	0	2.8	energy-dependent translational throttle protein EttA	GCF_000178875_2_ASM17887v2_genomic_Miscellaneous_ABC-F_subfamily_ATP-binding_cassette_ribosomal_protection_proteins_aligned_res_tab_txt	Shewanella baltica OS678
GCF_000178875	DFACIF_02756	Miscellaneous_ABC-F_subfamily_ATP-binding_cassette_ribosomal_protection_proteins_aligned	2.3e-122	407.7	0	6.6e-121	402.9	0	2.1	ABC transporter ATP-binding protein	GCF_000178875_2_ASM17887v2_genomic_Miscellaneous_ABC-F_subfamily_ATP-binding_cassette_ribosomal_protection_proteins_aligned_res_tab_txt	Shewanella baltica OS678
GCF_000178875	DFACIF_02415	Miscellaneous_ABC-F_subfamily_ATP-binding_cassette_ribosomal_protection_proteins_aligned	3e-116	387.6	0	7.5e-115	383	0	2	ABC-F family ATPase	GCF_000178875_2_ASM17887v2_genomic_Miscellaneous_ABC-F_subfamily_ATP-binding_cassette_ribosomal_protection_proteins_aligned_res_tab_txt	Shewanella baltica OS678
GCF_000178875	DFACIF_02756	sal-type_ABC-F_protein_aligned	2e-75	252.5	0	1.6e-37	127.4	0	3.3	ABC transporter ATP-binding protein	GCF_000178875_2_ASM17887v2_genomic_sal-type_ABC-F_protein_aligned_res_tab_txt	Shewanella baltica OS678
GCF_000178875	DFACIF_03424	sal-type_ABC-F_protein_aligned	8.6e-61	204.2	0	4.6e-50	168.8	0	3.5	energy-dependent translational throttle protein EttA	GCF_000178875_2_ASM17887v2_genomic_sal-type_ABC-F_protein_aligned_res_tab_txt	Shewanella baltica OS678
GCF_000178875	DFACIF_00212	tetracycline-resistant_ribosomal_protection_protein_aligned	4.5e-112	373.2	0	2e-111	371.1	0	1.8	elongation factor G	GCF_000178875_2_ASM17887v2_genomic_tetracycline-resistant_ribosomal_protection_protein_aligned_res_tab_txt	Shewanella baltica OS678
GCF_000178875	DFACIF_00905	tetracycline-resistant_ribosomal_protection_protein_aligned	4e-110	366.8	0	2e-109	364.5	0	1.8	elongation factor G	GCF_000178875_2_ASM17887v2_genomic_tetracycline-resistant_ribosomal_protection_protein_aligned_res_tab_txt	Shewanella baltica OS678
GCF_000178875	DFACIF_02756	vga-type_ABC-F_protein_aligned	5.9e-79	263.9	0	3.8e-40	135.8	0	3.4	ABC transporter ATP-binding protein	GCF_000178875_2_ASM17887v2_genomic_vga-type_ABC-F_protein_aligned_res_tab_txt	Shewanella baltica OS678
GCF_000178875	DFACIF_03424	vga-type_ABC-F_protein_aligned	3.3e-71	238.3	0	5.6e-38	128.6	0	3.1	energy-dependent translational throttle protein EttA	GCF_000178875_2_ASM17887v2_genomic_vga-type_ABC-F_protein_aligned_res_tab_txt	Shewanella baltica OS678
GCF_000178875	DFACIF_04530	vga-type_ABC-F_protein_aligned	3.4e-69	231.7	0	1.7e-33	113.9	0	3	ribosomal protection-like ABC-F family protein	GCF_000178875_2_ASM17887v2_genomic_vga-type_ABC-F_protein_aligned_res_tab_txt	Shewanella baltica OS678
GCF_000178875	DFACIF_00948	vga-type_ABC-F_protein_aligned	2.9e-68	228.6	0	6.5e-35	118.5	0.1	3.3	ABC transporter ATP-binding protein	GCF_000178875_2_ASM17887v2_genomic_vga-type_ABC-F_protein_aligned_res_tab_txt	Shewanella baltica OS678
GCF_000191145	KOIHLO_01891	ACT_beta-lactamase_aligned	8.3e-96	318.8	0	9.2e-96	318.7	0	1	extended-spectrum class C beta-lactamase ADC-149	GCF_000191145_1_ASM19114v1_genomic_ACT_beta-lactamase_aligned_res_tab_txt	Acinetobacter pittii PHEA-2
GCF_000191145	KOIHLO_03490	Cfr_23S_ribosomal_RNA_methyltransferase_aligned	7.9e-69	230.2	0	1.1e-68	229.7	0	1	23S rRNA (adenine(2503)-C(2))-methyltransferase RlmN	GCF_000191145_1_ASM19114v1_genomic_Cfr_23S_ribosomal_RNA_methyltransferase_aligned_res_tab_txt	Acinetobacter pittii PHEA-2
GCF_000191145	KOIHLO_01891	CMH_beta-lactamase_aligned	4.5e-90	300.2	0	5.1e-90	300	0	1	extended-spectrum class C beta-lactamase ADC-149	GCF_000191145_1_ASM19114v1_genomic_CMH_beta-lactamase_aligned_res_tab_txt	Acinetobacter pittii PHEA-2
GCF_000191145	KOIHLO_01891	FOX_beta-lactamase_aligned	1.2e-103	344.5	0	1.3e-103	344.4	0	1	extended-spectrum class C beta-lactamase ADC-149	GCF_000191145_1_ASM19114v1_genomic_FOX_beta-lactamase_aligned_res_tab_txt	Acinetobacter pittii PHEA-2
GCF_000191145	KOIHLO_03182	glycopeptide_resistance_gene_cluster;vanR_aligned	6.8e-61	203.2	0	8.3e-61	203	0	1	two-component system response regulator CreB	GCF_000191145_1_ASM19114v1_genomic_glycopeptide_resistance_gene_cluster;vanR_aligned_res_tab_txt	Acinetobacter pittii PHEA-2
GCF_000191145	KOIHLO_01891	IDC_beta-lactamase_aligned	9.4e-103	341.7	0	1.1e-102	341.5	0	1	extended-spectrum class C beta-lactamase ADC-149	GCF_000191145_1_ASM19114v1_genomic_IDC_beta-lactamase_aligned_res_tab_txt	Acinetobacter pittii PHEA-2
GCF_000191145	gb|QXM27670.1|ARO:3007438|LAQ-1	KOIHLO_01891	5.1e-94	301.4	0	5.6e-94	301.2	0	1	[Lelliottia amnigena]	GCF_000191145_1_ASM19114v1_genomic_LAQ_beta_lactamase_aligned_res_tab_txt	Acinetobacter pittii PHEA-2
GCF_000191145	KOIHLO_01891	LHK_beta-lactamase_aligned	1.1e-81	272.3	0	1.4e-81	272.1	0	1	extended-spectrum class C beta-lactamase ADC-149	GCF_000191145_1_ASM19114v1_genomic_LHK_beta-lactamase_aligned_res_tab_txt	Acinetobacter pittii PHEA-2
GCF_000191145	KOIHLO_01891	MIR_beta-lactamase_aligned	5.1e-88	293.4	0	5.7e-88	293.2	0	1	extended-spectrum class C beta-lactamase ADC-149	GCF_000191145_1_ASM19114v1_genomic_MIR_beta-lactamase_aligned_res_tab_txt	Acinetobacter pittii PHEA-2
GCF_000191145	KOIHLO_02748	Miscellaneous_ABC-F_subfamily_ATP-binding_cassette_ribosomal_protection_proteins_aligned	5.6e-114	379.7	0	5.1e-57	191.7	0	2.9	energy-dependent translational throttle protein EttA	GCF_000191145_1_ASM19114v1_genomic_Miscellaneous_ABC-F_subfamily_ATP-binding_cassette_ribosomal_protection_proteins_aligned_res_tab_txt	Acinetobacter pittii PHEA-2
GCF_000191145	KOIHLO_01891	MOX_beta-lactamase_aligned	1.8e-113	377.3	0	2.1e-113	377.1	0	1	extended-spectrum class C beta-lactamase ADC-149	GCF_000191145_1_ASM19114v1_genomic_MOX_beta-lactamase_aligned_res_tab_txt	Acinetobacter pittii PHEA-2
GCF_000191145	KOIHLO_00922	OXA_beta-lactamase;OXA-50-like_beta-lactamase_aligned	7.5e-61	203.5	0	8.7e-61	203.3	0	1	OXA-213 family carbapenem-hydrolyzing class D beta-lactamase OXA-642	GCF_000191145_1_ASM19114v1_genomic_OXA_beta-lactamase;OXA-50-like_beta-lactamase_aligned_res_tab_txt	Acinetobacter pittii PHEA-2
GCF_000191145	KOIHLO_01891	PDC_beta-lactamase_aligned	6.2e-111	368.9	0	6.8e-111	368.8	0	1	extended-spectrum class C beta-lactamase ADC-149	GCF_000191145_1_ASM19114v1_genomic_PDC_beta-lactamase_aligned_res_tab_txt	Acinetobacter pittii PHEA-2
GCF_000191145	gb|QTV22830.1|ARO:3007085|PRC-1	KOIHLO_01891	1.2e-109	352.8	0	1.4e-109	352.6	0	1	[Pseudomonas wenzhouensis]	GCF_000191145_1_ASM19114v1_genomic_PRC_beta-lactamase_aligned_res_tab_txt	Acinetobacter pittii PHEA-2
GCF_000191145	gb|WGF22896.1|ARO:3007648|PSZ-1	KOIHLO_01891	4.5e-96	308.1	0	5.3e-96	307.9	0	1	[Pantoea sp.]	GCF_000191145_1_ASM19114v1_genomic_PSZ_beta-lactamase_aligned_res_tab_txt	Acinetobacter pittii PHEA-2
GCF_000191145	KOIHLO_01150	resistance-nodulation-cell_division_(RND)_antibiotic_efflux_pump_aligned	1.3e-110	368.9	0	2.4e-110	368	0	1.3	Efflux pump membrane transporter	GCF_000191145_1_ASM19114v1_genomic_resistance-nodulation-cell_division_RND_antibiotic_efflux_pump_aligned_res_tab_txt	Acinetobacter pittii PHEA-2
GCF_000191145	gb|AUW34363.1|ARO:3009041|RSC1-1	KOIHLO_01891	8.4e-111	356.6	0	1e-110	356.3	0	1	[uncultured bacterium]	GCF_000191145_1_ASM19114v1_genomic_RSC1_beta-lactamase_aligned_res_tab_txt	Acinetobacter pittii PHEA-2
GCF_000191145	KOIHLO_02486	sal-type_ABC-F_protein_aligned	7.5e-76	253.6	0	5.3e-66	221.1	0	3.6	ribosomal protection-like ABC-F family protein	GCF_000191145_1_ASM19114v1_genomic_sal-type_ABC-F_protein_aligned_res_tab_txt	Acinetobacter pittii PHEA-2
GCF_000191145	KOIHLO_02748	sal-type_ABC-F_protein_aligned	1.2e-74	249.6	0	2.3e-52	176	0	3.8	energy-dependent translational throttle protein EttA	GCF_000191145_1_ASM19114v1_genomic_sal-type_ABC-F_protein_aligned_res_tab_txt	Acinetobacter pittii PHEA-2
GCF_000191145	KOIHLO_00138	tetracycline-resistant_ribosomal_protection_protein_aligned	2.1e-108	360.7	0	1.7e-107	357.7	0	1.9	elongation factor G	GCF_000191145_1_ASM19114v1_genomic_tetracycline-resistant_ribosomal_protection_protein_aligned_res_tab_txt	Acinetobacter pittii PHEA-2
GCF_000191145	gb|ABW05394.1|ARO:3004450|TRU-1	KOIHLO_01891	1.8e-106	342.3	0	2.3e-106	342	0	1	[Aeromonas enteropelogenes]	GCF_000191145_1_ASM19114v1_genomic_TRU_beta-lactamase_aligned_res_tab_txt	Acinetobacter pittii PHEA-2
GCF_000191145	KOIHLO_02748	vga-type_ABC-F_protein_aligned	1.9e-75	251.9	0	7.8e-44	147.6	0	3.2	energy-dependent translational throttle protein EttA	GCF_000191145_1_ASM19114v1_genomic_vga-type_ABC-F_protein_aligned_res_tab_txt	Acinetobacter pittii PHEA-2
GCF_000191145	gb|QIU91361.1|ARO:3009096|YOC-1	KOIHLO_01891	1.5e-91	293.2	0	1.8e-91	293	0	1	[Yokenella regensburgei]	GCF_000191145_1_ASM19114v1_genomic_YOC_beta-lactamase_aligned_res_tab_txt	Acinetobacter pittii PHEA-2
GCF_000195955	LNBHIF_01630	antibiotic-resistant_isoleucyl-tRNA_synthetase_(ileS)_aligned	0	1181.7	0	0	1181.3	0	1	isoleucine--tRNA ligase	GCF_000195955_2_ASM19595v2_genomic_antibiotic-resistant_isoleucyl-tRNA_synthetase_ileS_aligned_res_tab_txt	Mycobacterium tuberculosis H37Rv
GCF_000195955	LNBHIF_02600	antibiotic-resistant_isoleucyl-tRNA_synthetase_(ileS)_aligned	8.7e-70	233.6	0	1.7e-33	113.4	0	3	valine--tRNA ligase	GCF_000195955_2_ASM19595v2_genomic_antibiotic-resistant_isoleucyl-tRNA_synthetase_ileS_aligned_res_tab_txt	Mycobacterium tuberculosis H37Rv
GCF_000195955	LNBHIF_00212	ATP-binding_cassette_(ABC)_antibiotic_efflux_pump_aligned	9.1e-194	642.4	0	6.5e-97	322.9	0	2	lipid A export permease/ATP-binding protein MsbA	GCF_000195955_2_ASM19595v2_genomic_ATP-binding_cassette_ABC_antibiotic_efflux_pump_aligned_res_tab_txt	Mycobacterium tuberculosis H37Rv
GCF_000195955	LNBHIF_01433	ATP-binding_cassette_(ABC)_antibiotic_efflux_pump_aligned	3.8e-86	287.4	0	5.3e-86	286.9	0	1.1	iron ABC transporter ATP-binding protein/permease IrtA	GCF_000195955_2_ASM19595v2_genomic_ATP-binding_cassette_ABC_antibiotic_efflux_pump_aligned_res_tab_txt	Mycobacterium tuberculosis H37Rv
GCF_000195955	LNBHIF_03869	ATP-binding_cassette_(ABC)_antibiotic_efflux_pump_aligned	1.3e-77	259.3	0	1.4e-39	133.8	0	2	nickel import ATP-binding protein NikD	GCF_000195955_2_ASM19595v2_genomic_ATP-binding_cassette_ABC_antibiotic_efflux_pump_aligned_res_tab_txt	Mycobacterium tuberculosis H37Rv
GCF_000195955	LNBHIF_01434	ATP-binding_cassette_(ABC)_antibiotic_efflux_pump_aligned	5.5e-77	257.1	0	7e-77	256.8	0	1	iron ABC transporter ATP-binding protein/permease IrtB	GCF_000195955_2_ASM19595v2_genomic_ATP-binding_cassette_ABC_antibiotic_efflux_pump_aligned_res_tab_txt	Mycobacterium tuberculosis H37Rv
GCF_000195955	LNBHIF_02197	class_A_Bacillus_cereus_Bc_beta-lactamase_aligned	5.1e-87	289.9	0	5.7e-87	289.8	0	1	class A beta-lactamase BlaC	GCF_000195955_2_ASM19595v2_genomic_class_A_Bacillus_cereus_Bc_beta-lactamase_aligned_res_tab_txt	Mycobacterium tuberculosis H37Rv
GCF_000195955	LNBHIF_02197	FONA_beta-lactamase_aligned	1.9e-64	215.6	0	2.2e-64	215.4	0	1	class A beta-lactamase BlaC	GCF_000195955_2_ASM19595v2_genomic_FONA_beta-lactamase_aligned_res_tab_txt	Mycobacterium tuberculosis H37Rv
GCF_000195955	LNBHIF_03439	glycopeptide_resistance_gene_cluster;vanR_aligned	8.2e-69	229.3	0	9.8e-69	229.1	0	1	two-component system response regulator MtrA	GCF_000195955_2_ASM19595v2_genomic_glycopeptide_resistance_gene_cluster;vanR_aligned_res_tab_txt	Mycobacterium tuberculosis H37Rv
GCF_000195955	LNBHIF_00517	glycopeptide_resistance_gene_cluster;vanR_aligned	5.5e-68	226.6	0	6.1e-68	226.5	0	1	two-component sensory transduction protein RegX	GCF_000195955_2_ASM19595v2_genomic_glycopeptide_resistance_gene_cluster;vanR_aligned_res_tab_txt	Mycobacterium tuberculosis H37Rv
GCF_000195955	LNBHIF_01096	glycopeptide_resistance_gene_cluster;vanR_aligned	5.7e-65	216.8	0	6.5e-65	216.6	0	1	two-component system response regulator TrcR	GCF_000195955_2_ASM19595v2_genomic_glycopeptide_resistance_gene_cluster;vanR_aligned_res_tab_txt	Mycobacterium tuberculosis H37Rv
GCF_000195955	LNBHIF_01039	glycopeptide_resistance_gene_cluster;vanR_aligned	6.5e-63	210	0	7.4e-63	209.9	0	1	two-component system response regulator MprA	GCF_000195955_2_ASM19595v2_genomic_glycopeptide_resistance_gene_cluster;vanR_aligned_res_tab_txt	Mycobacterium tuberculosis H37Rv
GCF_000195955	LNBHIF_00804	glycopeptide_resistance_gene_cluster;vanR_aligned	8.5e-63	209.6	0	9.7e-63	209.5	0	1	two-component system response regulator PhoP	GCF_000195955_2_ASM19595v2_genomic_glycopeptide_resistance_gene_cluster;vanR_aligned_res_tab_txt	Mycobacterium tuberculosis H37Rv
GCF_000195955	LNBHIF_03981	glycopeptide_resistance_gene_cluster;vanR_aligned	3.3e-62	207.7	0	3.7e-62	207.6	0	1	two-component system response regulator TcrX	GCF_000195955_2_ASM19595v2_genomic_glycopeptide_resistance_gene_cluster;vanR_aligned_res_tab_txt	Mycobacterium tuberculosis H37Rv
GCF_000195955	LNBHIF_01089	kdpDE_aligned	3.9e-62	208.6	0	1.7e-53	180	0	2	sensor histidine kinase KdpD	GCF_000195955_2_ASM19595v2_genomic_kdpDE_aligned_res_tab_txt	Mycobacterium tuberculosis H37Rv
GCF_000195955	LNBHIF_02629	lsa-type_ABC-F_protein_aligned	1.7e-60	203.1	0	5.4e-21	72.8	0	4.1	energy-dependent translational throttle protein EttA	GCF_000195955_2_ASM19595v2_genomic_lsa-type_ABC-F_protein_aligned_res_tab_txt	Mycobacterium tuberculosis H37Rv
GCF_000195955	LNBHIF_02629	Miscellaneous_ABC-F_subfamily_ATP-binding_cassette_ribosomal_protection_proteins_aligned	4e-120	400.2	0	5.2e-118	393.2	0	2.5	energy-dependent translational throttle protein EttA	GCF_000195955_2_ASM19595v2_genomic_Miscellaneous_ABC-F_subfamily_ATP-binding_cassette_ribosomal_protection_proteins_aligned_res_tab_txt	Mycobacterium tuberculosis H37Rv
GCF_000195955	LNBHIF_01563	Miscellaneous_ABC-F_subfamily_ATP-binding_cassette_ribosomal_protection_proteins_aligned	2.3e-112	374.6	0	1.5e-111	371.9	0	1.8	macrolide ABC transporter ATP-binding protein	GCF_000195955_2_ASM19595v2_genomic_Miscellaneous_ABC-F_subfamily_ATP-binding_cassette_ribosomal_protection_proteins_aligned_res_tab_txt	Mycobacterium tuberculosis H37Rv
GCF_000195955	LNBHIF_01767	Miscellaneous_ABC-F_subfamily_ATP-binding_cassette_ribosomal_protection_proteins_aligned	3.3e-61	205.7	0	8.6e-31	105.3	0	3	Macrolide ABC transporter ATP-binding protein	GCF_000195955_2_ASM19595v2_genomic_Miscellaneous_ABC-F_subfamily_ATP-binding_cassette_ribosomal_protection_proteins_aligned_res_tab_txt	Mycobacterium tuberculosis H37Rv
GCF_000195955	LNBHIF_02629	msr-type_ABC-F_protein_aligned	1e-63	213.6	0	3.3e-29	99.8	0	3.1	energy-dependent translational throttle protein EttA	GCF_000195955_2_ASM19595v2_genomic_msr-type_ABC-F_protein_aligned_res_tab_txt	Mycobacterium tuberculosis H37Rv
GCF_000195955	LNBHIF_01563	msr-type_ABC-F_protein_aligned	1.6e-62	209.6	0	1.3e-30	104.4	0	3.1	macrolide ABC transporter ATP-binding protein	GCF_000195955_2_ASM19595v2_genomic_msr-type_ABC-F_protein_aligned_res_tab_txt	Mycobacterium tuberculosis H37Rv
GCF_000195955	LNBHIF_02197	ROB_beta-lactamase_aligned	2e-69	231.9	0	2.4e-69	231.6	0	1	class A beta-lactamase BlaC	GCF_000195955_2_ASM19595v2_genomic_ROB_beta-lactamase_aligned_res_tab_txt	Mycobacterium tuberculosis H37Rv
GCF_000195955	gb|WKR28567.1|ARO:3007678|IreK	LNBHIF_02311	1.3e-64	204.4	0	2.2e-64	203.6	0	1.3	[Enterococcus faecalis]	GCF_000195955_2_ASM19595v2_genomic_Serine_threonine_kinases_aligned_res_tab_txt	Mycobacterium tuberculosis H37Rv
GCF_000195955	LNBHIF_02197	SFC_beta-lactamase_aligned	4e-61	204.8	0	4.7e-61	204.5	0	1	class A beta-lactamase BlaC	GCF_000195955_2_ASM19595v2_genomic_SFC_beta-lactamase_aligned_res_tab_txt	Mycobacterium tuberculosis H37Rv
GCF_000195955	LNBHIF_01337	tetracycline_inactivation_enzyme_aligned	1.4e-88	295.3	0	1.7e-88	295	0	1	FAD-binding protein	GCF_000195955_2_ASM19595v2_genomic_tetracycline_inactivation_enzyme_aligned_res_tab_txt	Mycobacterium tuberculosis H37Rv
GCF_000195955	LNBHIF_00609	tetracycline_inactivation_enzyme_aligned	1e-68	229.9	0	1.4e-68	229.4	0	1.1	FAD-binding domain	GCF_000195955_2_ASM19595v2_genomic_tetracycline_inactivation_enzyme_aligned_res_tab_txt	Mycobacterium tuberculosis H37Rv
GCF_000195955	LNBHIF_00133	tetracycline-resistant_ribosomal_protection_protein_aligned	1.8e-80	268.6	0	3.4e-80	267.8	0	1.3	elongation factor G-like protein EF-G2	GCF_000195955_2_ASM19595v2_genomic_tetracycline-resistant_ribosomal_protection_protein_aligned_res_tab_txt	Mycobacterium tuberculosis H37Rv
GCF_000195955	LNBHIF_03146	Van_ligase;glycopeptide_resistance_gene_cluster_aligned	2.6e-85	284.3	0	3.1e-85	284	0	1	D-alanine--D-alanine ligase DdlA	GCF_000195955_2_ASM19595v2_genomic_Van_ligase;glycopeptide_resistance_gene_cluster_aligned_res_tab_txt	Mycobacterium tuberculosis H37Rv
GCF_000195955	LNBHIF_02629	vga-type_ABC-F_protein_aligned	3.1e-69	231.6	0	4.5e-31	105.7	0	3.3	energy-dependent translational throttle protein EttA	GCF_000195955_2_ASM19595v2_genomic_vga-type_ABC-F_protein_aligned_res_tab_txt	Mycobacterium tuberculosis H37Rv
GCF_000196095	NFBFAE_00522	antibiotic-resistant_isoleucyl-tRNA_synthetase_(ileS)_aligned	8.3e-125	415.9	0	1.1e-124	415.5	0	1	isoleucine--tRNA ligase	GCF_000196095_1_ASM19609v1_genomic_antibiotic-resistant_isoleucyl-tRNA_synthetase_ileS_aligned_res_tab_txt	Vibrio parahaemolyticus RIMD 2210633
GCF_000196095	NFBFAE_00053	ATP-binding_cassette_(ABC)_antibiotic_efflux_pump_aligned	2.3e-78	261.9	0	1.7e-44	150.2	0	2	nickel import ATP-binding protein NikD	GCF_000196095_1_ASM19609v1_genomic_ATP-binding_cassette_ABC_antibiotic_efflux_pump_aligned_res_tab_txt	Vibrio parahaemolyticus RIMD 2210633
GCF_000196095	NFBFAE_01238	ATP-binding_cassette_(ABC)_antibiotic_efflux_pump_aligned	9.9e-76	253.2	0	1.3e-75	252.8	0	1	heme ABC transporter ATP-binding protein/permease CydC	GCF_000196095_1_ASM19609v1_genomic_ATP-binding_cassette_ABC_antibiotic_efflux_pump_aligned_res_tab_txt	Vibrio parahaemolyticus RIMD 2210633
GCF_000196095	NFBFAE_00597	Cfr_23S_ribosomal_RNA_methyltransferase_aligned	3e-66	222.1	0	3.9e-66	221.6	0	1	bifunctional tRNA (adenosine(37)-C2)-methyltransferase TrmG/ribosomal RNA large subunit methyltransferase RlmN	GCF_000196095_1_ASM19609v1_genomic_Cfr_23S_ribosomal_RNA_methyltransferase_aligned_res_tab_txt	Vibrio parahaemolyticus RIMD 2210633
GCF_000196095	gb|WP_063860521.1|ARO:3006888|GIL-1	NFBFAE_03534	5.4e-71	225.3	0	6.3e-71	225	0	1	[Bacteria, Viruses, Fungi, and other genome sequence associated with antimicrobial resistance]	GCF_000196095_1_ASM19609v1_genomic_GIL_beta-lactamase_aligned_res_tab_txt	Vibrio parahaemolyticus RIMD 2210633
GCF_000196095	NFBFAE_00159	glycopeptide_resistance_gene_cluster;vanR_aligned	1.7e-65	218.7	0	2.1e-65	218.4	0	1	two-component system response regulator OmpR	GCF_000196095_1_ASM19609v1_genomic_glycopeptide_resistance_gene_cluster;vanR_aligned_res_tab_txt	Vibrio parahaemolyticus RIMD 2210633
GCF_000196095	NFBFAE_04542	glycopeptide_resistance_gene_cluster;vanR_aligned	4.5e-65	217.3	0	5.1e-65	217.1	0	1	Response regulator	GCF_000196095_1_ASM19609v1_genomic_glycopeptide_resistance_gene_cluster;vanR_aligned_res_tab_txt	Vibrio parahaemolyticus RIMD 2210633
GCF_000196095	NFBFAE_02832	glycopeptide_resistance_gene_cluster;vanR_aligned	6.8e-62	206.9	0	8.1e-62	206.6	0	1	DNA-binding response regulator	GCF_000196095_1_ASM19609v1_genomic_glycopeptide_resistance_gene_cluster;vanR_aligned_res_tab_txt	Vibrio parahaemolyticus RIMD 2210633
GCF_000196095	NFBFAE_02704	glycopeptide_resistance_gene_cluster;vanT_aligned	2.8e-64	215.7	0	3.3e-64	215.5	0	1	alanine racemase	GCF_000196095_1_ASM19609v1_genomic_glycopeptide_resistance_gene_cluster;vanT_aligned_res_tab_txt	Vibrio parahaemolyticus RIMD 2210633
GCF_000196095	gb|UNG16571.1|ARO:3008199|HBL-1	NFBFAE_03534	3.4e-65	206.2	0	4.2e-65	205.9	0	1	[Bordetella hinzii]	GCF_000196095_1_ASM19609v1_genomic_HBL_beta-lactamase_aligned_res_tab_txt	Vibrio parahaemolyticus RIMD 2210633
GCF_000196095	NFBFAE_03534	HER_beta-lactamase_aligned	2.8e-69	231.8	0	3.5e-69	231.4	0	1	carbenicillin-hydrolyzing class A beta-lactamase CARB-22	GCF_000196095_1_ASM19609v1_genomic_HER_beta-lactamase_aligned_res_tab_txt	Vibrio parahaemolyticus RIMD 2210633
GCF_000196095	gb|BCL63355.1|ARO:3007206|KBL-1	NFBFAE_03534	1.1e-68	217.7	0	1.4e-68	217.4	0	1	[Stenotrophomonas maltophilia]	GCF_000196095_1_ASM19609v1_genomic_KBL_beta-lactamase_aligned_res_tab_txt	Vibrio parahaemolyticus RIMD 2210633
GCF_000196095	NFBFAE_00539	lsa-type_ABC-F_protein_aligned	3.5e-62	208.8	0	1e-19	68.8	0	4	energy-dependent translational throttle protein EttA	GCF_000196095_1_ASM19609v1_genomic_lsa-type_ABC-F_protein_aligned_res_tab_txt	Vibrio parahaemolyticus RIMD 2210633
GCF_000196095	NFBFAE_01487	Miscellaneous_ABC-F_subfamily_ATP-binding_cassette_ribosomal_protection_proteins_aligned	3.3e-119	397.3	0	7.8e-118	392.8	0	1.9	ABC-F family ATPase	GCF_000196095_1_ASM19609v1_genomic_Miscellaneous_ABC-F_subfamily_ATP-binding_cassette_ribosomal_protection_proteins_aligned_res_tab_txt	Vibrio parahaemolyticus RIMD 2210633
GCF_000196095	gb|WP_063860895.1|ARO:3006956|OHIO-1	NFBFAE_03534	8.2e-68	214.8	0	9.5e-68	214.6	0	1	[Plasmid PDS075]	GCF_000196095_1_ASM19609v1_genomic_OHIO_beta-lactamase_aligned_res_tab_txt	Vibrio parahaemolyticus RIMD 2210633
GCF_000196095	gb|WP_075226241.1|ARO:3006978|PSV-1	NFBFAE_03534	2.6e-74	236.2	0	3e-74	235.9	0	1	[Bacteria, Viruses, Fungi, and other genome sequence associated with antimicrobial resistance]	GCF_000196095_1_ASM19609v1_genomic_PSV_beta-lactamase_aligned_res_tab_txt	Vibrio parahaemolyticus RIMD 2210633
GCF_000196095	gb|WP_072186106.1|ARO:3006984|RUB-1	NFBFAE_03534	2.1e-72	229.9	0	2.4e-72	229.7	0	1	[Serratia rubidaea]	GCF_000196095_1_ASM19609v1_genomic_RUB_beta-lactamase_aligned_res_tab_txt	Vibrio parahaemolyticus RIMD 2210633
GCF_000196095	NFBFAE_02859	sal-type_ABC-F_protein_aligned	4.9e-78	261.1	0	1.7e-59	199.9	0	3	ribosomal protection-like ABC-F family protein	GCF_000196095_1_ASM19609v1_genomic_sal-type_ABC-F_protein_aligned_res_tab_txt	Vibrio parahaemolyticus RIMD 2210633
GCF_000196095	NFBFAE_02755	sal-type_ABC-F_protein_aligned	2.5e-75	252.2	0	1.2e-64	216.9	0	3.2	ABC transporter ATP-binding protein	GCF_000196095_1_ASM19609v1_genomic_sal-type_ABC-F_protein_aligned_res_tab_txt	Vibrio parahaemolyticus RIMD 2210633
GCF_000196095	NFBFAE_00539	sal-type_ABC-F_protein_aligned	4.8e-63	211.6	0	6.1e-55	184.9	0	3.5	energy-dependent translational throttle protein EttA	GCF_000196095_1_ASM19609v1_genomic_sal-type_ABC-F_protein_aligned_res_tab_txt	Vibrio parahaemolyticus RIMD 2210633
GCF_000196095	NFBFAE_02371	tetracycline-resistant_ribosomal_protection_protein_aligned	2.1e-113	377.6	0	1.4e-112	374.9	0	1.9	elongation factor G	GCF_000196095_1_ASM19609v1_genomic_tetracycline-resistant_ribosomal_protection_protein_aligned_res_tab_txt	Vibrio parahaemolyticus RIMD 2210633
GCF_000196095	NFBFAE_02740	tetracycline-resistant_ribosomal_protection_protein_aligned	2.1e-110	367.7	0	7e-110	366	0	1.6	elongation factor G	GCF_000196095_1_ASM19609v1_genomic_tetracycline-resistant_ribosomal_protection_protein_aligned_res_tab_txt	Vibrio parahaemolyticus RIMD 2210633
GCF_000196095	NFBFAE_03395	tetracycline-resistant_ribosomal_protection_protein_aligned	1.5e-80	269.1	0	2e-80	268.7	0	1.1	elongation factor G	GCF_000196095_1_ASM19609v1_genomic_tetracycline-resistant_ribosomal_protection_protein_aligned_res_tab_txt	Vibrio parahaemolyticus RIMD 2210633
GCF_000196095	NFBFAE_02383	tetracycline-resistant_ribosomal_protection_protein_aligned	9.4e-65	216.9	0	8.8e-64	213.7	0	1.9	peptide chain release factor 3	GCF_000196095_1_ASM19609v1_genomic_tetracycline-resistant_ribosomal_protection_protein_aligned_res_tab_txt	Vibrio parahaemolyticus RIMD 2210633
GCF_000196095	NFBFAE_01487	vga-type_ABC-F_protein_aligned	5e-84	280.6	0	9.7e-52	174	0.1	2.9	ABC-F family ATPase	GCF_000196095_1_ASM19609v1_genomic_vga-type_ABC-F_protein_aligned_res_tab_txt	Vibrio parahaemolyticus RIMD 2210633
GCF_000196095	NFBFAE_02755	vga-type_ABC-F_protein_aligned	1.4e-75	252.7	0	1.3e-37	127.4	0	3.2	ABC transporter ATP-binding protein	GCF_000196095_1_ASM19609v1_genomic_vga-type_ABC-F_protein_aligned_res_tab_txt	Vibrio parahaemolyticus RIMD 2210633
GCF_000196095	NFBFAE_02859	vga-type_ABC-F_protein_aligned	8.4e-74	246.9	0	6.1e-34	115.3	0	3	ribosomal protection-like ABC-F family protein	GCF_000196095_1_ASM19609v1_genomic_vga-type_ABC-F_protein_aligned_res_tab_txt	Vibrio parahaemolyticus RIMD 2210633
GCF_000196095	NFBFAE_00539	vga-type_ABC-F_protein_aligned	2.6e-73	245.2	0	1.8e-41	140.2	0	3	energy-dependent translational throttle protein EttA	GCF_000196095_1_ASM19609v1_genomic_vga-type_ABC-F_protein_aligned_res_tab_txt	Vibrio parahaemolyticus RIMD 2210633
GCF_000196095	NFBFAE_03523	vga-type_ABC-F_protein_aligned	3.2e-62	208.6	0	9.4e-62	207.1	0	1.7	Elongation factor 3	GCF_000196095_1_ASM19609v1_genomic_vga-type_ABC-F_protein_aligned_res_tab_txt	Vibrio parahaemolyticus RIMD 2210633
GCF_000196795	KGLIFE_01082	ACT_beta-lactamase_aligned	4.7e-94	313.1	0	5.2e-94	313	0	1	extended-spectrum class C beta-lactamase ADC-193	GCF_000196795_1_ASM19679v1_genomic_ACT_beta-lactamase_aligned_res_tab_txt	Acinetobacter oleivorans DR1
GCF_000196795	KGLIFE_03452	Cfr_23S_ribosomal_RNA_methyltransferase_aligned	1.9e-69	232.3	0	2.5e-69	231.9	0	1	23S rRNA (adenine(2503)-C(2))-methyltransferase RlmN	GCF_000196795_1_ASM19679v1_genomic_Cfr_23S_ribosomal_RNA_methyltransferase_aligned_res_tab_txt	Acinetobacter oleivorans DR1
GCF_000196795	KGLIFE_01082	FOX_beta-lactamase_aligned	5.7e-102	339.2	0	6.6e-102	339	0	1	extended-spectrum class C beta-lactamase ADC-193	GCF_000196795_1_ASM19679v1_genomic_FOX_beta-lactamase_aligned_res_tab_txt	Acinetobacter oleivorans DR1
GCF_000196795	KGLIFE_01082	IDC_beta-lactamase_aligned	8.2e-100	332.1	0	9.4e-100	331.9	0	1	extended-spectrum class C beta-lactamase ADC-193	GCF_000196795_1_ASM19679v1_genomic_IDC_beta-lactamase_aligned_res_tab_txt	Acinetobacter oleivorans DR1
GCF_000196795	gb|QXM27670.1|ARO:3007438|LAQ-1	KGLIFE_01082	8.1e-92	294	0	9.3e-92	293.8	0	1	[Lelliottia amnigena]	GCF_000196795_1_ASM19679v1_genomic_LAQ_beta_lactamase_aligned_res_tab_txt	Acinetobacter oleivorans DR1
GCF_000196795	KGLIFE_01082	LHK_beta-lactamase_aligned	3.8e-80	267.4	0	4.5e-80	267.2	0	1	extended-spectrum class C beta-lactamase ADC-193	GCF_000196795_1_ASM19679v1_genomic_LHK_beta-lactamase_aligned_res_tab_txt	Acinetobacter oleivorans DR1
GCF_000196795	KGLIFE_00280	lsa-type_ABC-F_protein_aligned	1.1e-62	210.2	0	3.3e-22	76.7	0.1	4	energy-dependent translational throttle protein EttA	GCF_000196795_1_ASM19679v1_genomic_lsa-type_ABC-F_protein_aligned_res_tab_txt	Acinetobacter oleivorans DR1
GCF_000196795	gb|WP_063860835.1|ARO:3006951|MBL1b	KGLIFE_02057	1.5e-76	243.2	0	1.7e-76	243	0	1	[Caulobacter vibrioides]	GCF_000196795_1_ASM19679v1_genomic_MBL_beta-lactamase_aligned_res_tab_txt	Acinetobacter oleivorans DR1
GCF_000196795	KGLIFE_00280	Miscellaneous_ABC-F_subfamily_ATP-binding_cassette_ribosomal_protection_proteins_aligned	2.5e-118	394.2	0	3.8e-62	208.7	0	2.9	energy-dependent translational throttle protein EttA	GCF_000196795_1_ASM19679v1_genomic_Miscellaneous_ABC-F_subfamily_ATP-binding_cassette_ribosomal_protection_proteins_aligned_res_tab_txt	Acinetobacter oleivorans DR1
GCF_000196795	KGLIFE_01082	MOX_beta-lactamase_aligned	3.4e-111	369.9	0	4e-111	369.7	0	1	extended-spectrum class C beta-lactamase ADC-193	GCF_000196795_1_ASM19679v1_genomic_MOX_beta-lactamase_aligned_res_tab_txt	Acinetobacter oleivorans DR1
GCF_000196795	KGLIFE_02259	OXA_beta-lactamase;OXA-50-like_beta-lactamase_aligned	1.8e-63	212.2	0	2.1e-63	212	0	1	OXA-213 family carbapenem-hydrolyzing class D beta-lactamase	GCF_000196795_1_ASM19679v1_genomic_OXA_beta-lactamase;OXA-50-like_beta-lactamase_aligned_res_tab_txt	Acinetobacter oleivorans DR1
GCF_000196795	KGLIFE_01082	PDC_beta-lactamase_aligned	4.1e-106	353.2	0	4.6e-106	353	0	1	extended-spectrum class C beta-lactamase ADC-193	GCF_000196795_1_ASM19679v1_genomic_PDC_beta-lactamase_aligned_res_tab_txt	Acinetobacter oleivorans DR1
GCF_000196795	gb|QTV22830.1|ARO:3007085|PRC-1	KGLIFE_01082	2.2e-110	355.2	0	2.5e-110	354.9	0	1	[Pseudomonas wenzhouensis]	GCF_000196795_1_ASM19679v1_genomic_PRC_beta-lactamase_aligned_res_tab_txt	Acinetobacter oleivorans DR1
GCF_000196795	gb|WGF22896.1|ARO:3007648|PSZ-1	KGLIFE_01082	4.8e-93	298.1	0	5.6e-93	297.9	0	1	[Pantoea sp.]	GCF_000196795_1_ASM19679v1_genomic_PSZ_beta-lactamase_aligned_res_tab_txt	Acinetobacter oleivorans DR1
GCF_000196795	gb|AUW34363.1|ARO:3009041|RSC1-1	KGLIFE_01082	5.2e-110	353.9	0	6.4e-110	353.6	0	1	[uncultured bacterium]	GCF_000196795_1_ASM19679v1_genomic_RSC1_beta-lactamase_aligned_res_tab_txt	Acinetobacter oleivorans DR1
GCF_000196795	KGLIFE_00280	sal-type_ABC-F_protein_aligned	1.2e-78	262.9	0	5.3e-57	191.4	0	3.5	energy-dependent translational throttle protein EttA	GCF_000196795_1_ASM19679v1_genomic_sal-type_ABC-F_protein_aligned_res_tab_txt	Acinetobacter oleivorans DR1
GCF_000196795	KGLIFE_00007	sal-type_ABC-F_protein_aligned	9.2e-75	250.1	0	6.2e-65	217.6	0	3.6	ribosomal protection-like ABC-F family protein	GCF_000196795_1_ASM19679v1_genomic_sal-type_ABC-F_protein_aligned_res_tab_txt	Acinetobacter oleivorans DR1
GCF_000196795	gb|AJP77080.1|ARO:3003720|SPG-1	KGLIFE_02057	1.2e-71	227.1	0	1.3e-71	227	0	1	[Sphingomonas sp. ALS-13]	GCF_000196795_1_ASM19679v1_genomic_SPG_beta-lactamase_aligned_res_tab_txt	Acinetobacter oleivorans DR1
GCF_000196795	gb|ABW05394.1|ARO:3004450|TRU-1	KGLIFE_01082	2e-103	332.3	0	2.5e-103	331.9	0	1	[Aeromonas enteropelogenes]	GCF_000196795_1_ASM19679v1_genomic_TRU_beta-lactamase_aligned_res_tab_txt	Acinetobacter oleivorans DR1
GCF_000196795	KGLIFE_00280	vga-type_ABC-F_protein_aligned	2.7e-77	258.1	0	5.2e-43	145	0	3.4	energy-dependent translational throttle protein EttA	GCF_000196795_1_ASM19679v1_genomic_vga-type_ABC-F_protein_aligned_res_tab_txt	Acinetobacter oleivorans DR1
GCF_000236925	OOJEOG_02641	ATP-binding_cassette_(ABC)_antibiotic_efflux_pump_aligned	2.9e-76	254.1	0	1.3e-39	133.2	0	2	energy-coupling factor transporter ATPase	GCF_000236925_1_ASM23692v1_genomic_ATP-binding_cassette_ABC_antibiotic_efflux_pump_aligned_res_tab_txt	Staphylococcus argenteus
GCF_000236925	OOJEOG_02507	glycopeptide_resistance_gene_cluster;vanH_aligned	5.4e-67	223.2	0	6.5e-67	222.9	0	1	D-lactate dehydrogenase	GCF_000236925_1_ASM23692v1_genomic_glycopeptide_resistance_gene_cluster;vanH_aligned_res_tab_txt	Staphylococcus argenteus
GCF_000236925	OOJEOG_02016	Van_ligase;glycopeptide_resistance_gene_cluster_aligned	5.7e-89	295.7	0	6.6e-89	295.5	0	1	D-alanine--D-alanine ligase	GCF_000236925_1_ASM23692v1_genomic_Van_ligase;glycopeptide_resistance_gene_cluster_aligned_res_tab_txt	Staphylococcus argenteus
GCF_000240185	GJJJJD_05579	16S_rRNA_methyltransferase_(G1405)_aligned	8.1e-112	370.9	0	9e-112	370.7	0	1	16S rRNA (guanine(1405)-N(7))-methyltransferase RmtB1	GCF_000240185_1_ASM24018v2_genomic_16S_rRNA_methyltransferase_G1405_aligned_res_tab_txt	Klebsiella pneumoniae subsp pneumoniae HS11286
GCF_000240185	GJJJJD_05594	AAC(3)_aligned	3.6e-106	352.6	0	4.3e-106	352.4	0	1	aminoglycoside N-acetyltransferase AAC(3)-IId	GCF_000240185_1_ASM24018v2_genomic_AAC3_aligned_res_tab_txt	Klebsiella pneumoniae subsp pneumoniae HS11286
GCF_000240185	GJJJJD_05590	ANT(9)_aligned	1.7e-63	212.5	0	2e-63	212.3	0	1	ANT(3'')-Ia family aminoglycoside nucleotidyltransferase AadA2	GCF_000240185_1_ASM24018v2_genomic_ANT9_aligned_res_tab_txt	Klebsiella pneumoniae subsp pneumoniae HS11286
GCF_000240185	GJJJJD_00752	antibiotic-resistant_isoleucyl-tRNA_synthetase_(ileS)_aligned	4.5e-120	400.4	0	5.6e-120	400.1	0	1	isoleucine--tRNA ligase	GCF_000240185_1_ASM24018v2_genomic_antibiotic-resistant_isoleucyl-tRNA_synthetase_ileS_aligned_res_tab_txt	Klebsiella pneumoniae subsp pneumoniae HS11286
GCF_000240185	GJJJJD_03660	ATP-binding_cassette_(ABC)_antibiotic_efflux_pump_aligned	9.9e-95	316.1	0	1.2e-94	315.9	0	1	multidrug ABC transporter permease/ATP-binding protein	GCF_000240185_1_ASM24018v2_genomic_ATP-binding_cassette_ABC_antibiotic_efflux_pump_aligned_res_tab_txt	Klebsiella pneumoniae subsp pneumoniae HS11286
GCF_000240185	GJJJJD_01811	ATP-binding_cassette_(ABC)_antibiotic_efflux_pump_aligned	4e-84	281.1	0	4.9e-84	280.8	0	1	heme ABC transporter ATP-binding protein/permease CydC	GCF_000240185_1_ASM24018v2_genomic_ATP-binding_cassette_ABC_antibiotic_efflux_pump_aligned_res_tab_txt	Klebsiella pneumoniae subsp pneumoniae HS11286
GCF_000240185	GJJJJD_01670	ATP-binding_cassette_(ABC)_antibiotic_efflux_pump_aligned	2.6e-82	275.2	0	2.7e-42	143.1	0	2	LPS export ABC transporter ATP-binding protein	GCF_000240185_1_ASM24018v2_genomic_ATP-binding_cassette_ABC_antibiotic_efflux_pump_aligned_res_tab_txt	Klebsiella pneumoniae subsp pneumoniae HS11286
GCF_000240185	GJJJJD_00615	ATP-binding_cassette_(ABC)_antibiotic_efflux_pump_aligned	5.7e-79	264.1	0	7.3e-41	138.4	0	2.1	ribosome-associated ATPase/putative transporter RbbA	GCF_000240185_1_ASM24018v2_genomic_ATP-binding_cassette_ABC_antibiotic_efflux_pump_aligned_res_tab_txt	Klebsiella pneumoniae subsp pneumoniae HS11286
GCF_000240185	GJJJJD_03641	ATP-binding_cassette_(ABC)_antibiotic_efflux_pump_aligned	6.3e-71	237.6	0	1.4e-35	121	0	2	microcin C ABC transporter ATP-binding protein YejF	GCF_000240185_1_ASM24018v2_genomic_ATP-binding_cassette_ABC_antibiotic_efflux_pump_aligned_res_tab_txt	Klebsiella pneumoniae subsp pneumoniae HS11286
GCF_000240185	GJJJJD_01715	ATP-binding_cassette_(ABC)_antibiotic_efflux_pump_aligned	1.3e-70	236.5	0	3.4e-35	119.7	0.1	2	glutathione ABC transporter ATP-binding protein GsiA	GCF_000240185_1_ASM24018v2_genomic_ATP-binding_cassette_ABC_antibiotic_efflux_pump_aligned_res_tab_txt	Klebsiella pneumoniae subsp pneumoniae HS11286
GCF_000240185	GJJJJD_00490	ATP-binding_cassette_(ABC)_antibiotic_efflux_pump_aligned	4.6e-63	211.6	0	7.6e-37	125.2	0	2	galactofuranose ABC transporter, ATP-binding protein YtfR	GCF_000240185_1_ASM24018v2_genomic_ATP-binding_cassette_ABC_antibiotic_efflux_pump_aligned_res_tab_txt	Klebsiella pneumoniae subsp pneumoniae HS11286
GCF_000240185	GJJJJD_01054	ATP-binding_cassette_(ABC)_antibiotic_efflux_pump_aligned	2.1e-61	206.2	0	2.6e-61	205.9	0	1	Amino acid ABC transporter ATP-binding protein	GCF_000240185_1_ASM24018v2_genomic_ATP-binding_cassette_ABC_antibiotic_efflux_pump_aligned_res_tab_txt	Klebsiella pneumoniae subsp pneumoniae HS11286
GCF_000240185	GJJJJD_01812	ATP-binding_cassette_(ABC)_antibiotic_efflux_pump_aligned	2.7e-60	202.5	0	3.4e-60	202.2	0	1	heme ABC transporter permease/ATP-binding protein CydD	GCF_000240185_1_ASM24018v2_genomic_ATP-binding_cassette_ABC_antibiotic_efflux_pump_aligned_res_tab_txt	Klebsiella pneumoniae subsp pneumoniae HS11286
GCF_000240185	GJJJJD_05445	AXC_beta-lactamase_aligned	8e-61	204.4	0	1e-60	204	0	1	broad-spectrum class A beta-lactamase TEM-1	GCF_000240185_1_ASM24018v2_genomic_AXC_beta-lactamase_aligned_res_tab_txt	Klebsiella pneumoniae subsp pneumoniae HS11286
GCF_000240185	GJJJJD_05578	AXC_beta-lactamase_aligned	8e-61	204.4	0	1e-60	204	0	1	broad-spectrum class A beta-lactamase TEM-1	GCF_000240185_1_ASM24018v2_genomic_AXC_beta-lactamase_aligned_res_tab_txt	Klebsiella pneumoniae subsp pneumoniae HS11286
GCF_000240185	GJJJJD_05600	AXC_beta-lactamase_aligned	8e-61	204.4	0	1e-60	204	0	1	broad-spectrum class A beta-lactamase TEM-1	GCF_000240185_1_ASM24018v2_genomic_AXC_beta-lactamase_aligned_res_tab_txt	Klebsiella pneumoniae subsp pneumoniae HS11286
GCF_000240185	GJJJJD_02510	CARB_beta-lactamase_aligned	5.1e-94	313.2	0	5.9e-94	313	0	1	broad-spectrum class A beta-lactamase SHV-11	GCF_000240185_1_ASM24018v2_genomic_CARB_beta-lactamase_aligned_res_tab_txt	Klebsiella pneumoniae subsp pneumoniae HS11286
GCF_000240185	GJJJJD_05445	CARB_beta-lactamase_aligned	4e-88	293.8	0	4.6e-88	293.6	0	1	broad-spectrum class A beta-lactamase TEM-1	GCF_000240185_1_ASM24018v2_genomic_CARB_beta-lactamase_aligned_res_tab_txt	Klebsiella pneumoniae subsp pneumoniae HS11286
GCF_000240185	GJJJJD_05578	CARB_beta-lactamase_aligned	4e-88	293.8	0	4.6e-88	293.6	0	1	broad-spectrum class A beta-lactamase TEM-1	GCF_000240185_1_ASM24018v2_genomic_CARB_beta-lactamase_aligned_res_tab_txt	Klebsiella pneumoniae subsp pneumoniae HS11286
GCF_000240185	GJJJJD_05600	CARB_beta-lactamase_aligned	4e-88	293.8	0	4.6e-88	293.6	0	1	broad-spectrum class A beta-lactamase TEM-1	GCF_000240185_1_ASM24018v2_genomic_CARB_beta-lactamase_aligned_res_tab_txt	Klebsiella pneumoniae subsp pneumoniae HS11286
GCF_000240185	GJJJJD_05298	CARB_beta-lactamase_aligned	5.5e-77	257.3	0	6.3e-77	257.1	0	1	extended-spectrum class A beta-lactamase CTX-M-14	GCF_000240185_1_ASM24018v2_genomic_CARB_beta-lactamase_aligned_res_tab_txt	Klebsiella pneumoniae subsp pneumoniae HS11286
GCF_000240185	GJJJJD_05638	CARB_beta-lactamase_aligned	5.5e-77	257.3	0	6.3e-77	257.1	0	1	extended-spectrum class A beta-lactamase CTX-M-14	GCF_000240185_1_ASM24018v2_genomic_CARB_beta-lactamase_aligned_res_tab_txt	Klebsiella pneumoniae subsp pneumoniae HS11286
GCF_000240185	GJJJJD_05425	CARB_beta-lactamase_aligned	3.5e-66	221.8	0	4.3e-66	221.5	0	1	carbapenem-hydrolyzing class A beta-lactamase KPC-2	GCF_000240185_1_ASM24018v2_genomic_CARB_beta-lactamase_aligned_res_tab_txt	Klebsiella pneumoniae subsp pneumoniae HS11286
GCF_000240185	GJJJJD_03881	Cfr_23S_ribosomal_RNA_methyltransferase_aligned	1.8e-64	216.4	0	2.5e-64	216	0	1.1	bifunctional tRNA (adenosine(37)-C2)-methyltransferase TrmG/ribosomal RNA large subunit methyltransferase RlmN	GCF_000240185_1_ASM24018v2_genomic_Cfr_23S_ribosomal_RNA_methyltransferase_aligned_res_tab_txt	Klebsiella pneumoniae subsp pneumoniae HS11286
GCF_000240185	GJJJJD_05425	class_A_Bacillus_cereus_Bc_beta-lactamase_aligned	1.2e-81	272.8	0	1.4e-81	272.5	0	1	carbapenem-hydrolyzing class A beta-lactamase KPC-2	GCF_000240185_1_ASM24018v2_genomic_class_A_Bacillus_cereus_Bc_beta-lactamase_aligned_res_tab_txt	Klebsiella pneumoniae subsp pneumoniae HS11286
GCF_000240185	gb|WP_043629745.1|ARO:3006868|CRP-1	GJJJJD_05445	1.1e-64	204.8	0	1.3e-64	204.5	0	1	[Bacteria, Viruses, Fungi, and other genome sequence associated with antimicrobial resistance]	GCF_000240185_1_ASM24018v2_genomic_CRP_beta-lactamase_aligned_res_tab_txt	Klebsiella pneumoniae subsp pneumoniae HS11286
GCF_000240185	gb|WP_043629745.1|ARO:3006868|CRP-1	GJJJJD_05578	1.1e-64	204.8	0	1.3e-64	204.5	0	1	[Bacteria, Viruses, Fungi, and other genome sequence associated with antimicrobial resistance]	GCF_000240185_1_ASM24018v2_genomic_CRP_beta-lactamase_aligned_res_tab_txt	Klebsiella pneumoniae subsp pneumoniae HS11286
GCF_000240185	gb|WP_043629745.1|ARO:3006868|CRP-1	GJJJJD_05600	1.1e-64	204.8	0	1.3e-64	204.5	0	1	[Bacteria, Viruses, Fungi, and other genome sequence associated with antimicrobial resistance]	GCF_000240185_1_ASM24018v2_genomic_CRP_beta-lactamase_aligned_res_tab_txt	Klebsiella pneumoniae subsp pneumoniae HS11286
GCF_000240185	GJJJJD_05445	CTX-M_beta-lactamase_aligned	2.3e-62	209.2	0	2.9e-62	208.9	0	1	broad-spectrum class A beta-lactamase TEM-1	GCF_000240185_1_ASM24018v2_genomic_CTX-M_beta-lactamase_aligned_res_tab_txt	Klebsiella pneumoniae subsp pneumoniae HS11286
GCF_000240185	GJJJJD_05578	CTX-M_beta-lactamase_aligned	2.3e-62	209.2	0	2.9e-62	208.9	0	1	broad-spectrum class A beta-lactamase TEM-1	GCF_000240185_1_ASM24018v2_genomic_CTX-M_beta-lactamase_aligned_res_tab_txt	Klebsiella pneumoniae subsp pneumoniae HS11286
GCF_000240185	GJJJJD_05600	CTX-M_beta-lactamase_aligned	2.3e-62	209.2	0	2.9e-62	208.9	0	1	broad-spectrum class A beta-lactamase TEM-1	GCF_000240185_1_ASM24018v2_genomic_CTX-M_beta-lactamase_aligned_res_tab_txt	Klebsiella pneumoniae subsp pneumoniae HS11286
GCF_000240185	GJJJJD_05425	FRI_beta-lactamase_aligned	1.5e-107	357.5	0	1.8e-107	357.2	0	1	carbapenem-hydrolyzing class A beta-lactamase KPC-2	GCF_000240185_1_ASM24018v2_genomic_FRI_beta-lactamase_aligned_res_tab_txt	Klebsiella pneumoniae subsp pneumoniae HS11286
GCF_000240185	GJJJJD_05298	FRI_beta-lactamase_aligned	1.2e-73	246.2	0	1.3e-73	246.1	0	1	extended-spectrum class A beta-lactamase CTX-M-14	GCF_000240185_1_ASM24018v2_genomic_FRI_beta-lactamase_aligned_res_tab_txt	Klebsiella pneumoniae subsp pneumoniae HS11286
GCF_000240185	GJJJJD_05638	FRI_beta-lactamase_aligned	1.2e-73	246.2	0	1.3e-73	246.1	0	1	extended-spectrum class A beta-lactamase CTX-M-14	GCF_000240185_1_ASM24018v2_genomic_FRI_beta-lactamase_aligned_res_tab_txt	Klebsiella pneumoniae subsp pneumoniae HS11286
GCF_000240185	GJJJJD_01783	glycopeptide_resistance_gene_cluster;vanR_aligned	1e-70	236	0	1.1e-70	235.8	0	1	Response regulator	GCF_000240185_1_ASM24018v2_genomic_glycopeptide_resistance_gene_cluster;vanR_aligned_res_tab_txt	Klebsiella pneumoniae subsp pneumoniae HS11286
GCF_000240185	GJJJJD_00080	glycopeptide_resistance_gene_cluster;vanR_aligned	1e-64	216.3	0	1.2e-64	216.2	0	1	envelope stress response regulator transcription factor CpxR	GCF_000240185_1_ASM24018v2_genomic_glycopeptide_resistance_gene_cluster;vanR_aligned_res_tab_txt	Klebsiella pneumoniae subsp pneumoniae HS11286
GCF_000240185	GJJJJD_04890	glycopeptide_resistance_gene_cluster;vanR_aligned	2.6e-64	215	0	3.2e-64	214.7	0	1	two-component system response regulator OmpR	GCF_000240185_1_ASM24018v2_genomic_glycopeptide_resistance_gene_cluster;vanR_aligned_res_tab_txt	Klebsiella pneumoniae subsp pneumoniae HS11286
GCF_000240185	GJJJJD_01095	glycopeptide_resistance_gene_cluster;vanR_aligned	5.4e-61	204.2	0	6e-61	204	0	1	phosphate response regulator transcription factor PhoB	GCF_000240185_1_ASM24018v2_genomic_glycopeptide_resistance_gene_cluster;vanR_aligned_res_tab_txt	Klebsiella pneumoniae subsp pneumoniae HS11286
GCF_000240185	GJJJJD_00727	glycopeptide_resistance_gene_cluster;vanR_aligned	2e-60	202.3	0	2.3e-60	202.1	0	1	two-component system response regulator CreB	GCF_000240185_1_ASM24018v2_genomic_glycopeptide_resistance_gene_cluster;vanR_aligned_res_tab_txt	Klebsiella pneumoniae subsp pneumoniae HS11286
GCF_000240185	GJJJJD_00309	glycopeptide_resistance_gene_cluster;vanT_aligned	1.3e-59	200.5	0	1.6e-59	200.3	0	1	alanine racemase	GCF_000240185_1_ASM24018v2_genomic_glycopeptide_resistance_gene_cluster;vanT_aligned_res_tab_txt	Klebsiella pneumoniae subsp pneumoniae HS11286
GCF_000240185	GJJJJD_05445	GMA_beta-lactamase_aligned	1.6e-64	216.4	0	1.8e-64	216.1	0	1	broad-spectrum class A beta-lactamase TEM-1	GCF_000240185_1_ASM24018v2_genomic_GMA_beta-lactamase_aligned_res_tab_txt	Klebsiella pneumoniae subsp pneumoniae HS11286
GCF_000240185	GJJJJD_05578	GMA_beta-lactamase_aligned	1.6e-64	216.4	0	1.8e-64	216.1	0	1	broad-spectrum class A beta-lactamase TEM-1	GCF_000240185_1_ASM24018v2_genomic_GMA_beta-lactamase_aligned_res_tab_txt	Klebsiella pneumoniae subsp pneumoniae HS11286
GCF_000240185	GJJJJD_05600	GMA_beta-lactamase_aligned	1.6e-64	216.4	0	1.8e-64	216.1	0	1	broad-spectrum class A beta-lactamase TEM-1	GCF_000240185_1_ASM24018v2_genomic_GMA_beta-lactamase_aligned_res_tab_txt	Klebsiella pneumoniae subsp pneumoniae HS11286
GCF_000240185	GJJJJD_02510	GMA_beta-lactamase_aligned	9.2e-64	213.8	0	1.2e-63	213.5	0	1	broad-spectrum class A beta-lactamase SHV-11	GCF_000240185_1_ASM24018v2_genomic_GMA_beta-lactamase_aligned_res_tab_txt	Klebsiella pneumoniae subsp pneumoniae HS11286
GCF_000240185	GJJJJD_05445	HER_beta-lactamase_aligned	2.8e-69	232	0	3.4e-69	231.7	0	1	broad-spectrum class A beta-lactamase TEM-1	GCF_000240185_1_ASM24018v2_genomic_HER_beta-lactamase_aligned_res_tab_txt	Klebsiella pneumoniae subsp pneumoniae HS11286
GCF_000240185	GJJJJD_05578	HER_beta-lactamase_aligned	2.8e-69	232	0	3.4e-69	231.7	0	1	broad-spectrum class A beta-lactamase TEM-1	GCF_000240185_1_ASM24018v2_genomic_HER_beta-lactamase_aligned_res_tab_txt	Klebsiella pneumoniae subsp pneumoniae HS11286
GCF_000240185	GJJJJD_05600	HER_beta-lactamase_aligned	2.8e-69	232	0	3.4e-69	231.7	0	1	broad-spectrum class A beta-lactamase TEM-1	GCF_000240185_1_ASM24018v2_genomic_HER_beta-lactamase_aligned_res_tab_txt	Klebsiella pneumoniae subsp pneumoniae HS11286
GCF_000240185	GJJJJD_05425	IMI_beta-lactamase_aligned	1.4e-98	327.8	0	1.7e-98	327.6	0	1	carbapenem-hydrolyzing class A beta-lactamase KPC-2	GCF_000240185_1_ASM24018v2_genomic_IMI_beta-lactamase_aligned_res_tab_txt	Klebsiella pneumoniae subsp pneumoniae HS11286
GCF_000240185	GJJJJD_05298	IMI_beta-lactamase_aligned	7e-73	243.5	0	8.2e-73	243.3	0	1	extended-spectrum class A beta-lactamase CTX-M-14	GCF_000240185_1_ASM24018v2_genomic_IMI_beta-lactamase_aligned_res_tab_txt	Klebsiella pneumoniae subsp pneumoniae HS11286
GCF_000240185	GJJJJD_05638	IMI_beta-lactamase_aligned	7e-73	243.5	0	8.2e-73	243.3	0	1	extended-spectrum class A beta-lactamase CTX-M-14	GCF_000240185_1_ASM24018v2_genomic_IMI_beta-lactamase_aligned_res_tab_txt	Klebsiella pneumoniae subsp pneumoniae HS11286
GCF_000240185	GJJJJD_01566	kdpDE_aligned	4.3e-84	281.6	0	5.8e-84	281.2	0	1	two-component system sensor histidine kinase KdpD	GCF_000240185_1_ASM24018v2_genomic_kdpDE_aligned_res_tab_txt	Klebsiella pneumoniae subsp pneumoniae HS11286
GCF_000240185	GJJJJD_01565	kdpDE_aligned	1.7e-77	259.8	0	2.2e-77	259.4	0	1.1	two-component system response regulator KdpE	GCF_000240185_1_ASM24018v2_genomic_kdpDE_aligned_res_tab_txt	Klebsiella pneumoniae subsp pneumoniae HS11286
GCF_000240185	GJJJJD_05445	LAP_beta-lactamase_aligned	2.5e-118	392.4	0	2.9e-118	392.2	0	1	broad-spectrum class A beta-lactamase TEM-1	GCF_000240185_1_ASM24018v2_genomic_LAP_beta-lactamase_aligned_res_tab_txt	Klebsiella pneumoniae subsp pneumoniae HS11286
GCF_000240185	GJJJJD_05578	LAP_beta-lactamase_aligned	2.5e-118	392.4	0	2.9e-118	392.2	0	1	broad-spectrum class A beta-lactamase TEM-1	GCF_000240185_1_ASM24018v2_genomic_LAP_beta-lactamase_aligned_res_tab_txt	Klebsiella pneumoniae subsp pneumoniae HS11286
GCF_000240185	GJJJJD_05600	LAP_beta-lactamase_aligned	2.5e-118	392.4	0	2.9e-118	392.2	0	1	broad-spectrum class A beta-lactamase TEM-1	GCF_000240185_1_ASM24018v2_genomic_LAP_beta-lactamase_aligned_res_tab_txt	Klebsiella pneumoniae subsp pneumoniae HS11286
GCF_000240185	GJJJJD_02510	LAP_beta-lactamase_aligned	2.1e-116	386.1	0	2.3e-116	385.9	0	1	broad-spectrum class A beta-lactamase SHV-11	GCF_000240185_1_ASM24018v2_genomic_LAP_beta-lactamase_aligned_res_tab_txt	Klebsiella pneumoniae subsp pneumoniae HS11286
GCF_000240185	GJJJJD_05445	LEN_beta-lactamase_aligned	6.7e-130	430.9	0	7.7e-130	430.7	0	1	broad-spectrum class A beta-lactamase TEM-1	GCF_000240185_1_ASM24018v2_genomic_LEN_beta-lactamase_aligned_res_tab_txt	Klebsiella pneumoniae subsp pneumoniae HS11286
GCF_000240185	GJJJJD_05578	LEN_beta-lactamase_aligned	6.7e-130	430.9	0	7.7e-130	430.7	0	1	broad-spectrum class A beta-lactamase TEM-1	GCF_000240185_1_ASM24018v2_genomic_LEN_beta-lactamase_aligned_res_tab_txt	Klebsiella pneumoniae subsp pneumoniae HS11286
GCF_000240185	GJJJJD_05600	LEN_beta-lactamase_aligned	6.7e-130	430.9	0	7.7e-130	430.7	0	1	broad-spectrum class A beta-lactamase TEM-1	GCF_000240185_1_ASM24018v2_genomic_LEN_beta-lactamase_aligned_res_tab_txt	Klebsiella pneumoniae subsp pneumoniae HS11286
GCF_000240185	GJJJJD_00720	lsa-type_ABC-F_protein_aligned	5.1e-63	211.9	0	7.2e-21	72.8	0	4	energy-dependent translational throttle protein EttA	GCF_000240185_1_ASM24018v2_genomic_lsa-type_ABC-F_protein_aligned_res_tab_txt	Klebsiella pneumoniae subsp pneumoniae HS11286
GCF_000240185	GJJJJD_05445	LUT_beta-lactamase_aligned	2e-64	215.8	0	2.4e-64	215.6	0	1	broad-spectrum class A beta-lactamase TEM-1	GCF_000240185_1_ASM24018v2_genomic_LUT_beta-lactamase_aligned_res_tab_txt	Klebsiella pneumoniae subsp pneumoniae HS11286
GCF_000240185	GJJJJD_05578	LUT_beta-lactamase_aligned	2e-64	215.8	0	2.4e-64	215.6	0	1	broad-spectrum class A beta-lactamase TEM-1	GCF_000240185_1_ASM24018v2_genomic_LUT_beta-lactamase_aligned_res_tab_txt	Klebsiella pneumoniae subsp pneumoniae HS11286
GCF_000240185	GJJJJD_05600	LUT_beta-lactamase_aligned	2e-64	215.8	0	2.4e-64	215.6	0	1	broad-spectrum class A beta-lactamase TEM-1	GCF_000240185_1_ASM24018v2_genomic_LUT_beta-lactamase_aligned_res_tab_txt	Klebsiella pneumoniae subsp pneumoniae HS11286
GCF_000240185	GJJJJD_04573	major_facilitator_superfamily_(MFS)_antibiotic_efflux_pump;resistance-nodulation-cell_division_(RND)_antibiotic_efflux_pump_aligned	1.2e-254	846.1	0	1.1e-129	432.1	0	2	histidine kinase	GCF_000240185_1_ASM24018v2_genomic_major_facilitator_superfamily_MFS_antibiotic_efflux_pump;resistance-nodulation-cell_division_RND_antibiotic_efflux_pump_aligned_res_tab_txt	Klebsiella pneumoniae subsp pneumoniae HS11286
GCF_000240185	GJJJJD_05445	MAL_beta-lactamase_aligned	2.2e-77	258.7	0	2.8e-77	258.4	0	1	broad-spectrum class A beta-lactamase TEM-1	GCF_000240185_1_ASM24018v2_genomic_MAL_beta-lactamase_aligned_res_tab_txt	Klebsiella pneumoniae subsp pneumoniae HS11286
GCF_000240185	GJJJJD_05578	MAL_beta-lactamase_aligned	2.2e-77	258.7	0	2.8e-77	258.4	0	1	broad-spectrum class A beta-lactamase TEM-1	GCF_000240185_1_ASM24018v2_genomic_MAL_beta-lactamase_aligned_res_tab_txt	Klebsiella pneumoniae subsp pneumoniae HS11286
GCF_000240185	GJJJJD_05600	MAL_beta-lactamase_aligned	2.2e-77	258.7	0	2.8e-77	258.4	0	1	broad-spectrum class A beta-lactamase TEM-1	GCF_000240185_1_ASM24018v2_genomic_MAL_beta-lactamase_aligned_res_tab_txt	Klebsiella pneumoniae subsp pneumoniae HS11286
GCF_000240185	GJJJJD_01704	Miscellaneous_ABC-F_subfamily_ATP-binding_cassette_ribosomal_protection_proteins_aligned	2.1e-124	414.8	0	4.1e-123	410.5	0	1.9	ABC-F family ATPase	GCF_000240185_1_ASM24018v2_genomic_Miscellaneous_ABC-F_subfamily_ATP-binding_cassette_ribosomal_protection_proteins_aligned_res_tab_txt	Klebsiella pneumoniae subsp pneumoniae HS11286
GCF_000240185	GJJJJD_00720	Miscellaneous_ABC-F_subfamily_ATP-binding_cassette_ribosomal_protection_proteins_aligned	1.5e-115	385.5	0	1.9e-79	266.3	0	2.9	energy-dependent translational throttle protein EttA	GCF_000240185_1_ASM24018v2_genomic_Miscellaneous_ABC-F_subfamily_ATP-binding_cassette_ribosomal_protection_proteins_aligned_res_tab_txt	Klebsiella pneumoniae subsp pneumoniae HS11286
GCF_000240185	GJJJJD_05038	Miscellaneous_ABC-F_subfamily_ATP-binding_cassette_ribosomal_protection_proteins_aligned	1.4e-103	346	0	1.9e-103	345.6	0	1	ABC transporter ATP-binding protein	GCF_000240185_1_ASM24018v2_genomic_Miscellaneous_ABC-F_subfamily_ATP-binding_cassette_ribosomal_protection_proteins_aligned_res_tab_txt	Klebsiella pneumoniae subsp pneumoniae HS11286
GCF_000240185	GJJJJD_02796	Miscellaneous_ABC-F_subfamily_ATP-binding_cassette_ribosomal_protection_proteins_aligned	5.4e-88	294.5	0	7e-85	284.3	0	2.7	Putative transporter ATP-binding component	GCF_000240185_1_ASM24018v2_genomic_Miscellaneous_ABC-F_subfamily_ATP-binding_cassette_ribosomal_protection_proteins_aligned_res_tab_txt	Klebsiella pneumoniae subsp pneumoniae HS11286
GCF_000240185	GJJJJD_00720	msr-type_ABC-F_protein_aligned	2.6e-67	225.8	0	2.9e-28	97.1	0	4	energy-dependent translational throttle protein EttA	GCF_000240185_1_ASM24018v2_genomic_msr-type_ABC-F_protein_aligned_res_tab_txt	Klebsiella pneumoniae subsp pneumoniae HS11286
GCF_000240185	GJJJJD_02796	msr-type_ABC-F_protein_aligned	6.4e-65	218	0	6.8e-31	105.8	0	3.4	Putative transporter ATP-binding component	GCF_000240185_1_ASM24018v2_genomic_msr-type_ABC-F_protein_aligned_res_tab_txt	Klebsiella pneumoniae subsp pneumoniae HS11286
GCF_000240185	GJJJJD_05445	OKP_beta-lactamase_aligned	2.4e-137	455	0	2.8e-137	454.8	0	1	broad-spectrum class A beta-lactamase TEM-1	GCF_000240185_1_ASM24018v2_genomic_OKP_beta-lactamase_aligned_res_tab_txt	Klebsiella pneumoniae subsp pneumoniae HS11286
GCF_000240185	GJJJJD_05578	OKP_beta-lactamase_aligned	2.4e-137	455	0	2.8e-137	454.8	0	1	broad-spectrum class A beta-lactamase TEM-1	GCF_000240185_1_ASM24018v2_genomic_OKP_beta-lactamase_aligned_res_tab_txt	Klebsiella pneumoniae subsp pneumoniae HS11286
GCF_000240185	GJJJJD_05600	OKP_beta-lactamase_aligned	2.4e-137	455	0	2.8e-137	454.8	0	1	broad-spectrum class A beta-lactamase TEM-1	GCF_000240185_1_ASM24018v2_genomic_OKP_beta-lactamase_aligned_res_tab_txt	Klebsiella pneumoniae subsp pneumoniae HS11286
GCF_000240185	GJJJJD_05445	ORN_beta-lactamase_aligned	2.3e-140	464.9	0	2.6e-140	464.7	0	1	broad-spectrum class A beta-lactamase TEM-1	GCF_000240185_1_ASM24018v2_genomic_ORN_beta-lactamase_aligned_res_tab_txt	Klebsiella pneumoniae subsp pneumoniae HS11286
GCF_000240185	GJJJJD_05578	ORN_beta-lactamase_aligned	2.3e-140	464.9	0	2.6e-140	464.7	0	1	broad-spectrum class A beta-lactamase TEM-1	GCF_000240185_1_ASM24018v2_genomic_ORN_beta-lactamase_aligned_res_tab_txt	Klebsiella pneumoniae subsp pneumoniae HS11286
GCF_000240185	GJJJJD_05600	ORN_beta-lactamase_aligned	2.3e-140	464.9	0	2.6e-140	464.7	0	1	broad-spectrum class A beta-lactamase TEM-1	GCF_000240185_1_ASM24018v2_genomic_ORN_beta-lactamase_aligned_res_tab_txt	Klebsiella pneumoniae subsp pneumoniae HS11286
GCF_000240185	GJJJJD_05445	OXY_beta-lactamase_aligned	2.2e-61	206.2	0	2.7e-61	205.9	0	1	broad-spectrum class A beta-lactamase TEM-1	GCF_000240185_1_ASM24018v2_genomic_OXY_beta-lactamase_aligned_res_tab_txt	Klebsiella pneumoniae subsp pneumoniae HS11286
GCF_000240185	GJJJJD_05578	OXY_beta-lactamase_aligned	2.2e-61	206.2	0	2.7e-61	205.9	0	1	broad-spectrum class A beta-lactamase TEM-1	GCF_000240185_1_ASM24018v2_genomic_OXY_beta-lactamase_aligned_res_tab_txt	Klebsiella pneumoniae subsp pneumoniae HS11286
GCF_000240185	GJJJJD_05600	OXY_beta-lactamase_aligned	2.2e-61	206.2	0	2.7e-61	205.9	0	1	broad-spectrum class A beta-lactamase TEM-1	GCF_000240185_1_ASM24018v2_genomic_OXY_beta-lactamase_aligned_res_tab_txt	Klebsiella pneumoniae subsp pneumoniae HS11286
GCF_000240185	GJJJJD_05445	PEN-A_beta-lactamase_aligned	9.4e-66	220.4	0	1.2e-65	220	0	1	broad-spectrum class A beta-lactamase TEM-1	GCF_000240185_1_ASM24018v2_genomic_PEN-A_beta-lactamase_aligned_res_tab_txt	Klebsiella pneumoniae subsp pneumoniae HS11286
GCF_000240185	GJJJJD_05578	PEN-A_beta-lactamase_aligned	9.4e-66	220.4	0	1.2e-65	220	0	1	broad-spectrum class A beta-lactamase TEM-1	GCF_000240185_1_ASM24018v2_genomic_PEN-A_beta-lactamase_aligned_res_tab_txt	Klebsiella pneumoniae subsp pneumoniae HS11286
GCF_000240185	GJJJJD_05600	PEN-A_beta-lactamase_aligned	9.4e-66	220.4	0	1.2e-65	220	0	1	broad-spectrum class A beta-lactamase TEM-1	GCF_000240185_1_ASM24018v2_genomic_PEN-A_beta-lactamase_aligned_res_tab_txt	Klebsiella pneumoniae subsp pneumoniae HS11286
GCF_000240185	GJJJJD_05445	PEN-B_beta-lactamase_aligned	5.9e-66	221.2	0	7.3e-66	220.8	0	1	broad-spectrum class A beta-lactamase TEM-1	GCF_000240185_1_ASM24018v2_genomic_PEN-B_beta-lactamase_aligned_res_tab_txt	Klebsiella pneumoniae subsp pneumoniae HS11286
GCF_000240185	GJJJJD_05578	PEN-B_beta-lactamase_aligned	5.9e-66	221.2	0	7.3e-66	220.8	0	1	broad-spectrum class A beta-lactamase TEM-1	GCF_000240185_1_ASM24018v2_genomic_PEN-B_beta-lactamase_aligned_res_tab_txt	Klebsiella pneumoniae subsp pneumoniae HS11286
GCF_000240185	GJJJJD_05600	PEN-B_beta-lactamase_aligned	5.9e-66	221.2	0	7.3e-66	220.8	0	1	broad-spectrum class A beta-lactamase TEM-1	GCF_000240185_1_ASM24018v2_genomic_PEN-B_beta-lactamase_aligned_res_tab_txt	Klebsiella pneumoniae subsp pneumoniae HS11286
GCF_000240185	GJJJJD_05445	PLA_beta-lactamase_aligned	4.7e-144	477.1	0	5.5e-144	476.9	0	1	broad-spectrum class A beta-lactamase TEM-1	GCF_000240185_1_ASM24018v2_genomic_PLA_beta-lactamase_aligned_res_tab_txt	Klebsiella pneumoniae subsp pneumoniae HS11286
GCF_000240185	GJJJJD_05578	PLA_beta-lactamase_aligned	4.7e-144	477.1	0	5.5e-144	476.9	0	1	broad-spectrum class A beta-lactamase TEM-1	GCF_000240185_1_ASM24018v2_genomic_PLA_beta-lactamase_aligned_res_tab_txt	Klebsiella pneumoniae subsp pneumoniae HS11286
GCF_000240185	GJJJJD_05600	PLA_beta-lactamase_aligned	4.7e-144	477.1	0	5.5e-144	476.9	0	1	broad-spectrum class A beta-lactamase TEM-1	GCF_000240185_1_ASM24018v2_genomic_PLA_beta-lactamase_aligned_res_tab_txt	Klebsiella pneumoniae subsp pneumoniae HS11286
GCF_000240185	GJJJJD_05022	pmr_phosphoethanolamine_transferase_aligned	3.9e-106	354.3	0	4.4e-106	354.1	0	1	kdo(2)-lipid A phosphoethanolamine 7''-transferase	GCF_000240185_1_ASM24018v2_genomic_pmr_phosphoethanolamine_transferase_aligned_res_tab_txt	Klebsiella pneumoniae subsp pneumoniae HS11286
GCF_000240185	GJJJJD_04960	pmr_phosphoethanolamine_transferase_aligned	1.6e-75	253.4	0	3.2e-45	153.6	0	2	lipid IV(A) 4-amino-4-deoxy-L-arabinosyltransferase	GCF_000240185_1_ASM24018v2_genomic_pmr_phosphoethanolamine_transferase_aligned_res_tab_txt	Klebsiella pneumoniae subsp pneumoniae HS11286
GCF_000240185	GJJJJD_01656	pmr_phosphoethanolamine_transferase_aligned	2.7e-72	242.8	0	3.4e-72	242.5	0	1	phosphoethanolamine transferase EptA	GCF_000240185_1_ASM24018v2_genomic_pmr_phosphoethanolamine_transferase_aligned_res_tab_txt	Klebsiella pneumoniae subsp pneumoniae HS11286
GCF_000240185	GJJJJD_04787	resistance-nodulation-cell_division_(RND)_antibiotic_efflux_pump_aligned	1.9e-137	458	0	2.8e-137	457.4	0	1.2	Efflux pump membrane transporter	GCF_000240185_1_ASM24018v2_genomic_resistance-nodulation-cell_division_RND_antibiotic_efflux_pump_aligned_res_tab_txt	Klebsiella pneumoniae subsp pneumoniae HS11286
GCF_000240185	GJJJJD_05425	ROB_beta-lactamase_aligned	8.5e-61	204	0	9.9e-61	203.7	0	1	carbapenem-hydrolyzing class A beta-lactamase KPC-2	GCF_000240185_1_ASM24018v2_genomic_ROB_beta-lactamase_aligned_res_tab_txt	Klebsiella pneumoniae subsp pneumoniae HS11286
GCF_000240185	gb|WP_072186106.1|ARO:3006984|RUB-1	GJJJJD_05425	1.4e-64	204.1	0	1.7e-64	203.9	0	1	[Serratia rubidaea]	GCF_000240185_1_ASM24018v2_genomic_RUB_beta-lactamase_aligned_res_tab_txt	Klebsiella pneumoniae subsp pneumoniae HS11286
GCF_000240185	GJJJJD_04853	sal-type_ABC-F_protein_aligned	2.2e-73	246	0	4.3e-37	126.3	0	2.8	ABC transporter ATP-binding protein	GCF_000240185_1_ASM24018v2_genomic_sal-type_ABC-F_protein_aligned_res_tab_txt	Klebsiella pneumoniae subsp pneumoniae HS11286
GCF_000240185	GJJJJD_01872	sal-type_ABC-F_protein_aligned	2.4e-71	239.3	0	2.9e-38	130.1	0	3.1	ABC transporter ATP-binding protein	GCF_000240185_1_ASM24018v2_genomic_sal-type_ABC-F_protein_aligned_res_tab_txt	Klebsiella pneumoniae subsp pneumoniae HS11286
GCF_000240185	GJJJJD_05425	SFC_beta-lactamase_aligned	2.8e-128	425.8	0	3.5e-128	425.4	0	1	carbapenem-hydrolyzing class A beta-lactamase KPC-2	GCF_000240185_1_ASM24018v2_genomic_SFC_beta-lactamase_aligned_res_tab_txt	Klebsiella pneumoniae subsp pneumoniae HS11286
GCF_000240185	GJJJJD_05445	SHV_beta-lactamase_aligned	3.8e-130	431.6	0	4.3e-130	431.4	0	1	broad-spectrum class A beta-lactamase TEM-1	GCF_000240185_1_ASM24018v2_genomic_SHV_beta-lactamase_aligned_res_tab_txt	Klebsiella pneumoniae subsp pneumoniae HS11286
GCF_000240185	GJJJJD_05578	SHV_beta-lactamase_aligned	3.8e-130	431.6	0	4.3e-130	431.4	0	1	broad-spectrum class A beta-lactamase TEM-1	GCF_000240185_1_ASM24018v2_genomic_SHV_beta-lactamase_aligned_res_tab_txt	Klebsiella pneumoniae subsp pneumoniae HS11286
GCF_000240185	GJJJJD_05600	SHV_beta-lactamase_aligned	3.8e-130	431.6	0	4.3e-130	431.4	0	1	broad-spectrum class A beta-lactamase TEM-1	GCF_000240185_1_ASM24018v2_genomic_SHV_beta-lactamase_aligned_res_tab_txt	Klebsiella pneumoniae subsp pneumoniae HS11286
GCF_000240185	GJJJJD_05425	SME_beta-lactamase_aligned	1.9e-109	363.6	0	2.2e-109	363.4	0	1	carbapenem-hydrolyzing class A beta-lactamase KPC-2	GCF_000240185_1_ASM24018v2_genomic_SME_beta-lactamase_aligned_res_tab_txt	Klebsiella pneumoniae subsp pneumoniae HS11286
GCF_000240185	GJJJJD_05298	SME_beta-lactamase_aligned	1.3e-76	255.9	0	1.5e-76	255.7	0	1	extended-spectrum class A beta-lactamase CTX-M-14	GCF_000240185_1_ASM24018v2_genomic_SME_beta-lactamase_aligned_res_tab_txt	Klebsiella pneumoniae subsp pneumoniae HS11286
GCF_000240185	GJJJJD_05638	SME_beta-lactamase_aligned	1.3e-76	255.9	0	1.5e-76	255.7	0	1	extended-spectrum class A beta-lactamase CTX-M-14	GCF_000240185_1_ASM24018v2_genomic_SME_beta-lactamase_aligned_res_tab_txt	Klebsiella pneumoniae subsp pneumoniae HS11286
GCF_000240185	GJJJJD_05445	TEM_beta-lactamase_aligned	3.4e-204	674.7	0	3.8e-204	674.5	0	1	broad-spectrum class A beta-lactamase TEM-1	GCF_000240185_1_ASM24018v2_genomic_TEM_beta-lactamase_aligned_res_tab_txt	Klebsiella pneumoniae subsp pneumoniae HS11286
GCF_000240185	GJJJJD_05578	TEM_beta-lactamase_aligned	3.4e-204	674.7	0	3.8e-204	674.5	0	1	broad-spectrum class A beta-lactamase TEM-1	GCF_000240185_1_ASM24018v2_genomic_TEM_beta-lactamase_aligned_res_tab_txt	Klebsiella pneumoniae subsp pneumoniae HS11286
GCF_000240185	GJJJJD_05600	TEM_beta-lactamase_aligned	3.4e-204	674.7	0	3.8e-204	674.5	0	1	broad-spectrum class A beta-lactamase TEM-1	GCF_000240185_1_ASM24018v2_genomic_TEM_beta-lactamase_aligned_res_tab_txt	Klebsiella pneumoniae subsp pneumoniae HS11286
GCF_000240185	GJJJJD_05445	TER_beta-lactamase_aligned	3.4e-140	464.4	0	3.9e-140	464.2	0	1	broad-spectrum class A beta-lactamase TEM-1	GCF_000240185_1_ASM24018v2_genomic_TER_beta-lactamase_aligned_res_tab_txt	Klebsiella pneumoniae subsp pneumoniae HS11286
GCF_000240185	GJJJJD_05578	TER_beta-lactamase_aligned	3.4e-140	464.4	0	3.9e-140	464.2	0	1	broad-spectrum class A beta-lactamase TEM-1	GCF_000240185_1_ASM24018v2_genomic_TER_beta-lactamase_aligned_res_tab_txt	Klebsiella pneumoniae subsp pneumoniae HS11286
GCF_000240185	GJJJJD_05600	TER_beta-lactamase_aligned	3.4e-140	464.4	0	3.9e-140	464.2	0	1	broad-spectrum class A beta-lactamase TEM-1	GCF_000240185_1_ASM24018v2_genomic_TER_beta-lactamase_aligned_res_tab_txt	Klebsiella pneumoniae subsp pneumoniae HS11286
GCF_000240185	GJJJJD_03496	tetracycline-resistant_ribosomal_protection_protein_aligned	6.3e-114	379.6	0	5e-113	376.6	0	1.9	elongation factor G	GCF_000240185_1_ASM24018v2_genomic_tetracycline-resistant_ribosomal_protection_protein_aligned_res_tab_txt	Klebsiella pneumoniae subsp pneumoniae HS11286
GCF_000240185	GJJJJD_04840	tetracycline-resistant_ribosomal_protection_protein_aligned	5.1e-111	370	0	2.2e-110	367.9	0	1.7	elongation factor G	GCF_000240185_1_ASM24018v2_genomic_tetracycline-resistant_ribosomal_protection_protein_aligned_res_tab_txt	Klebsiella pneumoniae subsp pneumoniae HS11286
GCF_000240185	GJJJJD_00705	tetracycline-resistant_ribosomal_protection_protein_aligned	7.5e-62	207.6	0	7.7e-61	204.2	0	1.9	peptide chain release factor 3	GCF_000240185_1_ASM24018v2_genomic_tetracycline-resistant_ribosomal_protection_protein_aligned_res_tab_txt	Klebsiella pneumoniae subsp pneumoniae HS11286
GCF_000240185	GJJJJD_01078	Van_ligase;glycopeptide_resistance_gene_cluster_aligned	1.9e-104	347.6	0	2.2e-104	347.4	0	1	D-alanine--D-alanine ligase	GCF_000240185_1_ASM24018v2_genomic_Van_ligase;glycopeptide_resistance_gene_cluster_aligned_res_tab_txt	Klebsiella pneumoniae subsp pneumoniae HS11286
GCF_000240185	GJJJJD_00830	Van_ligase;glycopeptide_resistance_gene_cluster_aligned	2.8e-60	202.4	0	1e-53	180.8	0	2	D-alanine--D-alanine ligase	GCF_000240185_1_ASM24018v2_genomic_Van_ligase;glycopeptide_resistance_gene_cluster_aligned_res_tab_txt	Klebsiella pneumoniae subsp pneumoniae HS11286
GCF_000240185	gb|ALU64000.1|ARO:3003713|VCC-1	GJJJJD_05425	4.4e-97	310.8	0	5.2e-97	310.5	0	1	[Vibrio cholerae]	GCF_000240185_1_ASM24018v2_genomic_VCC_beta-lactamase_aligned_res_tab_txt	Klebsiella pneumoniae subsp pneumoniae HS11286
GCF_000240185	GJJJJD_01872	vga-type_ABC-F_protein_aligned	2.8e-84	281.7	0	4.1e-46	155.8	0	3.1	ABC transporter ATP-binding protein	GCF_000240185_1_ASM24018v2_genomic_vga-type_ABC-F_protein_aligned_res_tab_txt	Klebsiella pneumoniae subsp pneumoniae HS11286
GCF_000240185	GJJJJD_04853	vga-type_ABC-F_protein_aligned	5.9e-75	250.9	0	1.1e-35	121.3	0	3.7	ABC transporter ATP-binding protein	GCF_000240185_1_ASM24018v2_genomic_vga-type_ABC-F_protein_aligned_res_tab_txt	Klebsiella pneumoniae subsp pneumoniae HS11286
GCF_000240185	GJJJJD_00720	vga-type_ABC-F_protein_aligned	6.4e-72	240.9	0	2.1e-39	133.6	0	3	energy-dependent translational throttle protein EttA	GCF_000240185_1_ASM24018v2_genomic_vga-type_ABC-F_protein_aligned_res_tab_txt	Klebsiella pneumoniae subsp pneumoniae HS11286
GCF_000240185	GJJJJD_05038	vga-type_ABC-F_protein_aligned	2.2e-62	209.4	0	4.2e-62	208.5	0	1.3	ABC transporter ATP-binding protein	GCF_000240185_1_ASM24018v2_genomic_vga-type_ABC-F_protein_aligned_res_tab_txt	Klebsiella pneumoniae subsp pneumoniae HS11286
GCF_000265465	gb|WP_015266427.1|ARO:3006883|ECV-1	AHHDOK_00419	2.2e-70	223.1	0	2.5e-70	222.9	0	1.1	[Bacteria, Viruses, Fungi, and other genome sequence associated with antimicrobial resistance]	GCF_000265465_1_ASM26546v1_genomic_ECV_beta-lactamase_aligned_res_tab_txt	Ornithobacterium rhinotracheale DSM 15997
GCF_000265465	AHHDOK_02123	sulfonamide_resistant_sul_aligned	7.4e-62	206.4	0	8.9e-62	206.2	0	1	dihydropteroate synthase	GCF_000265465_1_ASM26546v1_genomic_sulfonamide_resistant_sul_aligned_res_tab_txt	Ornithobacterium rhinotracheale DSM 15997
GCF_000265465	AHHDOK_00486	tetracycline-resistant_ribosomal_protection_protein_aligned	2.1e-105	350.2	0	7.3e-105	348.4	0	1.7	elongation factor G	GCF_000265465_1_ASM26546v1_genomic_tetracycline-resistant_ribosomal_protection_protein_aligned_res_tab_txt	Ornithobacterium rhinotracheale DSM 15997
GCF_000265465	AHHDOK_02151	tetracycline-resistant_ribosomal_protection_protein_aligned	6.3e-69	229.7	0	1.6e-68	228.4	0	1.5	peptide chain release factor 3	GCF_000265465_1_ASM26546v1_genomic_tetracycline-resistant_ribosomal_protection_protein_aligned_res_tab_txt	Ornithobacterium rhinotracheale DSM 15997
GCF_000325705	gb|WP_109545042.1|ARO:3006963|ORR-1	NIPGNK_02626	1.8e-70	223	0	2.2e-70	222.8	0	1	[Bacteria, Viruses, Fungi, and other genome sequence associated with antimicrobial resistance]	GCF_000325705_1_ASM32570v1_genomic_ORR_beta-lactamase_aligned_res_tab_txt	Echinicola vietnamensis DSM 17526
GCF_000325705	NIPGNK_02778	resistance-nodulation-cell_division_(RND)_antibiotic_efflux_pump_aligned	1.8e-80	269.8	0	2.9e-80	269.1	0	1.3	Hydrophobe/amphiphile efflux-1 (HAE1) family transporter	GCF_000325705_1_ASM32570v1_genomic_resistance-nodulation-cell_division_RND_antibiotic_efflux_pump_aligned_res_tab_txt	Echinicola vietnamensis DSM 17526
GCF_000325705	NIPGNK_00539	resistance-nodulation-cell_division_(RND)_antibiotic_efflux_pump_aligned	6.8e-73	244.8	0	8.6e-73	244.5	0	1	Hydrophobe/amphiphile efflux-1 (HAE1) family transporter	GCF_000325705_1_ASM32570v1_genomic_resistance-nodulation-cell_division_RND_antibiotic_efflux_pump_aligned_res_tab_txt	Echinicola vietnamensis DSM 17526
GCF_000325705	NIPGNK_00143	sulfonamide_resistant_sul_aligned	1.2e-60	203.4	0	1.5e-60	203.1	0	1	dihydropteroate synthase	GCF_000325705_1_ASM32570v1_genomic_sulfonamide_resistant_sul_aligned_res_tab_txt	Echinicola vietnamensis DSM 17526
GCF_000325705	NIPGNK_00256	tetracycline-resistant_ribosomal_protection_protein_aligned	1.1e-101	338.9	0	1e-100	335.7	0	1.9	elongation factor G	GCF_000325705_1_ASM32570v1_genomic_tetracycline-resistant_ribosomal_protection_protein_aligned_res_tab_txt	Echinicola vietnamensis DSM 17526
GCF_000325705	NIPGNK_00582	tetracycline-resistant_ribosomal_protection_protein_aligned	1.1e-68	229.9	0	2e-68	229	0	1.4	peptide chain release factor 3	GCF_000325705_1_ASM32570v1_genomic_tetracycline-resistant_ribosomal_protection_protein_aligned_res_tab_txt	Echinicola vietnamensis DSM 17526
GCF_000331105	AAIMGD_05377	Cfr_23S_ribosomal_RNA_methyltransferase_aligned	7.2e-68	227.7	0	9.1e-68	227.4	0	1	23S rRNA (adenine(2503)-C(2))-methyltransferase RlmN	GCF_000331105_1_ASM33110v1_genomic_Cfr_23S_ribosomal_RNA_methyltransferase_aligned_res_tab_txt	Fibrella aestuarina BUZ 2
GCF_000331105	AAIMGD_02966	glycopeptide_resistance_gene_cluster;vanH_aligned	2.6e-67	225.4	0	3e-67	225.2	0	1	D-isomer specific 2-hydroxyacid dehydrogenase NAD-binding protein	GCF_000331105_1_ASM33110v1_genomic_glycopeptide_resistance_gene_cluster;vanH_aligned_res_tab_txt	Fibrella aestuarina BUZ 2
GCF_000331105	AAIMGD_03025	glycopeptide_resistance_gene_cluster;vanT_aligned	6.8e-63	211.5	0	5.1e-62	208.6	0	1.9	bifunctional UDP-N-acetylmuramoyl-tripeptide:D-alanyl-D-alanine ligase/alanine racemase	GCF_000331105_1_ASM33110v1_genomic_glycopeptide_resistance_gene_cluster;vanT_aligned_res_tab_txt	Fibrella aestuarina BUZ 2
GCF_000331105	gb|WP_041881964.1|ARO:3006942|LUS-1	AAIMGD_05431	1.2e-66	211	0	1.6e-66	210.6	0	1	[Bacteria, Viruses, Fungi, and other genome sequence associated with antimicrobial resistance]	GCF_000331105_1_ASM33110v1_genomic_LUS_beta-lactamase_aligned_res_tab_txt	Fibrella aestuarina BUZ 2
GCF_000331105	AAIMGD_01201	Miscellaneous_ABC-F_subfamily_ATP-binding_cassette_ribosomal_protection_proteins_aligned	5.6e-121	403.5	0	1.3e-84	283.5	0	3	energy-dependent translational throttle protein EttA	GCF_000331105_1_ASM33110v1_genomic_Miscellaneous_ABC-F_subfamily_ATP-binding_cassette_ribosomal_protection_proteins_aligned_res_tab_txt	Fibrella aestuarina BUZ 2
GCF_000331105	AAIMGD_04695	Miscellaneous_ABC-F_subfamily_ATP-binding_cassette_ribosomal_protection_proteins_aligned	1.4e-99	332.9	0	1.5e-97	326.2	0	2	ABC transporter related protein	GCF_000331105_1_ASM33110v1_genomic_Miscellaneous_ABC-F_subfamily_ATP-binding_cassette_ribosomal_protection_proteins_aligned_res_tab_txt	Fibrella aestuarina BUZ 2
GCF_000331105	AAIMGD_04650	resistance-nodulation-cell_division_(RND)_antibiotic_efflux_pump_aligned	1e-68	231.3	0	1.3e-68	231	0	1.1	Transporter, hydrophobe/amphiphile efflux-1 (HAE1) family	GCF_000331105_1_ASM33110v1_genomic_resistance-nodulation-cell_division_RND_antibiotic_efflux_pump_aligned_res_tab_txt	Fibrella aestuarina BUZ 2
GCF_000331105	AAIMGD_01201	sal-type_ABC-F_protein_aligned	7.6e-64	214.6	0	1.8e-24	84.7	0	4	energy-dependent translational throttle protein EttA	GCF_000331105_1_ASM33110v1_genomic_sal-type_ABC-F_protein_aligned_res_tab_txt	Fibrella aestuarina BUZ 2
GCF_000331105	AAIMGD_03438	tetracycline_inactivation_enzyme_aligned	5.1e-78	261	0	6.1e-78	260.8	0	1	FAD-binding domain-containing protein	GCF_000331105_1_ASM33110v1_genomic_tetracycline_inactivation_enzyme_aligned_res_tab_txt	Fibrella aestuarina BUZ 2
GCF_000331105	AAIMGD_00290	tetracycline-resistant_ribosomal_protection_protein_aligned	6.1e-105	350	0	3.4e-104	347.5	0	1.8	elongation factor G	GCF_000331105_1_ASM33110v1_genomic_tetracycline-resistant_ribosomal_protection_protein_aligned_res_tab_txt	Fibrella aestuarina BUZ 2
GCF_000331105	AAIMGD_03082	tetracycline-resistant_ribosomal_protection_protein_aligned	2.8e-63	212.3	0	4.4e-63	211.7	0	1.2	peptide chain release factor 3	GCF_000331105_1_ASM33110v1_genomic_tetracycline-resistant_ribosomal_protection_protein_aligned_res_tab_txt	Fibrella aestuarina BUZ 2
GCF_000331105	AAIMGD_05431	TLA_beta-lactamase_aligned	8.8e-78	259.7	0	1.1e-77	259.4	0	1	class A beta-lactamase	GCF_000331105_1_ASM33110v1_genomic_TLA_beta-lactamase_aligned_res_tab_txt	Fibrella aestuarina BUZ 2
GCF_000331105	AAIMGD_05431	VEB_beta-lactamase_aligned	7.5e-62	207.3	0	9e-62	207.1	0	1	class A beta-lactamase	GCF_000331105_1_ASM33110v1_genomic_VEB_beta-lactamase_aligned_res_tab_txt	Fibrella aestuarina BUZ 2
GCF_000331105	AAIMGD_01201	vga-type_ABC-F_protein_aligned	1e-73	246.9	0	1.1e-38	131.3	0	3	energy-dependent translational throttle protein EttA	GCF_000331105_1_ASM33110v1_genomic_vga-type_ABC-F_protein_aligned_res_tab_txt	Fibrella aestuarina BUZ 2
GCF_000368585	MLAKEI_02665	ATP-binding_cassette_(ABC)_antibiotic_efflux_pump_aligned	5.3e-91	303	0	2.1e-46	155.9	0	2	LPS export ABC transporter ATP-binding protein	GCF_000368585_1_Acin_vene_CIP_110063_V1_genomic_ATP-binding_cassette_ABC_antibiotic_efflux_pump_aligned_res_tab_txt	Acinetobacter venetianus RAG-1 = CIP 110063
GCF_000368585	MLAKEI_00591	Cfr_23S_ribosomal_RNA_methyltransferase_aligned	3.9e-67	224.4	0	5.2e-67	224	0	1.1	23S rRNA (adenine(2503)-C(2))-methyltransferase RlmN	GCF_000368585_1_Acin_vene_CIP_110063_V1_genomic_Cfr_23S_ribosomal_RNA_methyltransferase_aligned_res_tab_txt	Acinetobacter venetianus RAG-1 = CIP 110063
GCF_000368585	MLAKEI_00878	Miscellaneous_ABC-F_subfamily_ATP-binding_cassette_ribosomal_protection_proteins_aligned	5.4e-119	396.1	0	1e-62	210.3	0	2.9	energy-dependent translational throttle protein EttA	GCF_000368585_1_Acin_vene_CIP_110063_V1_genomic_Miscellaneous_ABC-F_subfamily_ATP-binding_cassette_ribosomal_protection_proteins_aligned_res_tab_txt	Acinetobacter venetianus RAG-1 = CIP 110063
GCF_000368585	MLAKEI_00878	sal-type_ABC-F_protein_aligned	7.3e-80	266.7	0	2.2e-57	192.4	0	3.9	energy-dependent translational throttle protein EttA	GCF_000368585_1_Acin_vene_CIP_110063_V1_genomic_sal-type_ABC-F_protein_aligned_res_tab_txt	Acinetobacter venetianus RAG-1 = CIP 110063
GCF_000368585	MLAKEI_00878	vga-type_ABC-F_protein_aligned	9.6e-78	259.4	0	4e-43	145.1	0	3.5	energy-dependent translational throttle protein EttA	GCF_000368585_1_Acin_vene_CIP_110063_V1_genomic_vga-type_ABC-F_protein_aligned_res_tab_txt	Acinetobacter venetianus RAG-1 = CIP 110063
GCF_000368805	GJNHOE_02665	ACT_beta-lactamase_aligned	8.5e-92	305.5	0	1e-91	305.2	0	1	class C beta-lactamase	GCF_000368805_1_Acin_john_ANC_3681_V1_genomic_ACT_beta-lactamase_aligned_res_tab_txt	Acinetobacter johnsonii ANC 3681
GCF_000368805	GJNHOE_02801	Cfr_23S_ribosomal_RNA_methyltransferase_aligned	4.9e-68	227.5	0	6.4e-68	227.1	0	1	23S rRNA (adenine(2503)-C(2))-methyltransferase RlmN	GCF_000368805_1_Acin_john_ANC_3681_V1_genomic_Cfr_23S_ribosomal_RNA_methyltransferase_aligned_res_tab_txt	Acinetobacter johnsonii ANC 3681
GCF_000368805	GJNHOE_02665	class_C_LRA_beta-lactamase_aligned	8.3e-117	388.1	0	9.7e-117	387.9	0	1	class C beta-lactamase	GCF_000368805_1_Acin_john_ANC_3681_V1_genomic_class_C_LRA_beta-lactamase_aligned_res_tab_txt	Acinetobacter johnsonii ANC 3681
GCF_000368805	GJNHOE_02665	CMH_beta-lactamase_aligned	1.2e-84	282.2	0	1.4e-84	282	0	1	class C beta-lactamase	GCF_000368805_1_Acin_john_ANC_3681_V1_genomic_CMH_beta-lactamase_aligned_res_tab_txt	Acinetobacter johnsonii ANC 3681
GCF_000368805	GJNHOE_02602	glycopeptide_resistance_gene_cluster;vanR_aligned	1.9e-65	218.1	0	2.2e-65	217.8	0	1	response regulator transcription factor BfmR	GCF_000368805_1_Acin_john_ANC_3681_V1_genomic_glycopeptide_resistance_gene_cluster;vanR_aligned_res_tab_txt	Acinetobacter johnsonii ANC 3681
GCF_000368805	GJNHOE_02665	IDC_beta-lactamase_aligned	2.6e-96	320.4	0	3e-96	320.2	0	1	class C beta-lactamase	GCF_000368805_1_Acin_john_ANC_3681_V1_genomic_IDC_beta-lactamase_aligned_res_tab_txt	Acinetobacter johnsonii ANC 3681
GCF_000368805	gb|QXM27670.1|ARO:3007438|LAQ-1	GJNHOE_02665	5.3e-90	288	0	6.3e-90	287.8	0	1	[Lelliottia amnigena]	GCF_000368805_1_Acin_john_ANC_3681_V1_genomic_LAQ_beta_lactamase_aligned_res_tab_txt	Acinetobacter johnsonii ANC 3681
GCF_000368805	GJNHOE_02665	LHK_beta-lactamase_aligned	3.9e-74	247.4	0	4.7e-74	247.2	0	1	class C beta-lactamase	GCF_000368805_1_Acin_john_ANC_3681_V1_genomic_LHK_beta-lactamase_aligned_res_tab_txt	Acinetobacter johnsonii ANC 3681
GCF_000368805	GJNHOE_00243	lsa-type_ABC-F_protein_aligned	1e-62	210.2	0	3.5e-22	76.4	0.1	4	energy-dependent translational throttle protein EttA	GCF_000368805_1_Acin_john_ANC_3681_V1_genomic_lsa-type_ABC-F_protein_aligned_res_tab_txt	Acinetobacter johnsonii ANC 3681
GCF_000368805	GJNHOE_02665	MIR_beta-lactamase_aligned	2.2e-84	281.3	0	2.6e-84	281.1	0	1	class C beta-lactamase	GCF_000368805_1_Acin_john_ANC_3681_V1_genomic_MIR_beta-lactamase_aligned_res_tab_txt	Acinetobacter johnsonii ANC 3681
GCF_000368805	GJNHOE_00015	Miscellaneous_ABC-F_subfamily_ATP-binding_cassette_ribosomal_protection_proteins_aligned	5e-122	406.2	0	2.3e-120	400.7	0	2.3	ribosomal protection-like ABC-F family protein	GCF_000368805_1_Acin_john_ANC_3681_V1_genomic_Miscellaneous_ABC-F_subfamily_ATP-binding_cassette_ribosomal_protection_proteins_aligned_res_tab_txt	Acinetobacter johnsonii ANC 3681
GCF_000368805	GJNHOE_00243	Miscellaneous_ABC-F_subfamily_ATP-binding_cassette_ribosomal_protection_proteins_aligned	1.3e-117	391.6	0	3.5e-80	268	0	2.9	energy-dependent translational throttle protein EttA	GCF_000368805_1_Acin_john_ANC_3681_V1_genomic_Miscellaneous_ABC-F_subfamily_ATP-binding_cassette_ribosomal_protection_proteins_aligned_res_tab_txt	Acinetobacter johnsonii ANC 3681
GCF_000368805	GJNHOE_00008	OXA_beta-lactamase;OXA-60-like_beta-lactamase_aligned	2.7e-60	201.5	0	3.1e-60	201.3	0	1	OXA-211 family carbapenem-hydrolyzing class D beta-lactamase OXA-280	GCF_000368805_1_Acin_john_ANC_3681_V1_genomic_OXA_beta-lactamase;OXA-60-like_beta-lactamase_aligned_res_tab_txt	Acinetobacter johnsonii ANC 3681
GCF_000368805	GJNHOE_02665	PDC_beta-lactamase_aligned	6.3e-107	355.6	0	7.9e-107	355.3	0	1	class C beta-lactamase	GCF_000368805_1_Acin_john_ANC_3681_V1_genomic_PDC_beta-lactamase_aligned_res_tab_txt	Acinetobacter johnsonii ANC 3681
GCF_000368805	GJNHOE_02665	PNC_beta-lactamase_aligned	1.5e-89	298.3	0	2e-89	297.9	0	1	class C beta-lactamase	GCF_000368805_1_Acin_john_ANC_3681_V1_genomic_PNC_beta-lactamase_aligned_res_tab_txt	Acinetobacter johnsonii ANC 3681
GCF_000368805	gb|QTV22830.1|ARO:3007085|PRC-1	GJNHOE_02665	5.5e-116	373.5	0	6.3e-116	373.3	0	1	[Pseudomonas wenzhouensis]	GCF_000368805_1_Acin_john_ANC_3681_V1_genomic_PRC_beta-lactamase_aligned_res_tab_txt	Acinetobacter johnsonii ANC 3681
GCF_000368805	gb|WGF22896.1|ARO:3007648|PSZ-1	GJNHOE_02665	2.9e-87	279	0	3.2e-87	278.9	0	1	[Pantoea sp.]	GCF_000368805_1_Acin_john_ANC_3681_V1_genomic_PSZ_beta-lactamase_aligned_res_tab_txt	Acinetobacter johnsonii ANC 3681
GCF_000368805	GJNHOE_02461	resistance-nodulation-cell_division_(RND)_antibiotic_efflux_pump_aligned	1.7e-100	335.4	0	7.8e-100	333.2	0	2	Efflux pump membrane transporter	GCF_000368805_1_Acin_john_ANC_3681_V1_genomic_resistance-nodulation-cell_division_RND_antibiotic_efflux_pump_aligned_res_tab_txt	Acinetobacter johnsonii ANC 3681
GCF_000368805	gb|AUW34363.1|ARO:3009041|RSC1-1	GJNHOE_02665	1.1e-110	356.1	0	1.3e-110	355.8	0	1	[uncultured bacterium]	GCF_000368805_1_Acin_john_ANC_3681_V1_genomic_RSC1_beta-lactamase_aligned_res_tab_txt	Acinetobacter johnsonii ANC 3681
GCF_000368805	GJNHOE_00015	sal-type_ABC-F_protein_aligned	7.3e-72	240.3	0	4e-61	204.8	0	3.3	ribosomal protection-like ABC-F family protein	GCF_000368805_1_Acin_john_ANC_3681_V1_genomic_sal-type_ABC-F_protein_aligned_res_tab_txt	Acinetobacter johnsonii ANC 3681
GCF_000368805	GJNHOE_00715	sal-type_ABC-F_protein_aligned	9.2e-71	236.7	0	4.8e-56	188.1	0	3.3	ribosomal protection-like ABC-F family protein	GCF_000368805_1_Acin_john_ANC_3681_V1_genomic_sal-type_ABC-F_protein_aligned_res_tab_txt	Acinetobacter johnsonii ANC 3681
GCF_000368805	GJNHOE_00243	sal-type_ABC-F_protein_aligned	2e-64	215.8	0	8.9e-56	187.2	0	3.5	energy-dependent translational throttle protein EttA	GCF_000368805_1_Acin_john_ANC_3681_V1_genomic_sal-type_ABC-F_protein_aligned_res_tab_txt	Acinetobacter johnsonii ANC 3681
GCF_000368805	gb|QUF57747.1|ARO:3009046|SFDC-1	GJNHOE_02665	1.2e-89	286.8	0	1.3e-89	286.7	0	1	[Serratia fonticola]	GCF_000368805_1_Acin_john_ANC_3681_V1_genomic_SFDC_beta-lactamase_aligned_res_tab_txt	Acinetobacter johnsonii ANC 3681
GCF_000368805	gb|WP_063864750.1|ARO:3006999|SST-1	GJNHOE_02665	6e-99	317.4	0	7.5e-99	317.1	0	1	[Serratia marcescens]	GCF_000368805_1_Acin_john_ANC_3681_V1_genomic_SST_beta-lactamase_aligned_res_tab_txt	Acinetobacter johnsonii ANC 3681
GCF_000368805	gb|ABW05394.1|ARO:3004450|TRU-1	GJNHOE_02665	1.1e-102	329.8	0	1.3e-102	329.5	0	1	[Aeromonas enteropelogenes]	GCF_000368805_1_Acin_john_ANC_3681_V1_genomic_TRU_beta-lactamase_aligned_res_tab_txt	Acinetobacter johnsonii ANC 3681
GCF_000368805	GJNHOE_00243	vga-type_ABC-F_protein_aligned	4.9e-78	260.4	0	1.6e-43	146.5	0	3.3	energy-dependent translational throttle protein EttA	GCF_000368805_1_Acin_john_ANC_3681_V1_genomic_vga-type_ABC-F_protein_aligned_res_tab_txt	Acinetobacter johnsonii ANC 3681
GCF_000368805	GJNHOE_00015	vga-type_ABC-F_protein_aligned	2e-70	235.2	0	1.1e-34	117.4	0	3	ribosomal protection-like ABC-F family protein	GCF_000368805_1_Acin_john_ANC_3681_V1_genomic_vga-type_ABC-F_protein_aligned_res_tab_txt	Acinetobacter johnsonii ANC 3681
GCF_000368805	gb|QIU91361.1|ARO:3009096|YOC-1	GJNHOE_02665	4.9e-87	278.3	0	5.3e-87	278.2	0	1	[Yokenella regensburgei]	GCF_000368805_1_Acin_john_ANC_3681_V1_genomic_YOC_beta-lactamase_aligned_res_tab_txt	Acinetobacter johnsonii ANC 3681
GCF_000368805	gb|ABA70720.1|ARO:3005035|YRC-1	GJNHOE_02665	2.9e-88	282.3	0	3.6e-88	282	0	1	[Yersinia ruckeri]	GCF_000368805_1_Acin_john_ANC_3681_V1_genomic_YRC_beta-lactamase_aligned_res_tab_txt	Acinetobacter johnsonii ANC 3681
GCF_000369845	MJKPFC_02934	antibiotic-resistant_isoleucyl-tRNA_synthetase_(ileS)_aligned	1.3e-124	415.1	0	1.7e-124	414.7	0	1	isoleucine--tRNA ligase	GCF_000369845_1_Acin_sp_ANC_3880_V1_genomic_antibiotic-resistant_isoleucyl-tRNA_synthetase_ileS_aligned_res_tab_txt	Acinetobacter higginsii strain ANC 3880
GCF_000369845	MJKPFC_03605	Cfr_23S_ribosomal_RNA_methyltransferase_aligned	6.1e-67	224.1	0	8.1e-67	223.7	0	1.1	23S rRNA (adenine(2503)-C(2))-methyltransferase RlmN	GCF_000369845_1_Acin_sp_ANC_3880_V1_genomic_Cfr_23S_ribosomal_RNA_methyltransferase_aligned_res_tab_txt	Acinetobacter higginsii strain ANC 3880
GCF_000369845	MJKPFC_01271	glycopeptide_resistance_gene_cluster;vanR_aligned	8.7e-61	203.1	0	1e-60	202.8	0	1	two-component system response regulator CreB	GCF_000369845_1_Acin_sp_ANC_3880_V1_genomic_glycopeptide_resistance_gene_cluster;vanR_aligned_res_tab_txt	Acinetobacter higginsii strain ANC 3880
GCF_000369845	MJKPFC_02421	lsa-type_ABC-F_protein_aligned	9e-62	207.3	0	3.2e-22	76.8	0.1	4	energy-dependent translational throttle protein EttA	GCF_000369845_1_Acin_sp_ANC_3880_V1_genomic_lsa-type_ABC-F_protein_aligned_res_tab_txt	Acinetobacter higginsii strain ANC 3880
GCF_000369845	MJKPFC_02421	Miscellaneous_ABC-F_subfamily_ATP-binding_cassette_ribosomal_protection_proteins_aligned	5.7e-118	393.1	0	1.1e-114	382.2	0	2.9	energy-dependent translational throttle protein EttA	GCF_000369845_1_Acin_sp_ANC_3880_V1_genomic_Miscellaneous_ABC-F_subfamily_ATP-binding_cassette_ribosomal_protection_proteins_aligned_res_tab_txt	Acinetobacter higginsii strain ANC 3880
GCF_000369845	MJKPFC_02953	sal-type_ABC-F_protein_aligned	7.8e-84	280.1	0	1.2e-62	210.2	0	3.7	ribosomal protection-like ABC-F family protein	GCF_000369845_1_Acin_sp_ANC_3880_V1_genomic_sal-type_ABC-F_protein_aligned_res_tab_txt	Acinetobacter higginsii strain ANC 3880
GCF_000369845	MJKPFC_02421	sal-type_ABC-F_protein_aligned	5.8e-66	221.1	0	3.5e-57	192.1	0	3.6	energy-dependent translational throttle protein EttA	GCF_000369845_1_Acin_sp_ANC_3880_V1_genomic_sal-type_ABC-F_protein_aligned_res_tab_txt	Acinetobacter higginsii strain ANC 3880
GCF_000369845	MJKPFC_02421	vga-type_ABC-F_protein_aligned	7.6e-78	260	0	7.9e-44	147.8	0	3.4	energy-dependent translational throttle protein EttA	GCF_000369845_1_Acin_sp_ANC_3880_V1_genomic_vga-type_ABC-F_protein_aligned_res_tab_txt	Acinetobacter higginsii strain ANC 3880
GCF_000393015	CCFMFH_00886	glycopeptide_resistance_gene_cluster;vanT_aligned	4.1e-64	214.4	0	5e-64	214.1	0	1	alanine racemase	GCF_000393015_1_Ente_faec_T5_V1_genomic_glycopeptide_resistance_gene_cluster;vanT_aligned_res_tab_txt	Enterococcus faecalis EnGen0336 strain T5
GCF_000393015	CCFMFH_00170	sulfonamide_resistant_sul_aligned	2.5e-62	208.2	0	3.4e-62	207.7	0	1.1	dihydropteroate synthase	GCF_000393015_1_Ente_faec_T5_V1_genomic_sulfonamide_resistant_sul_aligned_res_tab_txt	Enterococcus faecalis EnGen0336 strain T5
GCF_000393015	CCFMFH_00882	Van_ligase;glycopeptide_resistance_gene_cluster_aligned	2.5e-86	287.1	0	2.9e-86	286.8	0	1	D-alanine--D-alanine ligase	GCF_000393015_1_Ente_faec_T5_V1_genomic_Van_ligase;glycopeptide_resistance_gene_cluster_aligned_res_tab_txt	Enterococcus faecalis EnGen0336 strain T5
GCF_000412675	KAKFCH_03009	ACC_beta-lactamase_aligned	4.3e-92	307.4	0	5.2e-92	307.1	0	1	class C beta-lactamase	GCF_000412675_1_ASM41267v1_genomic_ACC_beta-lactamase_aligned_res_tab_txt	Pseudomonas putida NBRC 14164
GCF_000412675	KAKFCH_03009	ADC_beta-lactamases_pending_classification_for_carbapenemase_activity_aligned	3.8e-91	304.2	0	4.6e-91	304	0	1	class C beta-lactamase	GCF_000412675_1_ASM41267v1_genomic_ADC_beta-lactamases_pending_classification_for_carbapenemase_activity_aligned_res_tab_txt	Pseudomonas putida NBRC 14164
GCF_000412675	KAKFCH_03009	ADC_beta-lactamase_without_carbapenemase_activity_aligned	4.4e-110	366.3	0	5.2e-110	366.1	0	1	class C beta-lactamase	GCF_000412675_1_ASM41267v1_genomic_ADC_beta-lactamase_without_carbapenemase_activity_aligned_res_tab_txt	Pseudomonas putida NBRC 14164
GCF_000412675	KAKFCH_03009	ampC-type_beta-lactamase_aligned	4.9e-123	408.8	0	5.8e-123	408.6	0	1	class C beta-lactamase	GCF_000412675_1_ASM41267v1_genomic_ampC-type_beta-lactamase_aligned_res_tab_txt	Pseudomonas putida NBRC 14164
GCF_000412675	KAKFCH_04753	antibiotic-resistant_isoleucyl-tRNA_synthetase_(ileS)_aligned	4.1e-114	380.7	0	5.1e-114	380.4	0	1	isoleucine--tRNA ligase	GCF_000412675_1_ASM41267v1_genomic_antibiotic-resistant_isoleucyl-tRNA_synthetase_ileS_aligned_res_tab_txt	Pseudomonas putida NBRC 14164
GCF_000412675	KAKFCH_04432	antibiotic-resistant_isoleucyl-tRNA_synthetase_(ileS)_aligned	5.2e-66	221.5	0	5.3e-34	115.5	0	4.1	valine--tRNA ligase	GCF_000412675_1_ASM41267v1_genomic_antibiotic-resistant_isoleucyl-tRNA_synthetase_ileS_aligned_res_tab_txt	Pseudomonas putida NBRC 14164
GCF_000412675	KAKFCH_03399	ATP-binding_cassette_(ABC)_antibiotic_efflux_pump_aligned	5.3e-106	353.3	0	6.6e-106	353	0	1	ABC transporter ATP-binding protein	GCF_000412675_1_ASM41267v1_genomic_ATP-binding_cassette_ABC_antibiotic_efflux_pump_aligned_res_tab_txt	Pseudomonas putida NBRC 14164
GCF_000412675	KAKFCH_02877	ATP-binding_cassette_(ABC)_antibiotic_efflux_pump_aligned	7.1e-89	296.8	0	1e-43	147.8	0	2	nickel import ATP-binding protein NikD	GCF_000412675_1_ASM41267v1_genomic_ATP-binding_cassette_ABC_antibiotic_efflux_pump_aligned_res_tab_txt	Pseudomonas putida NBRC 14164
GCF_000412675	KAKFCH_02459	ATP-binding_cassette_(ABC)_antibiotic_efflux_pump_aligned	2.8e-88	294.8	0	3.4e-88	294.5	0	1	Multidrug export ATP-binding/permease protein	GCF_000412675_1_ASM41267v1_genomic_ATP-binding_cassette_ABC_antibiotic_efflux_pump_aligned_res_tab_txt	Pseudomonas putida NBRC 14164
GCF_000412675	KAKFCH_03398	ATP-binding_cassette_(ABC)_antibiotic_efflux_pump_aligned	1.3e-78	262.9	0	1.7e-78	262.5	0	1	Multidrug export ATP-binding/permease protein	GCF_000412675_1_ASM41267v1_genomic_ATP-binding_cassette_ABC_antibiotic_efflux_pump_aligned_res_tab_txt	Pseudomonas putida NBRC 14164
GCF_000412675	KAKFCH_03390	ATP-binding_cassette_(ABC)_antibiotic_efflux_pump_aligned	7.7e-76	253.8	0	3.2e-37	126.4	0	2	nickel import ATP-binding protein NikD	GCF_000412675_1_ASM41267v1_genomic_ATP-binding_cassette_ABC_antibiotic_efflux_pump_aligned_res_tab_txt	Pseudomonas putida NBRC 14164
GCF_000412675	KAKFCH_04575	ATP-binding_cassette_(ABC)_antibiotic_efflux_pump_aligned	1.8e-74	249.3	0	2e-74	249.1	0	1.1	ABC transporter related protein	GCF_000412675_1_ASM41267v1_genomic_ATP-binding_cassette_ABC_antibiotic_efflux_pump_aligned_res_tab_txt	Pseudomonas putida NBRC 14164
GCF_000412675	KAKFCH_05405	ATP-binding_cassette_(ABC)_antibiotic_efflux_pump_aligned	3.4e-74	248.3	0	2.6e-40	136.6	0	2.3	ribosome-associated ATPase/putative transporter RbbA	GCF_000412675_1_ASM41267v1_genomic_ATP-binding_cassette_ABC_antibiotic_efflux_pump_aligned_res_tab_txt	Pseudomonas putida NBRC 14164
GCF_000412675	KAKFCH_04525	Cfr_23S_ribosomal_RNA_methyltransferase_aligned	3.1e-64	215.7	0	4e-64	215.3	0	1	23S rRNA (adenine(2503)-C(2))-methyltransferase RlmN	GCF_000412675_1_ASM41267v1_genomic_Cfr_23S_ribosomal_RNA_methyltransferase_aligned_res_tab_txt	Pseudomonas putida NBRC 14164
GCF_000412675	KAKFCH_01185	defensin_resistant_mprF_aligned	4.1e-153	509.8	0	5.1e-153	509.5	0	1	bifunctional lysylphosphatidylglycerol flippase/synthetase MprF	GCF_000412675_1_ASM41267v1_genomic_defensin_resistant_mprF_aligned_res_tab_txt	Pseudomonas putida NBRC 14164
GCF_000412675	KAKFCH_04217	glycopeptide_resistance_gene_cluster;vanH_aligned	7.2e-74	246.9	0	9.3e-74	246.5	0	1	D-lactate dehydrogenase	GCF_000412675_1_ASM41267v1_genomic_glycopeptide_resistance_gene_cluster;vanH_aligned_res_tab_txt	Pseudomonas putida NBRC 14164
GCF_000412675	KAKFCH_01024	glycopeptide_resistance_gene_cluster;vanR_aligned	1.9e-64	215.5	0	2.1e-64	215.3	0	1	Response regulator	GCF_000412675_1_ASM41267v1_genomic_glycopeptide_resistance_gene_cluster;vanR_aligned_res_tab_txt	Pseudomonas putida NBRC 14164
GCF_000412675	KAKFCH_05507	glycopeptide_resistance_gene_cluster;vanR_aligned	7.4e-64	213.5	0	8.6e-64	213.3	0	1	phosphate regulon transcriptional regulator PhoB	GCF_000412675_1_ASM41267v1_genomic_glycopeptide_resistance_gene_cluster;vanR_aligned_res_tab_txt	Pseudomonas putida NBRC 14164
GCF_000412675	KAKFCH_01164	glycopeptide_resistance_gene_cluster;vanR_aligned	5.9e-63	210.6	0	7.2e-63	210.3	0	1	Response regulator transcription factor	GCF_000412675_1_ASM41267v1_genomic_glycopeptide_resistance_gene_cluster;vanR_aligned_res_tab_txt	Pseudomonas putida NBRC 14164
GCF_000412675	KAKFCH_02473	glycopeptide_resistance_gene_cluster;vanR_aligned	1.3e-61	206.2	0	1.4e-61	206.1	0	1	Transcriptional regulatory protein RstA	GCF_000412675_1_ASM41267v1_genomic_glycopeptide_resistance_gene_cluster;vanR_aligned_res_tab_txt	Pseudomonas putida NBRC 14164
GCF_000412675	KAKFCH_04582	glycopeptide_resistance_gene_cluster;vanR_aligned	2e-61	205.6	0	2.2e-61	205.4	0	1	DNA-binding response regulator in two-component regulatory system with CusS	GCF_000412675_1_ASM41267v1_genomic_glycopeptide_resistance_gene_cluster;vanR_aligned_res_tab_txt	Pseudomonas putida NBRC 14164
GCF_000412675	KAKFCH_01259	intrinsic_colistin_resistant_phosphoethanolamine_transferase_aligned	1.2e-108	362.7	0	1.5e-108	362.3	0	1	Phosphoethanolamine transferase	GCF_000412675_1_ASM41267v1_genomic_intrinsic_colistin_resistant_phosphoethanolamine_transferase_aligned_res_tab_txt	Pseudomonas putida NBRC 14164
GCF_000412675	KAKFCH_01657	kdpDE_aligned	1.7e-73	246.6	0	2.3e-73	246.1	0	1	histidine kinase	GCF_000412675_1_ASM41267v1_genomic_kdpDE_aligned_res_tab_txt	Pseudomonas putida NBRC 14164
GCF_000412675	KAKFCH_00204	lsa-type_ABC-F_protein_aligned	1.8e-61	206.8	0	2.3e-23	81	0.1	4.1	ribosomal protection-like ABC-F family protein	GCF_000412675_1_ASM41267v1_genomic_lsa-type_ABC-F_protein_aligned_res_tab_txt	Pseudomonas putida NBRC 14164
GCF_000412675	KAKFCH_03827	major_facilitator_superfamily_(MFS)_antibiotic_efflux_pump;resistance-nodulation-cell_division_(RND)_antibiotic_efflux_pump_aligned	2.4e-118	394.6	0	3.3e-118	394.2	0	1	histidine kinase	GCF_000412675_1_ASM41267v1_genomic_major_facilitator_superfamily_MFS_antibiotic_efflux_pump;resistance-nodulation-cell_division_RND_antibiotic_efflux_pump_aligned_res_tab_txt	Pseudomonas putida NBRC 14164
GCF_000412675	KAKFCH_02888	major_facilitator_superfamily_(MFS)_antibiotic_efflux_pump;resistance-nodulation-cell_division_(RND)_antibiotic_efflux_pump_aligned	3.7e-115	384.1	0	2.9e-63	212.2	0	2	histidine kinase	GCF_000412675_1_ASM41267v1_genomic_major_facilitator_superfamily_MFS_antibiotic_efflux_pump;resistance-nodulation-cell_division_RND_antibiotic_efflux_pump_aligned_res_tab_txt	Pseudomonas putida NBRC 14164
GCF_000412675	KAKFCH_04122	major_facilitator_superfamily_(MFS)_antibiotic_efflux_pump;resistance-nodulation-cell_division_(RND)_antibiotic_efflux_pump_aligned	7.3e-91	303.6	0	7.7e-56	187.6	0	2	histidine kinase	GCF_000412675_1_ASM41267v1_genomic_major_facilitator_superfamily_MFS_antibiotic_efflux_pump;resistance-nodulation-cell_division_RND_antibiotic_efflux_pump_aligned_res_tab_txt	Pseudomonas putida NBRC 14164
GCF_000412675	KAKFCH_00016	MCR_phosphoethanolamine_transferase_aligned	1.9e-193	642.2	0	2.3e-193	641.9	0	1	Phosphoethanolamine transferase	GCF_000412675_1_ASM41267v1_genomic_MCR_phosphoethanolamine_transferase_aligned_res_tab_txt	Pseudomonas putida NBRC 14164
GCF_000412675	KAKFCH_01259	MCR_phosphoethanolamine_transferase_aligned	4.1e-190	631.2	0	4.6e-190	631	0	1	Phosphoethanolamine transferase	GCF_000412675_1_ASM41267v1_genomic_MCR_phosphoethanolamine_transferase_aligned_res_tab_txt	Pseudomonas putida NBRC 14164
GCF_000412675	KAKFCH_00204	Miscellaneous_ABC-F_subfamily_ATP-binding_cassette_ribosomal_protection_proteins_aligned	7.5e-128	426.1	0	2.1e-126	421.3	0	2.4	ribosomal protection-like ABC-F family protein	GCF_000412675_1_ASM41267v1_genomic_Miscellaneous_ABC-F_subfamily_ATP-binding_cassette_ribosomal_protection_proteins_aligned_res_tab_txt	Pseudomonas putida NBRC 14164
GCF_000412675	KAKFCH_03796	Miscellaneous_ABC-F_subfamily_ATP-binding_cassette_ribosomal_protection_proteins_aligned	2.5e-125	417.8	0	1.9e-123	411.5	0	2.2	ribosomal protection-like ABC-F family protein	GCF_000412675_1_ASM41267v1_genomic_Miscellaneous_ABC-F_subfamily_ATP-binding_cassette_ribosomal_protection_proteins_aligned_res_tab_txt	Pseudomonas putida NBRC 14164
GCF_000412675	KAKFCH_02942	Miscellaneous_ABC-F_subfamily_ATP-binding_cassette_ribosomal_protection_proteins_aligned	1.4e-123	412	0	3.4e-122	407.4	0	2	ABC-F family ATPase	GCF_000412675_1_ASM41267v1_genomic_Miscellaneous_ABC-F_subfamily_ATP-binding_cassette_ribosomal_protection_proteins_aligned_res_tab_txt	Pseudomonas putida NBRC 14164
GCF_000412675	KAKFCH_04702	Miscellaneous_ABC-F_subfamily_ATP-binding_cassette_ribosomal_protection_proteins_aligned	3.4e-115	384.3	0	3.1e-112	374.5	0	2.7	energy-dependent translational throttle protein EttA	GCF_000412675_1_ASM41267v1_genomic_Miscellaneous_ABC-F_subfamily_ATP-binding_cassette_ribosomal_protection_proteins_aligned_res_tab_txt	Pseudomonas putida NBRC 14164
GCF_000412675	KAKFCH_02397	Miscellaneous_ABC-F_subfamily_ATP-binding_cassette_ribosomal_protection_proteins_aligned	5.6e-94	314.3	0	6.4e-94	314.1	0	1	ABC transporter ATP-binding protein	GCF_000412675_1_ASM41267v1_genomic_Miscellaneous_ABC-F_subfamily_ATP-binding_cassette_ribosomal_protection_proteins_aligned_res_tab_txt	Pseudomonas putida NBRC 14164
GCF_000412675	KAKFCH_02942	msr-type_ABC-F_protein_aligned	3.5e-73	245.2	0	4.1e-44	149.4	0	3.4	ABC-F family ATPase	GCF_000412675_1_ASM41267v1_genomic_msr-type_ABC-F_protein_aligned_res_tab_txt	Pseudomonas putida NBRC 14164
GCF_000412675	KAKFCH_03796	sal-type_ABC-F_protein_aligned	3.6e-71	238.7	0	2.6e-35	120.4	0	3.2	ribosomal protection-like ABC-F family protein	GCF_000412675_1_ASM41267v1_genomic_sal-type_ABC-F_protein_aligned_res_tab_txt	Pseudomonas putida NBRC 14164
GCF_000412675	KAKFCH_00204	sal-type_ABC-F_protein_aligned	2.6e-70	235.9	0	2.2e-60	203.1	0	3.1	ribosomal protection-like ABC-F family protein	GCF_000412675_1_ASM41267v1_genomic_sal-type_ABC-F_protein_aligned_res_tab_txt	Pseudomonas putida NBRC 14164
GCF_000412675	KAKFCH_02942	sal-type_ABC-F_protein_aligned	2.5e-68	229.3	0	1.3e-23	81.8	0	4.4	ABC-F family ATPase	GCF_000412675_1_ASM41267v1_genomic_sal-type_ABC-F_protein_aligned_res_tab_txt	Pseudomonas putida NBRC 14164
GCF_000412675	KAKFCH_01701	tetracycline-resistant_ribosomal_protection_protein_aligned	1.3e-105	352.1	0	8e-105	349.5	0	1.8	elongation factor G	GCF_000412675_1_ASM41267v1_genomic_tetracycline-resistant_ribosomal_protection_protein_aligned_res_tab_txt	Pseudomonas putida NBRC 14164
GCF_000412675	KAKFCH_04499	tetracycline-resistant_ribosomal_protection_protein_aligned	3.9e-62	208.5	0	1.8e-61	206.3	0	1.7	peptide chain release factor 3	GCF_000412675_1_ASM41267v1_genomic_tetracycline-resistant_ribosomal_protection_protein_aligned_res_tab_txt	Pseudomonas putida NBRC 14164
GCF_000412675	KAKFCH_00882	Van_ligase;glycopeptide_resistance_gene_cluster_aligned	5e-63	211.4	0	2.2e-55	186.3	0	2.1	D-alanine--D-alanine ligase	GCF_000412675_1_ASM41267v1_genomic_Van_ligase;glycopeptide_resistance_gene_cluster_aligned_res_tab_txt	Pseudomonas putida NBRC 14164
GCF_000412675	KAKFCH_02942	vga-type_ABC-F_protein_aligned	1.5e-84	282.6	0	6.6e-53	178.2	0	3	ABC-F family ATPase	GCF_000412675_1_ASM41267v1_genomic_vga-type_ABC-F_protein_aligned_res_tab_txt	Pseudomonas putida NBRC 14164
GCF_000412675	KAKFCH_03796	vga-type_ABC-F_protein_aligned	3.5e-75	251.6	0	6.9e-40	135.2	0	3.1	ribosomal protection-like ABC-F family protein	GCF_000412675_1_ASM41267v1_genomic_vga-type_ABC-F_protein_aligned_res_tab_txt	Pseudomonas putida NBRC 14164
GCF_000412675	KAKFCH_04702	vga-type_ABC-F_protein_aligned	2.4e-66	222.5	0	1.4e-36	124.2	0	3.1	energy-dependent translational throttle protein EttA	GCF_000412675_1_ASM41267v1_genomic_vga-type_ABC-F_protein_aligned_res_tab_txt	Pseudomonas putida NBRC 14164
GCF_000412675	KAKFCH_00204	vga-type_ABC-F_protein_aligned	1.4e-65	220	0	6.8e-32	108.8	0	3.5	ribosomal protection-like ABC-F family protein	GCF_000412675_1_ASM41267v1_genomic_vga-type_ABC-F_protein_aligned_res_tab_txt	Pseudomonas putida NBRC 14164
GCF_000413935	OBOOPG_01322	ATP-binding_cassette_(ABC)_antibiotic_efflux_pump_aligned	5e-88	293.4	0	7.8e-45	150.9	0	2	LPS export ABC transporter ATP-binding protein	GCF_000413935_1_Acin_sp_NIPH_2036_V1_genomic_ATP-binding_cassette_ABC_antibiotic_efflux_pump_aligned_res_tab_txt	Acinetobacter colistiniresistens strain NIPH 2036
GCF_000413935	OBOOPG_00376	Cfr_23S_ribosomal_RNA_methyltransferase_aligned	4.9e-67	224.3	0	6.5e-67	223.9	0	1.1	23S rRNA (adenine(2503)-C(2))-methyltransferase RlmN	GCF_000413935_1_Acin_sp_NIPH_2036_V1_genomic_Cfr_23S_ribosomal_RNA_methyltransferase_aligned_res_tab_txt	Acinetobacter colistiniresistens strain NIPH 2036
GCF_000413935	OBOOPG_03503	glycopeptide_resistance_gene_cluster;vanR_aligned	1.8e-61	205.1	0	2.1e-61	204.9	0	1	two-component system response regulator CreB	GCF_000413935_1_Acin_sp_NIPH_2036_V1_genomic_glycopeptide_resistance_gene_cluster;vanR_aligned_res_tab_txt	Acinetobacter colistiniresistens strain NIPH 2036
GCF_000413935	OBOOPG_00665	Miscellaneous_ABC-F_subfamily_ATP-binding_cassette_ribosomal_protection_proteins_aligned	1.2e-117	391.9	0	2.7e-80	268.5	0	2.9	energy-dependent translational throttle protein EttA	GCF_000413935_1_Acin_sp_NIPH_2036_V1_genomic_Miscellaneous_ABC-F_subfamily_ATP-binding_cassette_ribosomal_protection_proteins_aligned_res_tab_txt	Acinetobacter colistiniresistens strain NIPH 2036
GCF_000413935	OBOOPG_01811	resistance-nodulation-cell_division_(RND)_antibiotic_efflux_pump_aligned	1.1e-109	365.8	0	1.9e-109	365	0	1.3	Efflux pump membrane transporter	GCF_000413935_1_Acin_sp_NIPH_2036_V1_genomic_resistance-nodulation-cell_division_RND_antibiotic_efflux_pump_aligned_res_tab_txt	Acinetobacter colistiniresistens strain NIPH 2036
GCF_000413935	OBOOPG_00665	sal-type_ABC-F_protein_aligned	5.3e-78	260.7	0	2.1e-56	189.4	0	3.7	energy-dependent translational throttle protein EttA	GCF_000413935_1_Acin_sp_NIPH_2036_V1_genomic_sal-type_ABC-F_protein_aligned_res_tab_txt	Acinetobacter colistiniresistens strain NIPH 2036
GCF_000413935	OBOOPG_00056	sal-type_ABC-F_protein_aligned	2.8e-72	241.8	0	3e-62	208.7	0	3.5	ribosomal protection-like ABC-F family protein	GCF_000413935_1_Acin_sp_NIPH_2036_V1_genomic_sal-type_ABC-F_protein_aligned_res_tab_txt	Acinetobacter colistiniresistens strain NIPH 2036
GCF_000413935	OBOOPG_00665	vga-type_ABC-F_protein_aligned	6.2e-77	256.8	0	5.7e-43	144.8	0	3.4	energy-dependent translational throttle protein EttA	GCF_000413935_1_Acin_sp_NIPH_2036_V1_genomic_vga-type_ABC-F_protein_aligned_res_tab_txt	Acinetobacter colistiniresistens strain NIPH 2036
GCF_000423285	LDFCKH_00108	ACC_beta-lactamase_aligned	1e-82	275.6	0	1.2e-82	275.3	0	1	class C beta-lactamase LHK-1	GCF_000423285_1_ASM42328v1_genomic_ACC_beta-lactamase_aligned_res_tab_txt	Laribacter hongkongensis DSM 14985
GCF_000423285	LDFCKH_00108	ADC_beta-lactamases_pending_classification_for_carbapenemase_activity_aligned	3.2e-81	270.7	0	3.8e-81	270.4	0	1	class C beta-lactamase LHK-1	GCF_000423285_1_ASM42328v1_genomic_ADC_beta-lactamases_pending_classification_for_carbapenemase_activity_aligned_res_tab_txt	Laribacter hongkongensis DSM 14985
GCF_000423285	LDFCKH_00108	ADC_beta-lactamase_without_carbapenemase_activity_aligned	7.6e-101	335	0	9e-101	334.8	0	1	class C beta-lactamase LHK-1	GCF_000423285_1_ASM42328v1_genomic_ADC_beta-lactamase_without_carbapenemase_activity_aligned_res_tab_txt	Laribacter hongkongensis DSM 14985
GCF_000423285	LDFCKH_00108	ampC-type_beta-lactamase_aligned	8.9e-116	384	0	1.1e-115	383.8	0	1	class C beta-lactamase LHK-1	GCF_000423285_1_ASM42328v1_genomic_ampC-type_beta-lactamase_aligned_res_tab_txt	Laribacter hongkongensis DSM 14985
GCF_000423285	LDFCKH_00944	antibiotic-resistant_isoleucyl-tRNA_synthetase_(ileS)_aligned	6.5e-105	349.4	0	4.7e-104	346.5	0	1.9	isoleucine--tRNA ligase	GCF_000423285_1_ASM42328v1_genomic_antibiotic-resistant_isoleucyl-tRNA_synthetase_ileS_aligned_res_tab_txt	Laribacter hongkongensis DSM 14985
GCF_000423285	LDFCKH_00599	ATP-binding_cassette_(ABC)_antibiotic_efflux_pump_aligned	1.6e-121	403.6	0	2.1e-121	403.2	0	1	ABC transporter, transmembrane region:ABC transporter related	GCF_000423285_1_ASM42328v1_genomic_ATP-binding_cassette_ABC_antibiotic_efflux_pump_aligned_res_tab_txt	Laribacter hongkongensis DSM 14985
GCF_000423285	LDFCKH_00376	ATP-binding_cassette_(ABC)_antibiotic_efflux_pump_aligned	5e-74	246.9	0	4e-38	128.5	0	2.4	ribosome-associated ATPase/putative transporter RbbA	GCF_000423285_1_ASM42328v1_genomic_ATP-binding_cassette_ABC_antibiotic_efflux_pump_aligned_res_tab_txt	Laribacter hongkongensis DSM 14985
GCF_000423285	LDFCKH_01309	ATP-binding_cassette_(ABC)_antibiotic_efflux_pump_aligned	1.1e-71	239.2	0	3.4e-35	118.8	0	2	nickel import ATP-binding protein NikD	GCF_000423285_1_ASM42328v1_genomic_ATP-binding_cassette_ABC_antibiotic_efflux_pump_aligned_res_tab_txt	Laribacter hongkongensis DSM 14985
GCF_000423285	LDFCKH_01010	Cfr_23S_ribosomal_RNA_methyltransferase_aligned	7.8e-70	233.2	0	1e-69	232.8	0	1	23S rRNA (adenine(2503)-C(2))-methyltransferase RlmN	GCF_000423285_1_ASM42328v1_genomic_Cfr_23S_ribosomal_RNA_methyltransferase_aligned_res_tab_txt	Laribacter hongkongensis DSM 14985
GCF_000423285	LDFCKH_01609	glycopeptide_resistance_gene_cluster;vanR_aligned	1.9e-64	214.6	0	2.3e-64	214.3	0	1	BaeR	GCF_000423285_1_ASM42328v1_genomic_glycopeptide_resistance_gene_cluster;vanR_aligned_res_tab_txt	Laribacter hongkongensis DSM 14985
GCF_000423285	LDFCKH_00412	glycopeptide_resistance_gene_cluster;vanR_aligned	7.5e-64	212.6	0	8.4e-64	212.5	0	1	DNA-binding response regulator	GCF_000423285_1_ASM42328v1_genomic_glycopeptide_resistance_gene_cluster;vanR_aligned_res_tab_txt	Laribacter hongkongensis DSM 14985
GCF_000423285	LDFCKH_01669	glycopeptide_resistance_gene_cluster;vanR_aligned	2e-61	204.7	0	2.2e-61	204.5	0	1	phosphate regulon transcriptional regulator PhoB	GCF_000423285_1_ASM42328v1_genomic_glycopeptide_resistance_gene_cluster;vanR_aligned_res_tab_txt	Laribacter hongkongensis DSM 14985
GCF_000423285	LDFCKH_00594	intrinsic_colistin_resistant_phosphoethanolamine_transferase_aligned	2.2e-112	374.1	0	2.8e-112	373.8	0	1	Sulfatase	GCF_000423285_1_ASM42328v1_genomic_intrinsic_colistin_resistant_phosphoethanolamine_transferase_aligned_res_tab_txt	Laribacter hongkongensis DSM 14985
GCF_000423285	LDFCKH_01883	kdpDE_aligned	2.5e-71	238.5	0	6.6e-71	237.1	0	1.5	histidine kinase	GCF_000423285_1_ASM42328v1_genomic_kdpDE_aligned_res_tab_txt	Laribacter hongkongensis DSM 14985
GCF_000423285	LDFCKH_01299	lsa-type_ABC-F_protein_aligned	8.3e-65	216.9	0	3.7e-20	69.6	0	4	energy-dependent translational throttle protein EttA	GCF_000423285_1_ASM42328v1_genomic_lsa-type_ABC-F_protein_aligned_res_tab_txt	Laribacter hongkongensis DSM 14985
GCF_000423285	LDFCKH_02084	lsa-type_ABC-F_protein_aligned	3.9e-63	211.3	0	1.3e-23	80.9	0	4.1	ribosomal protection-like ABC-F family protein	GCF_000423285_1_ASM42328v1_genomic_lsa-type_ABC-F_protein_aligned_res_tab_txt	Laribacter hongkongensis DSM 14985
GCF_000423285	LDFCKH_00485	lsa-type_ABC-F_protein_aligned	2.3e-62	208.8	0	2.3e-18	63.7	0	4.1	ribosomal protection-like ABC-F family protein	GCF_000423285_1_ASM42328v1_genomic_lsa-type_ABC-F_protein_aligned_res_tab_txt	Laribacter hongkongensis DSM 14985
GCF_000423285	LDFCKH_00594	MCR_phosphoethanolamine_transferase_aligned	7.8e-195	645.9	0	9.3e-195	645.6	0	1	Sulfatase	GCF_000423285_1_ASM42328v1_genomic_MCR_phosphoethanolamine_transferase_aligned_res_tab_txt	Laribacter hongkongensis DSM 14985
GCF_000423285	LDFCKH_00047	MCR_phosphoethanolamine_transferase_aligned	2.4e-70	235	0	3e-70	234.7	0	1	kdo(2)-lipid A phosphoethanolamine 7''-transferase	GCF_000423285_1_ASM42328v1_genomic_MCR_phosphoethanolamine_transferase_aligned_res_tab_txt	Laribacter hongkongensis DSM 14985
GCF_000423285	LDFCKH_00485	Miscellaneous_ABC-F_subfamily_ATP-binding_cassette_ribosomal_protection_proteins_aligned	6.2e-127	422.2	0	7.2e-125	415.4	0	2.1	ribosomal protection-like ABC-F family protein	GCF_000423285_1_ASM42328v1_genomic_Miscellaneous_ABC-F_subfamily_ATP-binding_cassette_ribosomal_protection_proteins_aligned_res_tab_txt	Laribacter hongkongensis DSM 14985
GCF_000423285	LDFCKH_02084	Miscellaneous_ABC-F_subfamily_ATP-binding_cassette_ribosomal_protection_proteins_aligned	1.6e-123	410.9	0	8.1e-122	405.3	0	2.4	ribosomal protection-like ABC-F family protein	GCF_000423285_1_ASM42328v1_genomic_Miscellaneous_ABC-F_subfamily_ATP-binding_cassette_ribosomal_protection_proteins_aligned_res_tab_txt	Laribacter hongkongensis DSM 14985
GCF_000423285	LDFCKH_01025	Miscellaneous_ABC-F_subfamily_ATP-binding_cassette_ribosomal_protection_proteins_aligned	4.3e-120	399.6	0	2.6e-119	397.1	0	1.8	ABC-F family ATPase	GCF_000423285_1_ASM42328v1_genomic_Miscellaneous_ABC-F_subfamily_ATP-binding_cassette_ribosomal_protection_proteins_aligned_res_tab_txt	Laribacter hongkongensis DSM 14985
GCF_000423285	LDFCKH_01299	Miscellaneous_ABC-F_subfamily_ATP-binding_cassette_ribosomal_protection_proteins_aligned	3.5e-117	390	0	1.4e-83	279.1	0	2.9	energy-dependent translational throttle protein EttA	GCF_000423285_1_ASM42328v1_genomic_Miscellaneous_ABC-F_subfamily_ATP-binding_cassette_ribosomal_protection_proteins_aligned_res_tab_txt	Laribacter hongkongensis DSM 14985
GCF_000423285	LDFCKH_00485	msr-type_ABC-F_protein_aligned	4.3e-78	260.5	0	1.1e-28	97.5	0	4.5	ribosomal protection-like ABC-F family protein	GCF_000423285_1_ASM42328v1_genomic_msr-type_ABC-F_protein_aligned_res_tab_txt	Laribacter hongkongensis DSM 14985
GCF_000423285	LDFCKH_01299	msr-type_ABC-F_protein_aligned	2.3e-70	235	0	1.6e-35	120.2	0	3.5	energy-dependent translational throttle protein EttA	GCF_000423285_1_ASM42328v1_genomic_msr-type_ABC-F_protein_aligned_res_tab_txt	Laribacter hongkongensis DSM 14985
GCF_000423285	LDFCKH_02237	resistance-nodulation-cell_division_(RND)_antibiotic_efflux_pump_aligned	9.2e-60	200.8	0	1.5e-59	200.2	0	1.3	NolG	GCF_000423285_1_ASM42328v1_genomic_resistance-nodulation-cell_division_RND_antibiotic_efflux_pump_aligned_res_tab_txt	Laribacter hongkongensis DSM 14985
GCF_000423285	LDFCKH_01025	sal-type_ABC-F_protein_aligned	2.1e-73	245.2	0	4.9e-44	148.3	0	3.9	ABC-F family ATPase	GCF_000423285_1_ASM42328v1_genomic_sal-type_ABC-F_protein_aligned_res_tab_txt	Laribacter hongkongensis DSM 14985
GCF_000423285	LDFCKH_02084	sal-type_ABC-F_protein_aligned	4.8e-73	244	0	3.3e-62	208.2	0	3.8	ribosomal protection-like ABC-F family protein	GCF_000423285_1_ASM42328v1_genomic_sal-type_ABC-F_protein_aligned_res_tab_txt	Laribacter hongkongensis DSM 14985
GCF_000423285	LDFCKH_01299	sal-type_ABC-F_protein_aligned	2.8e-63	211.8	0	1e-22	77.9	0	4	energy-dependent translational throttle protein EttA	GCF_000423285_1_ASM42328v1_genomic_sal-type_ABC-F_protein_aligned_res_tab_txt	Laribacter hongkongensis DSM 14985
GCF_000423285	LDFCKH_00485	sal-type_ABC-F_protein_aligned	6.8e-63	210.5	0	3.4e-32	109.2	0	3.1	ribosomal protection-like ABC-F family protein	GCF_000423285_1_ASM42328v1_genomic_sal-type_ABC-F_protein_aligned_res_tab_txt	Laribacter hongkongensis DSM 14985
GCF_000423285	LDFCKH_02888	tetracycline-resistant_ribosomal_protection_protein_aligned	1e-114	381.3	0	1.1e-113	377.9	0	1.9	elongation factor G	GCF_000423285_1_ASM42328v1_genomic_tetracycline-resistant_ribosomal_protection_protein_aligned_res_tab_txt	Laribacter hongkongensis DSM 14985
GCF_000423285	LDFCKH_02303	tetracycline-resistant_ribosomal_protection_protein_aligned	5.4e-61	203.8	0	3.5e-39	131.8	0.1	2	peptide chain release factor 3	GCF_000423285_1_ASM42328v1_genomic_tetracycline-resistant_ribosomal_protection_protein_aligned_res_tab_txt	Laribacter hongkongensis DSM 14985
GCF_000423285	LDFCKH_00131	Van_ligase;glycopeptide_resistance_gene_cluster_aligned	2.5e-60	201.7	0	5.8e-56	187.3	0	2	D-alanine--D-alanine ligase	GCF_000423285_1_ASM42328v1_genomic_Van_ligase;glycopeptide_resistance_gene_cluster_aligned_res_tab_txt	Laribacter hongkongensis DSM 14985
GCF_000423285	LDFCKH_01025	vga-type_ABC-F_protein_aligned	1.7e-82	274.9	0	2.3e-48	162.3	0	3.1	ABC-F family ATPase	GCF_000423285_1_ASM42328v1_genomic_vga-type_ABC-F_protein_aligned_res_tab_txt	Laribacter hongkongensis DSM 14985
GCF_000423285	LDFCKH_01299	vga-type_ABC-F_protein_aligned	7.2e-81	269.5	0	1.7e-46	156.1	0	3.2	energy-dependent translational throttle protein EttA	GCF_000423285_1_ASM42328v1_genomic_vga-type_ABC-F_protein_aligned_res_tab_txt	Laribacter hongkongensis DSM 14985
GCF_000423285	LDFCKH_00485	vga-type_ABC-F_protein_aligned	2.2e-75	251.4	0	1.3e-39	133.4	0	3.1	ribosomal protection-like ABC-F family protein	GCF_000423285_1_ASM42328v1_genomic_vga-type_ABC-F_protein_aligned_res_tab_txt	Laribacter hongkongensis DSM 14985
GCF_000423285	LDFCKH_02084	vga-type_ABC-F_protein_aligned	2.2e-66	221.8	0	5.3e-31	105	0	3.5	ribosomal protection-like ABC-F family protein	GCF_000423285_1_ASM42328v1_genomic_vga-type_ABC-F_protein_aligned_res_tab_txt	Laribacter hongkongensis DSM 14985
GCF_000715015	IMMENK_02459	antibiotic-resistant_isoleucyl-tRNA_synthetase_(ileS)_aligned	8.7e-107	355.8	0	1.4e-64	216	0	2.3	isoleucine--tRNA ligase	GCF_000715015_1_Ery_DSM_6997_v1_genomic_antibiotic-resistant_isoleucyl-tRNA_synthetase_ileS_aligned_res_tab_txt	Erythrobacter longus strain DSM 6997
GCF_000715015	IMMENK_02953	ATP-binding_cassette_(ABC)_antibiotic_efflux_pump_aligned	4.5e-107	356.1	0	5.5e-107	355.8	0	1	ABC transporter	GCF_000715015_1_Ery_DSM_6997_v1_genomic_ATP-binding_cassette_ABC_antibiotic_efflux_pump_aligned_res_tab_txt	Erythrobacter longus strain DSM 6997
GCF_000715015	IMMENK_01272	ATP-binding_cassette_(ABC)_antibiotic_efflux_pump_aligned	1.3e-64	216	0	1.5e-37	126.8	0	2.1	energy-dependent translational throttle protein EttA	GCF_000715015_1_Ery_DSM_6997_v1_genomic_ATP-binding_cassette_ABC_antibiotic_efflux_pump_aligned_res_tab_txt	Erythrobacter longus strain DSM 6997
GCF_000715015	IMMENK_00690	Cfr_23S_ribosomal_RNA_methyltransferase_aligned	8.2e-60	200.4	0	8.1e-41	137.9	0	2	23S rRNA (adenine(2503)-C(2))-methyltransferase RlmN	GCF_000715015_1_Ery_DSM_6997_v1_genomic_Cfr_23S_ribosomal_RNA_methyltransferase_aligned_res_tab_txt	Erythrobacter longus strain DSM 6997
GCF_000715015	IMMENK_01272	sal-type_ABC-F_protein_aligned	1e-64	216.7	0	1.2e-30	104.3	0	3.4	energy-dependent translational throttle protein EttA	GCF_000715015_1_Ery_DSM_6997_v1_genomic_sal-type_ABC-F_protein_aligned_res_tab_txt	Erythrobacter longus strain DSM 6997
GCF_000715015	IMMENK_00564	subclass_B3_LRA_beta-lactamase_aligned	3.3e-64	214.3	0	4e-64	214	0	1	ELM family subclass B3 metallo-beta-lactamase	GCF_000715015_1_Ery_DSM_6997_v1_genomic_subclass_B3_LRA_beta-lactamase_aligned_res_tab_txt	Erythrobacter longus strain DSM 6997
GCF_000715015	IMMENK_00770	tetracycline-resistant_ribosomal_protection_protein_aligned	1e-105	351.7	0	5.6e-104	346	0	2.7	elongation factor G	GCF_000715015_1_Ery_DSM_6997_v1_genomic_tetracycline-resistant_ribosomal_protection_protein_aligned_res_tab_txt	Erythrobacter longus strain DSM 6997
GCF_000715015	IMMENK_03326	tetracycline-resistant_ribosomal_protection_protein_aligned	4.9e-71	237.2	0	8e-71	236.5	0	1.2	peptide chain release factor 3	GCF_000715015_1_Ery_DSM_6997_v1_genomic_tetracycline-resistant_ribosomal_protection_protein_aligned_res_tab_txt	Erythrobacter longus strain DSM 6997
GCF_000715015	IMMENK_01272	vga-type_ABC-F_protein_aligned	1.5e-78	262.1	0	4.2e-40	135.2	0	3.1	energy-dependent translational throttle protein EttA	GCF_000715015_1_Ery_DSM_6997_v1_genomic_vga-type_ABC-F_protein_aligned_res_tab_txt	Erythrobacter longus strain DSM 6997
GCF_000715015	IMMENK_01233	vga-type_ABC-F_protein_aligned	3.7e-73	244.3	0	4.2e-38	128.6	0	2.5	Elongation factor 3	GCF_000715015_1_Ery_DSM_6997_v1_genomic_vga-type_ABC-F_protein_aligned_res_tab_txt	Erythrobacter longus strain DSM 6997
GCF_000722875	IHGGKK_03513	antibiotic-resistant_isoleucyl-tRNA_synthetase_(ileS)_aligned	1.3e-108	362.3	0	2.8e-107	357.8	0	2.2	isoleucine--tRNA ligase	GCF_000722875_1_Schl_MUMv1_genomic_antibiotic-resistant_isoleucyl-tRNA_synthetase_ileS_aligned_res_tab_txt	Sphingobium chlorophenolicum strain NBRC 16172
GCF_000722875	IHGGKK_03805	ATP-binding_cassette_(ABC)_antibiotic_efflux_pump_aligned	8.9e-103	342.4	0	1.1e-102	342	0	1	ATP-binding cassette protein	GCF_000722875_1_Schl_MUMv1_genomic_ATP-binding_cassette_ABC_antibiotic_efflux_pump_aligned_res_tab_txt	Sphingobium chlorophenolicum strain NBRC 16172
GCF_000722875	IHGGKK_00318	ATP-binding_cassette_(ABC)_antibiotic_efflux_pump_aligned	2.1e-85	285	0	1.5e-43	147	0	2	LPS export ABC transporter ATP-binding protein	GCF_000722875_1_Schl_MUMv1_genomic_ATP-binding_cassette_ABC_antibiotic_efflux_pump_aligned_res_tab_txt	Sphingobium chlorophenolicum strain NBRC 16172
GCF_000722875	IHGGKK_00283	ATP-binding_cassette_(ABC)_antibiotic_efflux_pump_aligned	3.5e-83	277.7	0	2.9e-43	146.1	0	2.3	ribosome-associated ATPase/putative transporter RbbA	GCF_000722875_1_Schl_MUMv1_genomic_ATP-binding_cassette_ABC_antibiotic_efflux_pump_aligned_res_tab_txt	Sphingobium chlorophenolicum strain NBRC 16172
GCF_000722875	IHGGKK_01477	ATP-binding_cassette_(ABC)_antibiotic_efflux_pump_aligned	8.5e-71	236.9	0	1e-70	236.6	0	1	Putative type I secretion protein ATP-binding protein	GCF_000722875_1_Schl_MUMv1_genomic_ATP-binding_cassette_ABC_antibiotic_efflux_pump_aligned_res_tab_txt	Sphingobium chlorophenolicum strain NBRC 16172
GCF_000722875	IHGGKK_00800	ATP-binding_cassette_(ABC)_antibiotic_efflux_pump_aligned	2.3e-63	212.3	0	1.2e-34	117.6	0	2.2	energy-dependent translational throttle protein EttA	GCF_000722875_1_Schl_MUMv1_genomic_ATP-binding_cassette_ABC_antibiotic_efflux_pump_aligned_res_tab_txt	Sphingobium chlorophenolicum strain NBRC 16172
GCF_000722875	IHGGKK_02366	defensin_resistant_mprF_aligned	5.8e-164	545.4	0	7.7e-164	545	0	1	bifunctional lysylphosphatidylglycerol flippase/synthetase MprF	GCF_000722875_1_Schl_MUMv1_genomic_defensin_resistant_mprF_aligned_res_tab_txt	Sphingobium chlorophenolicum strain NBRC 16172
GCF_000722875	IHGGKK_01343	glycopeptide_resistance_gene_cluster;vanR_aligned	5.3e-61	203.9	0	6.4e-61	203.7	0	1	Response regulator	GCF_000722875_1_Schl_MUMv1_genomic_glycopeptide_resistance_gene_cluster;vanR_aligned_res_tab_txt	Sphingobium chlorophenolicum strain NBRC 16172
GCF_000722875	IHGGKK_03259	Miscellaneous_ABC-F_subfamily_ATP-binding_cassette_ribosomal_protection_proteins_aligned	1.1e-107	359.3	0	1.5e-59	200.3	0	3.1	ribosomal protection-like ABC-F family protein	GCF_000722875_1_Schl_MUMv1_genomic_Miscellaneous_ABC-F_subfamily_ATP-binding_cassette_ribosomal_protection_proteins_aligned_res_tab_txt	Sphingobium chlorophenolicum strain NBRC 16172
GCF_000722875	IHGGKK_00800	msr-type_ABC-F_protein_aligned	1.2e-72	243.2	0	1.5e-33	114.2	0	3.2	energy-dependent translational throttle protein EttA	GCF_000722875_1_Schl_MUMv1_genomic_msr-type_ABC-F_protein_aligned_res_tab_txt	Sphingobium chlorophenolicum strain NBRC 16172
GCF_000722875	IHGGKK_04177	resistance-nodulation-cell_division_(RND)_antibiotic_efflux_pump_aligned	1.4e-123	411.9	0	2.2e-123	411.3	0	1.3	Efflux pump membrane transporter	GCF_000722875_1_Schl_MUMv1_genomic_resistance-nodulation-cell_division_RND_antibiotic_efflux_pump_aligned_res_tab_txt	Sphingobium chlorophenolicum strain NBRC 16172
GCF_000722875	IHGGKK_03388	sal-type_ABC-F_protein_aligned	1.1e-67	226.9	0	9.9e-36	121.5	0	3.4	ribosomal protection-like ABC-F family protein	GCF_000722875_1_Schl_MUMv1_genomic_sal-type_ABC-F_protein_aligned_res_tab_txt	Sphingobium chlorophenolicum strain NBRC 16172
GCF_000722875	IHGGKK_00800	sal-type_ABC-F_protein_aligned	2e-64	216.2	0	1.9e-30	104	0	3.5	energy-dependent translational throttle protein EttA	GCF_000722875_1_Schl_MUMv1_genomic_sal-type_ABC-F_protein_aligned_res_tab_txt	Sphingobium chlorophenolicum strain NBRC 16172
GCF_000722875	IHGGKK_02711	tetracycline-resistant_ribosomal_protection_protein_aligned	2.4e-113	377.4	0	2.3e-112	374.2	0	2	elongation factor G	GCF_000722875_1_Schl_MUMv1_genomic_tetracycline-resistant_ribosomal_protection_protein_aligned_res_tab_txt	Sphingobium chlorophenolicum strain NBRC 16172
GCF_000722875	IHGGKK_04159	tetracycline-resistant_ribosomal_protection_protein_aligned	1.2e-73	246.3	0	1.1e-72	243	0	1.9	elongation factor G	GCF_000722875_1_Schl_MUMv1_genomic_tetracycline-resistant_ribosomal_protection_protein_aligned_res_tab_txt	Sphingobium chlorophenolicum strain NBRC 16172
GCF_000722875	IHGGKK_02747	tetracycline-resistant_ribosomal_protection_protein_aligned	5.8e-69	230.8	0	1.8e-68	229.2	0	1.6	peptide chain release factor 3	GCF_000722875_1_Schl_MUMv1_genomic_tetracycline-resistant_ribosomal_protection_protein_aligned_res_tab_txt	Sphingobium chlorophenolicum strain NBRC 16172
GCF_000722875	IHGGKK_03259	vga-type_ABC-F_protein_aligned	2.7e-83	278.2	0	3.5e-34	116.1	0	3.3	ribosomal protection-like ABC-F family protein	GCF_000722875_1_Schl_MUMv1_genomic_vga-type_ABC-F_protein_aligned_res_tab_txt	Sphingobium chlorophenolicum strain NBRC 16172
GCF_000722875	IHGGKK_03388	vga-type_ABC-F_protein_aligned	4.8e-70	234.4	0	2.5e-36	123.2	0	3.6	ribosomal protection-like ABC-F family protein	GCF_000722875_1_Schl_MUMv1_genomic_vga-type_ABC-F_protein_aligned_res_tab_txt	Sphingobium chlorophenolicum strain NBRC 16172
GCF_000740965	BBPBND_03852	antibiotic-resistant_isoleucyl-tRNA_synthetase_(ileS)_aligned	8e-120	399.3	0	1e-119	399	0	1	isoleucine--tRNA ligase	GCF_000740965_1_ASM74096v1_genomic_antibiotic-resistant_isoleucyl-tRNA_synthetase_ileS_aligned_res_tab_txt	Pectobacterium atrosepticum strain 21A
GCF_000740965	BBPBND_00463	ATP-binding_cassette_(ABC)_antibiotic_efflux_pump_aligned	1e-77	259.7	0	3.4e-43	145.8	0	2	staphylopine uptake ABC transporter ATP-binding protein CntF	GCF_000740965_1_ASM74096v1_genomic_ATP-binding_cassette_ABC_antibiotic_efflux_pump_aligned_res_tab_txt	Pectobacterium atrosepticum strain 21A
GCF_000740965	BBPBND_01046	ATP-binding_cassette_(ABC)_antibiotic_efflux_pump_aligned	2e-76	255.4	0	1.8e-40	136.8	0	2.1	nickel import ATP-binding protein NikD	GCF_000740965_1_ASM74096v1_genomic_ATP-binding_cassette_ABC_antibiotic_efflux_pump_aligned_res_tab_txt	Pectobacterium atrosepticum strain 21A
GCF_000740965	BBPBND_01908	ATP-binding_cassette_(ABC)_antibiotic_efflux_pump_aligned	4.7e-73	244.3	0	5.6e-73	244.1	0	1	heme ABC transporter ATP-binding protein/permease CydC	GCF_000740965_1_ASM74096v1_genomic_ATP-binding_cassette_ABC_antibiotic_efflux_pump_aligned_res_tab_txt	Pectobacterium atrosepticum strain 21A
GCF_000740965	BBPBND_00151	ATP-binding_cassette_(ABC)_antibiotic_efflux_pump_aligned	3.5e-72	241.4	0	1.8e-36	123.6	0	2	nickel import ATP-binding protein NikD	GCF_000740965_1_ASM74096v1_genomic_ATP-binding_cassette_ABC_antibiotic_efflux_pump_aligned_res_tab_txt	Pectobacterium atrosepticum strain 21A
GCF_000740965	BBPBND_01723	ATP-binding_cassette_(ABC)_antibiotic_efflux_pump_aligned	4.1e-68	228	0	2.9e-33	113	0	2	murein tripeptide/oligopeptide ABC transporter ATP binding protein OppF	GCF_000740965_1_ASM74096v1_genomic_ATP-binding_cassette_ABC_antibiotic_efflux_pump_aligned_res_tab_txt	Pectobacterium atrosepticum strain 21A
GCF_000740965	BBPBND_04499	ATP-binding_cassette_(ABC)_antibiotic_efflux_pump_aligned	3e-64	215.3	0	4.1e-32	109.2	0	2	murein tripeptide/oligopeptide ABC transporter ATP binding protein OppF	GCF_000740965_1_ASM74096v1_genomic_ATP-binding_cassette_ABC_antibiotic_efflux_pump_aligned_res_tab_txt	Pectobacterium atrosepticum strain 21A
GCF_000740965	BBPBND_01909	ATP-binding_cassette_(ABC)_antibiotic_efflux_pump_aligned	6.4e-60	201	0	8.4e-60	200.6	0	1	heme ABC transporter permease/ATP-binding protein CydD	GCF_000740965_1_ASM74096v1_genomic_ATP-binding_cassette_ABC_antibiotic_efflux_pump_aligned_res_tab_txt	Pectobacterium atrosepticum strain 21A
GCF_000740965	BBPBND_03234	Cfr_23S_ribosomal_RNA_methyltransferase_aligned	1.1e-63	213.5	0	1.5e-63	213.1	0	1	bifunctional tRNA (adenosine(37)-C2)-methyltransferase TrmG/ribosomal RNA large subunit methyltransferase RlmN	GCF_000740965_1_ASM74096v1_genomic_Cfr_23S_ribosomal_RNA_methyltransferase_aligned_res_tab_txt	Pectobacterium atrosepticum strain 21A
GCF_000740965	BBPBND_02592	glycopeptide_resistance_gene_cluster;vanH_aligned	1.9e-70	235.4	0	2.2e-70	235.1	0	1	D-lactate dehydrogenase	GCF_000740965_1_ASM74096v1_genomic_glycopeptide_resistance_gene_cluster;vanH_aligned_res_tab_txt	Pectobacterium atrosepticum strain 21A
GCF_000740965	BBPBND_04386	glycopeptide_resistance_gene_cluster;vanR_aligned	1.6e-65	218.7	0	1.8e-65	218.6	0	1	envelope stress response regulator transcription factor CpxR	GCF_000740965_1_ASM74096v1_genomic_glycopeptide_resistance_gene_cluster;vanR_aligned_res_tab_txt	Pectobacterium atrosepticum strain 21A
GCF_000740965	BBPBND_04141	glycopeptide_resistance_gene_cluster;vanR_aligned	1.8e-64	215.2	0	2.3e-64	214.9	0	1	two-component system response regulator OmpR	GCF_000740965_1_ASM74096v1_genomic_glycopeptide_resistance_gene_cluster;vanR_aligned_res_tab_txt	Pectobacterium atrosepticum strain 21A
GCF_000740965	BBPBND_03197	glycopeptide_resistance_gene_cluster;vanR_aligned	4.1e-63	210.8	0	4.6e-63	210.6	0	1	two-component system response regulator BaeR	GCF_000740965_1_ASM74096v1_genomic_glycopeptide_resistance_gene_cluster;vanR_aligned_res_tab_txt	Pectobacterium atrosepticum strain 21A
GCF_000740965	BBPBND_01141	glycopeptide_resistance_gene_cluster;vanR_aligned	4.9e-63	210.6	0	5.5e-63	210.4	0	1	phosphate response regulator transcription factor PhoB	GCF_000740965_1_ASM74096v1_genomic_glycopeptide_resistance_gene_cluster;vanR_aligned_res_tab_txt	Pectobacterium atrosepticum strain 21A
GCF_000740965	BBPBND_01375	kdpDE_aligned	2.5e-88	295.4	0	3.3e-88	295	0	1	two-component system sensor histidine kinase KdpD	GCF_000740965_1_ASM74096v1_genomic_kdpDE_aligned_res_tab_txt	Pectobacterium atrosepticum strain 21A
GCF_000740965	BBPBND_01374	kdpDE_aligned	1.1e-70	237	0	1.9e-70	236.2	0	1.4	two-component system response regulator KdpE	GCF_000740965_1_ASM74096v1_genomic_kdpDE_aligned_res_tab_txt	Pectobacterium atrosepticum strain 21A
GCF_000740965	BBPBND_03878	lsa-type_ABC-F_protein_aligned	5.4e-65	218.1	0	1.3e-21	75	0	4	energy-dependent translational throttle protein EttA	GCF_000740965_1_ASM74096v1_genomic_lsa-type_ABC-F_protein_aligned_res_tab_txt	Pectobacterium atrosepticum strain 21A
GCF_000740965	BBPBND_00049	MCR_phosphoethanolamine_transferase_aligned	2e-71	239.2	0	2.5e-71	238.9	0	1.1	kdo(2)-lipid A phosphoethanolamine 7''-transferase	GCF_000740965_1_ASM74096v1_genomic_MCR_phosphoethanolamine_transferase_aligned_res_tab_txt	Pectobacterium atrosepticum strain 21A
GCF_000740965	BBPBND_03013	Miscellaneous_ABC-F_subfamily_ATP-binding_cassette_ribosomal_protection_proteins_aligned	8.7e-123	409.1	0	1.9e-121	404.7	0	1.9	ABC-F family ATPase	GCF_000740965_1_ASM74096v1_genomic_Miscellaneous_ABC-F_subfamily_ATP-binding_cassette_ribosomal_protection_proteins_aligned_res_tab_txt	Pectobacterium atrosepticum strain 21A
GCF_000740965	BBPBND_03878	Miscellaneous_ABC-F_subfamily_ATP-binding_cassette_ribosomal_protection_proteins_aligned	3.3e-115	384.1	0	6.5e-112	373.2	0	2.8	energy-dependent translational throttle protein EttA	GCF_000740965_1_ASM74096v1_genomic_Miscellaneous_ABC-F_subfamily_ATP-binding_cassette_ribosomal_protection_proteins_aligned_res_tab_txt	Pectobacterium atrosepticum strain 21A
GCF_000740965	BBPBND_00049	pmr_phosphoethanolamine_transferase_aligned	6e-64	215	0	7.3e-64	214.7	0	1	kdo(2)-lipid A phosphoethanolamine 7''-transferase	GCF_000740965_1_ASM74096v1_genomic_pmr_phosphoethanolamine_transferase_aligned_res_tab_txt	Pectobacterium atrosepticum strain 21A
GCF_000740965	BBPBND_04091	sal-type_ABC-F_protein_aligned	8.5e-75	250.4	0	9.4e-38	128.1	0	2.5	ABC transporter ATP-binding protein	GCF_000740965_1_ASM74096v1_genomic_sal-type_ABC-F_protein_aligned_res_tab_txt	Pectobacterium atrosepticum strain 21A
GCF_000740965	BBPBND_02029	sal-type_ABC-F_protein_aligned	1.6e-71	239.6	0	1.6e-38	130.7	0	3.1	ABC transporter ATP-binding protein	GCF_000740965_1_ASM74096v1_genomic_sal-type_ABC-F_protein_aligned_res_tab_txt	Pectobacterium atrosepticum strain 21A
GCF_000740965	BBPBND_03878	sal-type_ABC-F_protein_aligned	1.1e-69	233.5	0	3.1e-50	169.3	0	3.4	energy-dependent translational throttle protein EttA	GCF_000740965_1_ASM74096v1_genomic_sal-type_ABC-F_protein_aligned_res_tab_txt	Pectobacterium atrosepticum strain 21A
GCF_000740965	BBPBND_04069	tetracycline-resistant_ribosomal_protection_protein_aligned	1.5e-111	371.4	0	6.6e-111	369.3	0	1.7	elongation factor G	GCF_000740965_1_ASM74096v1_genomic_tetracycline-resistant_ribosomal_protection_protein_aligned_res_tab_txt	Pectobacterium atrosepticum strain 21A
GCF_000740965	BBPBND_00486	tetracycline-resistant_ribosomal_protection_protein_aligned	1.8e-62	209.3	0	1e-61	206.8	0	1.8	peptide chain release factor 3	GCF_000740965_1_ASM74096v1_genomic_tetracycline-resistant_ribosomal_protection_protein_aligned_res_tab_txt	Pectobacterium atrosepticum strain 21A
GCF_000740965	BBPBND_03789	Van_ligase;glycopeptide_resistance_gene_cluster_aligned	1e-61	206.9	0	1.6e-56	189.8	0	2	D-alanine--D-alanine ligase	GCF_000740965_1_ASM74096v1_genomic_Van_ligase;glycopeptide_resistance_gene_cluster_aligned_res_tab_txt	Pectobacterium atrosepticum strain 21A
GCF_000740965	BBPBND_02029	vga-type_ABC-F_protein_aligned	2.8e-85	284.7	0	3.3e-46	155.8	0	3.1	ABC transporter ATP-binding protein	GCF_000740965_1_ASM74096v1_genomic_vga-type_ABC-F_protein_aligned_res_tab_txt	Pectobacterium atrosepticum strain 21A
GCF_000740965	BBPBND_03878	vga-type_ABC-F_protein_aligned	4.7e-72	241.1	0	1.8e-38	130.2	0	3	energy-dependent translational throttle protein EttA	GCF_000740965_1_ASM74096v1_genomic_vga-type_ABC-F_protein_aligned_res_tab_txt	Pectobacterium atrosepticum strain 21A
GCF_000783935	OIICNG_02400	antibiotic-resistant_isoleucyl-tRNA_synthetase_(ileS)_aligned	7e-118	393.2	0	8.7e-118	392.9	0	1	isoleucine--tRNA ligase	GCF_000783935_2_ASM78393v2_genomic_antibiotic-resistant_isoleucyl-tRNA_synthetase_ileS_aligned_res_tab_txt	Raoultella planticola strain FDAARGOS_64
GCF_000783935	OIICNG_00106	ATP-binding_cassette_(ABC)_antibiotic_efflux_pump_aligned	3.3e-92	307.8	0	4e-92	307.5	0	1	multidrug ABC transporter permease/ATP-binding protein	GCF_000783935_2_ASM78393v2_genomic_ATP-binding_cassette_ABC_antibiotic_efflux_pump_aligned_res_tab_txt	Raoultella planticola strain FDAARGOS_64
GCF_000783935	OIICNG_03262	ATP-binding_cassette_(ABC)_antibiotic_efflux_pump_aligned	5.9e-82	273.9	0	6.4e-43	145.2	0	2.1	LPS export ABC transporter ATP-binding protein	GCF_000783935_2_ASM78393v2_genomic_ATP-binding_cassette_ABC_antibiotic_efflux_pump_aligned_res_tab_txt	Raoultella planticola strain FDAARGOS_64
GCF_000783935	OIICNG_02265	ATP-binding_cassette_(ABC)_antibiotic_efflux_pump_aligned	1.6e-81	272.5	0	3.4e-42	142.8	0	2.1	ribosome-associated ATPase/putative transporter RbbA	GCF_000783935_2_ASM78393v2_genomic_ATP-binding_cassette_ABC_antibiotic_efflux_pump_aligned_res_tab_txt	Raoultella planticola strain FDAARGOS_64
GCF_000783935	OIICNG_00087	ATP-binding_cassette_(ABC)_antibiotic_efflux_pump_aligned	1.1e-71	240.1	0	1.2e-35	121.2	0.1	2	microcin C ABC transporter ATP-binding protein YejF	GCF_000783935_2_ASM78393v2_genomic_ATP-binding_cassette_ABC_antibiotic_efflux_pump_aligned_res_tab_txt	Raoultella planticola strain FDAARGOS_64
GCF_000783935	OIICNG_05505	ATP-binding_cassette_(ABC)_antibiotic_efflux_pump_aligned	6.6e-69	230.9	0	8.2e-34	115.1	0.1	2	nickel import ATP-binding protein NikD	GCF_000783935_2_ASM78393v2_genomic_ATP-binding_cassette_ABC_antibiotic_efflux_pump_aligned_res_tab_txt	Raoultella planticola strain FDAARGOS_64
GCF_000783935	OIICNG_03303	ATP-binding_cassette_(ABC)_antibiotic_efflux_pump_aligned	3.3e-67	225.3	0	5.2e-34	115.8	0.6	2	glutathione ABC transporter ATP-binding protein GsiA	GCF_000783935_2_ASM78393v2_genomic_ATP-binding_cassette_ABC_antibiotic_efflux_pump_aligned_res_tab_txt	Raoultella planticola strain FDAARGOS_64
GCF_000783935	OIICNG_02146	ATP-binding_cassette_(ABC)_antibiotic_efflux_pump_aligned	6.9e-62	207.7	0	1e-36	124.7	0	2	galactofuranose ABC transporter, ATP-binding protein YtfR	GCF_000783935_2_ASM78393v2_genomic_ATP-binding_cassette_ABC_antibiotic_efflux_pump_aligned_res_tab_txt	Raoultella planticola strain FDAARGOS_64
GCF_000783935	OIICNG_02700	ATP-binding_cassette_(ABC)_antibiotic_efflux_pump_aligned	1.6e-60	203.2	0	2e-60	202.9	0	1	Amino acid ABC transporter ATP-binding protein	GCF_000783935_2_ASM78393v2_genomic_ATP-binding_cassette_ABC_antibiotic_efflux_pump_aligned_res_tab_txt	Raoultella planticola strain FDAARGOS_64
GCF_000783935	OIICNG_03381	ATP-binding_cassette_(ABC)_antibiotic_efflux_pump_aligned	2.1e-60	202.9	0	2.6e-60	202.5	0	1	heme ABC transporter permease/ATP-binding protein CydD	GCF_000783935_2_ASM78393v2_genomic_ATP-binding_cassette_ABC_antibiotic_efflux_pump_aligned_res_tab_txt	Raoultella planticola strain FDAARGOS_64
GCF_000783935	OIICNG_04424	CARB_beta-lactamase_aligned	4.5e-93	310	0	5.7e-93	309.7	0	1	class A beta-lactamase PLA-2a	GCF_000783935_2_ASM78393v2_genomic_CARB_beta-lactamase_aligned_res_tab_txt	Raoultella planticola strain FDAARGOS_64
GCF_000783935	OIICNG_00337	Cfr_23S_ribosomal_RNA_methyltransferase_aligned	1.5e-64	216.6	0	2.1e-64	216.2	0	1	bifunctional tRNA (adenosine(37)-C2)-methyltransferase TrmG/ribosomal RNA large subunit methyltransferase RlmN	GCF_000783935_2_ASM78393v2_genomic_Cfr_23S_ribosomal_RNA_methyltransferase_aligned_res_tab_txt	Raoultella planticola strain FDAARGOS_64
GCF_000783935	OIICNG_04424	class_A_Bacillus_cereus_Bc_beta-lactamase_aligned	8.1e-60	201	0	1e-59	200.7	0	1	class A beta-lactamase PLA-2a	GCF_000783935_2_ASM78393v2_genomic_class_A_Bacillus_cereus_Bc_beta-lactamase_aligned_res_tab_txt	Raoultella planticola strain FDAARGOS_64
GCF_000783935	OIICNG_03347	glycopeptide_resistance_gene_cluster;vanR_aligned	1.1e-68	229.4	0	1.2e-68	229.2	0	1	Response regulator	GCF_000783935_2_ASM78393v2_genomic_glycopeptide_resistance_gene_cluster;vanR_aligned_res_tab_txt	Raoultella planticola strain FDAARGOS_64
GCF_000783935	OIICNG_03629	glycopeptide_resistance_gene_cluster;vanR_aligned	4.7e-68	227.2	0	5.5e-68	227	0	1	DNA-binding dual transcriptional regulator OmpR	GCF_000783935_2_ASM78393v2_genomic_glycopeptide_resistance_gene_cluster;vanR_aligned_res_tab_txt	Raoultella planticola strain FDAARGOS_64
GCF_000783935	OIICNG_01762	glycopeptide_resistance_gene_cluster;vanR_aligned	9.7e-65	216.4	0	1.1e-64	216.2	0	1	envelope stress response regulator transcription factor CpxR	GCF_000783935_2_ASM78393v2_genomic_glycopeptide_resistance_gene_cluster;vanR_aligned_res_tab_txt	Raoultella planticola strain FDAARGOS_64
GCF_000783935	OIICNG_01271	glycopeptide_resistance_gene_cluster;vanR_aligned	2.6e-64	215	0	3.2e-64	214.7	0	1	two-component system response regulator OmpR	GCF_000783935_2_ASM78393v2_genomic_glycopeptide_resistance_gene_cluster;vanR_aligned_res_tab_txt	Raoultella planticola strain FDAARGOS_64
GCF_000783935	OIICNG_02255	glycopeptide_resistance_gene_cluster;vanR_aligned	2.6e-61	205.2	0	2.9e-61	205	0	1	copper/silver response regulator transcription factor	GCF_000783935_2_ASM78393v2_genomic_glycopeptide_resistance_gene_cluster;vanR_aligned_res_tab_txt	Raoultella planticola strain FDAARGOS_64
GCF_000783935	OIICNG_02748	glycopeptide_resistance_gene_cluster;vanR_aligned	6.9e-61	203.8	0	7.7e-61	203.6	0	1	phosphate response regulator transcription factor PhoB	GCF_000783935_2_ASM78393v2_genomic_glycopeptide_resistance_gene_cluster;vanR_aligned_res_tab_txt	Raoultella planticola strain FDAARGOS_64
GCF_000783935	OIICNG_02902	glycopeptide_resistance_gene_cluster;vanR_aligned	7.2e-60	200.5	0	8.1e-60	200.3	0	1	DNA-binding response regulator	GCF_000783935_2_ASM78393v2_genomic_glycopeptide_resistance_gene_cluster;vanR_aligned_res_tab_txt	Raoultella planticola strain FDAARGOS_64
GCF_000783935	OIICNG_04424	GMA_beta-lactamase_aligned	2.4e-68	228.8	0	3.2e-68	228.4	0	1	class A beta-lactamase PLA-2a	GCF_000783935_2_ASM78393v2_genomic_GMA_beta-lactamase_aligned_res_tab_txt	Raoultella planticola strain FDAARGOS_64
GCF_000783935	OIICNG_03164	kdpDE_aligned	2.9e-80	269	0	3.9e-80	268.5	0	1	two-component system sensor histidine kinase KdpD	GCF_000783935_2_ASM78393v2_genomic_kdpDE_aligned_res_tab_txt	Raoultella planticola strain FDAARGOS_64
GCF_000783935	OIICNG_03162	kdpDE_aligned	1e-75	253.9	0	1.4e-75	253.5	0	1.2	two-component system response regulator KdpE	GCF_000783935_2_ASM78393v2_genomic_kdpDE_aligned_res_tab_txt	Raoultella planticola strain FDAARGOS_64
GCF_000783935	OIICNG_04424	LAP_beta-lactamase_aligned	6.7e-115	381.1	0	7.5e-115	381	0	1	class A beta-lactamase PLA-2a	GCF_000783935_2_ASM78393v2_genomic_LAP_beta-lactamase_aligned_res_tab_txt	Raoultella planticola strain FDAARGOS_64
GCF_000783935	OIICNG_02372	lsa-type_ABC-F_protein_aligned	1.2e-62	210.6	0	7.1e-21	72.8	0	4	energy-dependent translational throttle protein EttA	GCF_000783935_2_ASM78393v2_genomic_lsa-type_ABC-F_protein_aligned_res_tab_txt	Raoultella planticola strain FDAARGOS_64
GCF_000783935	OIICNG_03291	Miscellaneous_ABC-F_subfamily_ATP-binding_cassette_ribosomal_protection_proteins_aligned	8.1e-123	409.5	0	1.8e-121	405	0	1.9	ABC-F family ATPase	GCF_000783935_2_ASM78393v2_genomic_Miscellaneous_ABC-F_subfamily_ATP-binding_cassette_ribosomal_protection_proteins_aligned_res_tab_txt	Raoultella planticola strain FDAARGOS_64
GCF_000783935	OIICNG_02372	Miscellaneous_ABC-F_subfamily_ATP-binding_cassette_ribosomal_protection_proteins_aligned	2.5e-115	384.7	0	7.2e-112	373.3	0	2.9	energy-dependent translational throttle protein EttA	GCF_000783935_2_ASM78393v2_genomic_Miscellaneous_ABC-F_subfamily_ATP-binding_cassette_ribosomal_protection_proteins_aligned_res_tab_txt	Raoultella planticola strain FDAARGOS_64
GCF_000783935	OIICNG_01443	Miscellaneous_ABC-F_subfamily_ATP-binding_cassette_ribosomal_protection_proteins_aligned	6.4e-100	333.9	0	9.3e-100	333.4	0	1.1	Uncharacterized ABC transporter ATP-binding protein YheS	GCF_000783935_2_ASM78393v2_genomic_Miscellaneous_ABC-F_subfamily_ATP-binding_cassette_ribosomal_protection_proteins_aligned_res_tab_txt	Raoultella planticola strain FDAARGOS_64
GCF_000783935	OIICNG_04141	Miscellaneous_ABC-F_subfamily_ATP-binding_cassette_ribosomal_protection_proteins_aligned	3e-93	311.8	0	6.4e-47	158.9	0	2.1	ribosomal protection-like ABC-F family protein	GCF_000783935_2_ASM78393v2_genomic_Miscellaneous_ABC-F_subfamily_ATP-binding_cassette_ribosomal_protection_proteins_aligned_res_tab_txt	Raoultella planticola strain FDAARGOS_64
GCF_000783935	OIICNG_02372	msr-type_ABC-F_protein_aligned	2.3e-67	226	0	2e-26	91	0	4	energy-dependent translational throttle protein EttA	GCF_000783935_2_ASM78393v2_genomic_msr-type_ABC-F_protein_aligned_res_tab_txt	Raoultella planticola strain FDAARGOS_64
GCF_000783935	OIICNG_04141	msr-type_ABC-F_protein_aligned	2e-62	209.7	0	1.4e-30	104.7	0	3.6	ribosomal protection-like ABC-F family protein	GCF_000783935_2_ASM78393v2_genomic_msr-type_ABC-F_protein_aligned_res_tab_txt	Raoultella planticola strain FDAARGOS_64
GCF_000783935	OIICNG_01232	sal-type_ABC-F_protein_aligned	2.2e-73	246	0	3.6e-38	129.8	0	2.9	ABC transporter ATP-binding protein	GCF_000783935_2_ASM78393v2_genomic_sal-type_ABC-F_protein_aligned_res_tab_txt	Raoultella planticola strain FDAARGOS_64
GCF_000783935	OIICNG_04141	sal-type_ABC-F_protein_aligned	4.5e-71	238.4	0	1.2e-46	157.8	0	2.3	ribosomal protection-like ABC-F family protein	GCF_000783935_2_ASM78393v2_genomic_sal-type_ABC-F_protein_aligned_res_tab_txt	Raoultella planticola strain FDAARGOS_64
GCF_000783935	OIICNG_04424	SFC_beta-lactamase_aligned	1.4e-60	203.3	0	1.8e-60	203	0	1	class A beta-lactamase PLA-2a	GCF_000783935_2_ASM78393v2_genomic_SFC_beta-lactamase_aligned_res_tab_txt	Raoultella planticola strain FDAARGOS_64
GCF_000783935	OIICNG_04424	TEM_beta-lactamase_aligned	2e-142	471.9	0	2.2e-142	471.8	0	1	class A beta-lactamase PLA-2a	GCF_000783935_2_ASM78393v2_genomic_TEM_beta-lactamase_aligned_res_tab_txt	Raoultella planticola strain FDAARGOS_64
GCF_000783935	OIICNG_05140	tetracycline-resistant_ribosomal_protection_protein_aligned	2e-115	384.5	0	1.1e-114	382.1	0	1.8	elongation factor G	GCF_000783935_2_ASM78393v2_genomic_tetracycline-resistant_ribosomal_protection_protein_aligned_res_tab_txt	Raoultella planticola strain FDAARGOS_64
GCF_000783935	OIICNG_01219	tetracycline-resistant_ribosomal_protection_protein_aligned	6.7e-111	369.6	0	3.2e-110	367.3	0	1.8	elongation factor G	GCF_000783935_2_ASM78393v2_genomic_tetracycline-resistant_ribosomal_protection_protein_aligned_res_tab_txt	Raoultella planticola strain FDAARGOS_64
GCF_000783935	OIICNG_02358	tetracycline-resistant_ribosomal_protection_protein_aligned	2.9e-61	205.6	0	2.5e-60	202.5	0	1.9	peptide chain release factor 3	GCF_000783935_2_ASM78393v2_genomic_tetracycline-resistant_ribosomal_protection_protein_aligned_res_tab_txt	Raoultella planticola strain FDAARGOS_64
GCF_000783935	OIICNG_02728	Van_ligase;glycopeptide_resistance_gene_cluster_aligned	1.1e-104	348.4	0	1.3e-104	348.2	0	1	D-alanine--D-alanine ligase	GCF_000783935_2_ASM78393v2_genomic_Van_ligase;glycopeptide_resistance_gene_cluster_aligned_res_tab_txt	Raoultella planticola strain FDAARGOS_64
GCF_000783935	OIICNG_02479	Van_ligase;glycopeptide_resistance_gene_cluster_aligned	6.5e-61	204.5	0	2.9e-54	182.6	0	2	D-alanine--D-alanine ligase	GCF_000783935_2_ASM78393v2_genomic_Van_ligase;glycopeptide_resistance_gene_cluster_aligned_res_tab_txt	Raoultella planticola strain FDAARGOS_64
GCF_000783935	OIICNG_03432	vga-type_ABC-F_protein_aligned	3.9e-85	284.5	0	9.7e-47	157.8	0	3.3	ABC transporter ATP-binding protein	GCF_000783935_2_ASM78393v2_genomic_vga-type_ABC-F_protein_aligned_res_tab_txt	Raoultella planticola strain FDAARGOS_64
GCF_000783935	OIICNG_02372	vga-type_ABC-F_protein_aligned	4e-72	241.6	0	6.5e-40	135.3	0	3	energy-dependent translational throttle protein EttA	GCF_000783935_2_ASM78393v2_genomic_vga-type_ABC-F_protein_aligned_res_tab_txt	Raoultella planticola strain FDAARGOS_64
GCF_000783935	gb|WP_063865165.1|ARO:3007004|VHW-1	OIICNG_04424	5.9e-64	202.1	0	6.9e-64	201.8	0	1	[Vibrio harveyi]	GCF_000783935_2_ASM78393v2_genomic_VHW_beta-lactamase_aligned_res_tab_txt	Raoultella planticola strain FDAARGOS_64
GCF_000954135	NEKIND_03149	antibiotic-resistant_isoleucyl-tRNA_synthetase_(ileS)_aligned	8.2e-110	366.3	0	1.5e-109	365.4	0	1.3	isoleucine--tRNA ligase	GCF_000954135_1_ASM95413v2_genomic_antibiotic-resistant_isoleucyl-tRNA_synthetase_ileS_aligned_res_tab_txt	Ralstonia mannitolilytica strain SN82F48
GCF_000954135	NEKIND_02956	antibiotic-resistant_isoleucyl-tRNA_synthetase_(ileS)_aligned	5.4e-65	217.9	0	3e-16	56.5	0	4.1	valine--tRNA ligase	GCF_000954135_1_ASM95413v2_genomic_antibiotic-resistant_isoleucyl-tRNA_synthetase_ileS_aligned_res_tab_txt	Ralstonia mannitolilytica strain SN82F48
GCF_000954135	NEKIND_04086	ATP-binding_cassette_(ABC)_antibiotic_efflux_pump_aligned	9.2e-124	411.7	0	1.3e-123	411.2	0	1	ABC transporter ATP-binding protein	GCF_000954135_1_ASM95413v2_genomic_ATP-binding_cassette_ABC_antibiotic_efflux_pump_aligned_res_tab_txt	Ralstonia mannitolilytica strain SN82F48
GCF_000954135	NEKIND_02007	ATP-binding_cassette_(ABC)_antibiotic_efflux_pump_aligned	1.8e-79	265.5	0	1.3e-42	143.9	0	2	nickel import ATP-binding protein NikE	GCF_000954135_1_ASM95413v2_genomic_ATP-binding_cassette_ABC_antibiotic_efflux_pump_aligned_res_tab_txt	Ralstonia mannitolilytica strain SN82F48
GCF_000954135	NEKIND_02593	ATP-binding_cassette_(ABC)_antibiotic_efflux_pump_aligned	1.8e-68	229.3	0	3.6e-35	119.4	0	2	nickel import ATP-binding protein NikE	GCF_000954135_1_ASM95413v2_genomic_ATP-binding_cassette_ABC_antibiotic_efflux_pump_aligned_res_tab_txt	Ralstonia mannitolilytica strain SN82F48
GCF_000954135	NEKIND_02222	ATP-binding_cassette_(ABC)_antibiotic_efflux_pump_aligned	9.5e-67	223.6	0	1e-32	111.3	0.1	2	murein tripeptide/oligopeptide ABC transporter ATP binding protein OppF	GCF_000954135_1_ASM95413v2_genomic_ATP-binding_cassette_ABC_antibiotic_efflux_pump_aligned_res_tab_txt	Ralstonia mannitolilytica strain SN82F48
GCF_000954135	NEKIND_01875	ATP-binding_cassette_(ABC)_antibiotic_efflux_pump_aligned	1.1e-61	206.9	0	3.9e-36	122.6	0	2	heme ABC exporter ATP-binding protein CcmA	GCF_000954135_1_ASM95413v2_genomic_ATP-binding_cassette_ABC_antibiotic_efflux_pump_aligned_res_tab_txt	Ralstonia mannitolilytica strain SN82F48
GCF_000954135	NEKIND_01335	ATP-binding_cassette_(ABC)_antibiotic_efflux_pump_aligned	9.3e-60	200.5	0	2e-33	113.7	0	2.1	L-arabinose ABC transporter ATP-binding protein AraG	GCF_000954135_1_ASM95413v2_genomic_ATP-binding_cassette_ABC_antibiotic_efflux_pump_aligned_res_tab_txt	Ralstonia mannitolilytica strain SN82F48
GCF_000954135	NEKIND_02047	Cfr_23S_ribosomal_RNA_methyltransferase_aligned	1.1e-66	223.6	0	1.4e-66	223.1	0	1.1	23S rRNA (adenine(2503)-C(2))-methyltransferase RlmN	GCF_000954135_1_ASM95413v2_genomic_Cfr_23S_ribosomal_RNA_methyltransferase_aligned_res_tab_txt	Ralstonia mannitolilytica strain SN82F48
GCF_000954135	NEKIND_04130	defensin_resistant_mprF_aligned	4.5e-162	539.2	0	5.4e-162	538.9	0	1	bifunctional lysylphosphatidylglycerol flippase/synthetase MprF	GCF_000954135_1_ASM95413v2_genomic_defensin_resistant_mprF_aligned_res_tab_txt	Ralstonia mannitolilytica strain SN82F48
GCF_000954135	NEKIND_00315	glycopeptide_resistance_gene_cluster;vanH_aligned	1.3e-74	249.2	0	1.4e-74	249	0	1	D-lactate dehydrogenase	GCF_000954135_1_ASM95413v2_genomic_glycopeptide_resistance_gene_cluster;vanH_aligned_res_tab_txt	Ralstonia mannitolilytica strain SN82F48
GCF_000954135	NEKIND_00227	glycopeptide_resistance_gene_cluster;vanR_aligned	2e-62	208.7	0	2.3e-62	208.5	0	1	Transcriptional regulatory protein CusR	GCF_000954135_1_ASM95413v2_genomic_glycopeptide_resistance_gene_cluster;vanR_aligned_res_tab_txt	Ralstonia mannitolilytica strain SN82F48
GCF_000954135	NEKIND_04528	glycopeptide_resistance_gene_cluster;vanR_aligned	2e-62	208.7	0	2.3e-62	208.5	0	1	Transcriptional regulatory protein CusR	GCF_000954135_1_ASM95413v2_genomic_glycopeptide_resistance_gene_cluster;vanR_aligned_res_tab_txt	Ralstonia mannitolilytica strain SN82F48
GCF_000954135	NEKIND_02442	glycopeptide_resistance_gene_cluster;vanR_aligned	5.5e-62	207.2	0	6.6e-62	206.9	0	1	two-component system response regulator OmpR	GCF_000954135_1_ASM95413v2_genomic_glycopeptide_resistance_gene_cluster;vanR_aligned_res_tab_txt	Ralstonia mannitolilytica strain SN82F48
GCF_000954135	NEKIND_04357	glycopeptide_resistance_gene_cluster;vanR_aligned	8.2e-62	206.6	0	1.1e-61	206.3	0	1.2	Transcriptional regulatory protein BaeR	GCF_000954135_1_ASM95413v2_genomic_glycopeptide_resistance_gene_cluster;vanR_aligned_res_tab_txt	Ralstonia mannitolilytica strain SN82F48
GCF_000954135	NEKIND_00239	glycopeptide_resistance_gene_cluster;vanR_aligned	1.7e-61	205.6	0	1.9e-61	205.4	0	1	Transcriptional activator protein CzcR	GCF_000954135_1_ASM95413v2_genomic_glycopeptide_resistance_gene_cluster;vanR_aligned_res_tab_txt	Ralstonia mannitolilytica strain SN82F48
GCF_000954135	NEKIND_04516	glycopeptide_resistance_gene_cluster;vanR_aligned	1.7e-61	205.6	0	1.9e-61	205.4	0	1	Transcriptional activator protein CzcR	GCF_000954135_1_ASM95413v2_genomic_glycopeptide_resistance_gene_cluster;vanR_aligned_res_tab_txt	Ralstonia mannitolilytica strain SN82F48
GCF_000954135	NEKIND_03582	glycopeptide_resistance_gene_cluster;vanR_aligned	5.4e-61	204	0	6.1e-61	203.8	0	1	Response regulator protein for cobalt zinc cadmium resistance	GCF_000954135_1_ASM95413v2_genomic_glycopeptide_resistance_gene_cluster;vanR_aligned_res_tab_txt	Ralstonia mannitolilytica strain SN82F48
GCF_000954135	NEKIND_00248	glycopeptide_resistance_gene_cluster;vanR_aligned	1.9e-60	202.2	0	2.2e-60	202	0	1	Transcriptional regulatory protein RstA	GCF_000954135_1_ASM95413v2_genomic_glycopeptide_resistance_gene_cluster;vanR_aligned_res_tab_txt	Ralstonia mannitolilytica strain SN82F48
GCF_000954135	NEKIND_03377	glycopeptide_resistance_gene_cluster;vanR_aligned	3.5e-60	201.3	0	3.9e-60	201.2	0	1	Transcriptional regulatory protein CusR	GCF_000954135_1_ASM95413v2_genomic_glycopeptide_resistance_gene_cluster;vanR_aligned_res_tab_txt	Ralstonia mannitolilytica strain SN82F48
GCF_000954135	NEKIND_04369	kdpDE_aligned	5.5e-66	221.5	0	2.3e-32	110.2	0	2.1	histidine kinase	GCF_000954135_1_ASM95413v2_genomic_kdpDE_aligned_res_tab_txt	Ralstonia mannitolilytica strain SN82F48
GCF_000954135	NEKIND_00042	lsa-type_ABC-F_protein_aligned	1.2e-66	223.7	0	1e-21	75.4	0	4	energy-dependent translational throttle protein EttA	GCF_000954135_1_ASM95413v2_genomic_lsa-type_ABC-F_protein_aligned_res_tab_txt	Ralstonia mannitolilytica strain SN82F48
GCF_000954135	NEKIND_01827	lsa-type_ABC-F_protein_aligned	6.6e-64	214.6	0	4.9e-18	63.3	0	4	ribosomal protection-like ABC-F family protein	GCF_000954135_1_ASM95413v2_genomic_lsa-type_ABC-F_protein_aligned_res_tab_txt	Ralstonia mannitolilytica strain SN82F48
GCF_000954135	NEKIND_00263	major_facilitator_superfamily_(MFS)_antibiotic_efflux_pump;resistance-nodulation-cell_division_(RND)_antibiotic_efflux_pump_aligned	8.5e-83	276.7	0	4.9e-45	151.6	0	3.3	histidine kinase	GCF_000954135_1_ASM95413v2_genomic_major_facilitator_superfamily_MFS_antibiotic_efflux_pump;resistance-nodulation-cell_division_RND_antibiotic_efflux_pump_aligned_res_tab_txt	Ralstonia mannitolilytica strain SN82F48
GCF_000954135	NEKIND_02567	major_facilitator_superfamily_(MFS)_antibiotic_efflux_pump;resistance-nodulation-cell_division_(RND)_antibiotic_efflux_pump_aligned	1.4e-64	216.4	0	1.6e-45	153.2	0.1	2.1	histidine kinase	GCF_000954135_1_ASM95413v2_genomic_major_facilitator_superfamily_MFS_antibiotic_efflux_pump;resistance-nodulation-cell_division_RND_antibiotic_efflux_pump_aligned_res_tab_txt	Ralstonia mannitolilytica strain SN82F48
GCF_000954135	NEKIND_01827	Miscellaneous_ABC-F_subfamily_ATP-binding_cassette_ribosomal_protection_proteins_aligned	7.7e-138	458.9	0	3.4e-109	364.3	0	2.8	ribosomal protection-like ABC-F family protein	GCF_000954135_1_ASM95413v2_genomic_Miscellaneous_ABC-F_subfamily_ATP-binding_cassette_ribosomal_protection_proteins_aligned_res_tab_txt	Ralstonia mannitolilytica strain SN82F48
GCF_000954135	NEKIND_02219	Miscellaneous_ABC-F_subfamily_ATP-binding_cassette_ribosomal_protection_proteins_aligned	2.1e-126	421.1	0	2.7e-124	414.2	0	2.7	ribosomal protection-like ABC-F family protein	GCF_000954135_1_ASM95413v2_genomic_Miscellaneous_ABC-F_subfamily_ATP-binding_cassette_ribosomal_protection_proteins_aligned_res_tab_txt	Ralstonia mannitolilytica strain SN82F48
GCF_000954135	NEKIND_00042	Miscellaneous_ABC-F_subfamily_ATP-binding_cassette_ribosomal_protection_proteins_aligned	7.7e-121	402.7	0	2.7e-85	285.4	0	2.9	energy-dependent translational throttle protein EttA	GCF_000954135_1_ASM95413v2_genomic_Miscellaneous_ABC-F_subfamily_ATP-binding_cassette_ribosomal_protection_proteins_aligned_res_tab_txt	Ralstonia mannitolilytica strain SN82F48
GCF_000954135	NEKIND_02296	Miscellaneous_ABC-F_subfamily_ATP-binding_cassette_ribosomal_protection_proteins_aligned	1.1e-110	369.2	0	1.3e-109	365.6	0	2	ABC-F family ATPase	GCF_000954135_1_ASM95413v2_genomic_Miscellaneous_ABC-F_subfamily_ATP-binding_cassette_ribosomal_protection_proteins_aligned_res_tab_txt	Ralstonia mannitolilytica strain SN82F48
GCF_000954135	NEKIND_00042	msr-type_ABC-F_protein_aligned	6.7e-71	237.5	0	5.2e-35	119.1	0	3.5	energy-dependent translational throttle protein EttA	GCF_000954135_1_ASM95413v2_genomic_msr-type_ABC-F_protein_aligned_res_tab_txt	Ralstonia mannitolilytica strain SN82F48
GCF_000954135	NEKIND_04081	OXA_beta-lactamase_aligned	2.2e-85	284.1	0	2.6e-85	283.8	0	1	OXA-60 family carbapenem-hydrolyzing class D beta-lactamase OXA-444	GCF_000954135_1_ASM95413v2_genomic_OXA_beta-lactamase_aligned_res_tab_txt	Ralstonia mannitolilytica strain SN82F48
GCF_000954135	NEKIND_03838	OXA_beta-lactamase_aligned	9.5e-72	239.4	0	1.1e-71	239.1	0	1	OXA-22 family class D beta-lactamase OXA-443	GCF_000954135_1_ASM95413v2_genomic_OXA_beta-lactamase_aligned_res_tab_txt	Ralstonia mannitolilytica strain SN82F48
GCF_000954135	NEKIND_04081	OXA_beta-lactamase;OXA-50-like_beta-lactamase_aligned	7.5e-83	276	0	8.3e-83	275.8	0	1	OXA-60 family carbapenem-hydrolyzing class D beta-lactamase OXA-444	GCF_000954135_1_ASM95413v2_genomic_OXA_beta-lactamase;OXA-50-like_beta-lactamase_aligned_res_tab_txt	Ralstonia mannitolilytica strain SN82F48
GCF_000954135	NEKIND_04081	RSD2_beta-lactamase_aligned	5.9e-60	200.8	0	7.9e-60	200.4	0	1	OXA-60 family carbapenem-hydrolyzing class D beta-lactamase OXA-444	GCF_000954135_1_ASM95413v2_genomic_RSD2_beta-lactamase_aligned_res_tab_txt	Ralstonia mannitolilytica strain SN82F48
GCF_000954135	NEKIND_02219	sal-type_ABC-F_protein_aligned	6.2e-71	237.7	0	4.7e-32	109.4	0	3.2	ribosomal protection-like ABC-F family protein	GCF_000954135_1_ASM95413v2_genomic_sal-type_ABC-F_protein_aligned_res_tab_txt	Ralstonia mannitolilytica strain SN82F48
GCF_000954135	NEKIND_00042	sal-type_ABC-F_protein_aligned	2.3e-68	229.2	0	3.4e-38	129.7	0	4	energy-dependent translational throttle protein EttA	GCF_000954135_1_ASM95413v2_genomic_sal-type_ABC-F_protein_aligned_res_tab_txt	Ralstonia mannitolilytica strain SN82F48
GCF_000954135	NEKIND_01827	sal-type_ABC-F_protein_aligned	1.2e-63	213.6	0	8.1e-54	181.2	0	3.4	ribosomal protection-like ABC-F family protein	GCF_000954135_1_ASM95413v2_genomic_sal-type_ABC-F_protein_aligned_res_tab_txt	Ralstonia mannitolilytica strain SN82F48
GCF_000954135	NEKIND_02296	sal-type_ABC-F_protein_aligned	1.4e-59	200.2	0	1.7e-28	97.7	0	3.6	ABC-F family ATPase	GCF_000954135_1_ASM95413v2_genomic_sal-type_ABC-F_protein_aligned_res_tab_txt	Ralstonia mannitolilytica strain SN82F48
GCF_000954135	NEKIND_02650	sulfonamide_resistant_sul_aligned	6.5e-78	260.1	0	8.7e-78	259.7	0	1	dihydropteroate synthase	GCF_000954135_1_ASM95413v2_genomic_sulfonamide_resistant_sul_aligned_res_tab_txt	Ralstonia mannitolilytica strain SN82F48
GCF_000954135	NEKIND_03439	tetracycline-resistant_ribosomal_protection_protein_aligned	5.9e-120	399.3	0	2.7e-119	397.1	0	1.8	elongation factor G	GCF_000954135_1_ASM95413v2_genomic_tetracycline-resistant_ribosomal_protection_protein_aligned_res_tab_txt	Ralstonia mannitolilytica strain SN82F48
GCF_000954135	NEKIND_00151	tetracycline-resistant_ribosomal_protection_protein_aligned	2.9e-118	393.7	0	3e-117	390.3	0	1.9	elongation factor G	GCF_000954135_1_ASM95413v2_genomic_tetracycline-resistant_ribosomal_protection_protein_aligned_res_tab_txt	Ralstonia mannitolilytica strain SN82F48
GCF_000954135	NEKIND_03895	tetracycline-resistant_ribosomal_protection_protein_aligned	3.3e-60	201.9	0	2.1e-59	199.3	0	1.8	peptide chain release factor 3	GCF_000954135_1_ASM95413v2_genomic_tetracycline-resistant_ribosomal_protection_protein_aligned_res_tab_txt	Ralstonia mannitolilytica strain SN82F48
GCF_000954135	NEKIND_00042	vga-type_ABC-F_protein_aligned	1.2e-80	269.5	0	1.6e-46	156.9	0	3.2	energy-dependent translational throttle protein EttA	GCF_000954135_1_ASM95413v2_genomic_vga-type_ABC-F_protein_aligned_res_tab_txt	Ralstonia mannitolilytica strain SN82F48
GCF_000954135	NEKIND_01827	vga-type_ABC-F_protein_aligned	2.6e-76	255.2	0	1.9e-39	133.5	0	3.1	ribosomal protection-like ABC-F family protein	GCF_000954135_1_ASM95413v2_genomic_vga-type_ABC-F_protein_aligned_res_tab_txt	Ralstonia mannitolilytica strain SN82F48
GCF_000954135	NEKIND_02296	vga-type_ABC-F_protein_aligned	2.3e-75	252.1	0	4e-43	145.7	0	3.3	ABC-F family ATPase	GCF_000954135_1_ASM95413v2_genomic_vga-type_ABC-F_protein_aligned_res_tab_txt	Ralstonia mannitolilytica strain SN82F48
GCF_000954135	NEKIND_02219	vga-type_ABC-F_protein_aligned	8e-69	230.5	0	3.1e-34	116.3	0	3.3	ribosomal protection-like ABC-F family protein	GCF_000954135_1_ASM95413v2_genomic_vga-type_ABC-F_protein_aligned_res_tab_txt	Ralstonia mannitolilytica strain SN82F48
GCF_000973105	gb|WP_109545042.1|ARO:3006963|ORR-1	JNNCFG_00783	1.5e-72	229.7	0	1.7e-72	229.6	0	1	[Bacteria, Viruses, Fungi, and other genome sequence associated with antimicrobial resistance]	GCF_000973105_1_ASM97310v1_genomic_ORR_beta-lactamase_aligned_res_tab_txt	Zobellia galactanivorans
GCF_000973105	JNNCFG_02817	resistance-nodulation-cell_division_(RND)_antibiotic_efflux_pump_aligned	2.9e-80	269.1	0	3.7e-80	268.7	0	1.1	Multidrug efflux transporter	GCF_000973105_1_ASM97310v1_genomic_resistance-nodulation-cell_division_RND_antibiotic_efflux_pump_aligned_res_tab_txt	Zobellia galactanivorans
GCF_000973105	JNNCFG_02684	sulfonamide_resistant_sul_aligned	1.2e-61	206.7	0	1.5e-61	206.4	0	1	dihydropteroate synthase	GCF_000973105_1_ASM97310v1_genomic_sulfonamide_resistant_sul_aligned_res_tab_txt	Zobellia galactanivorans
GCF_001277215	GEPAHP_02030	ACC_beta-lactamase_aligned	1.9e-121	403.6	0	2.2e-121	403.4	0	1	CMA family class C beta-lactamase	GCF_001277215_2_ASM127721v2_genomic_ACC_beta-lactamase_aligned_res_tab_txt	Cronobacter malonaticus LMG 23826
GCF_001277215	GEPAHP_02030	ADC_beta-lactamases_pending_classification_for_carbapenemase_activity_aligned	3.2e-96	320.5	0	3.9e-96	320.2	0	1	CMA family class C beta-lactamase	GCF_001277215_2_ASM127721v2_genomic_ADC_beta-lactamases_pending_classification_for_carbapenemase_activity_aligned_res_tab_txt	Cronobacter malonaticus LMG 23826
GCF_001277215	GEPAHP_02030	ADC_beta-lactamase_without_carbapenemase_activity_aligned	1.1e-116	387.7	0	1.2e-116	387.5	0	1	CMA family class C beta-lactamase	GCF_001277215_2_ASM127721v2_genomic_ADC_beta-lactamase_without_carbapenemase_activity_aligned_res_tab_txt	Cronobacter malonaticus LMG 23826
GCF_001277215	GEPAHP_02030	ampC-type_beta-lactamase_aligned	3.1e-128	425.5	0	3.4e-128	425.4	0	1	CMA family class C beta-lactamase	GCF_001277215_2_ASM127721v2_genomic_ampC-type_beta-lactamase_aligned_res_tab_txt	Cronobacter malonaticus LMG 23826
GCF_001277215	GEPAHP_03315	antibiotic-resistant_isoleucyl-tRNA_synthetase_(ileS)_aligned	1.4e-120	401.7	0	1.8e-120	401.4	0	1	isoleucine--tRNA ligase	GCF_001277215_2_ASM127721v2_genomic_antibiotic-resistant_isoleucyl-tRNA_synthetase_ileS_aligned_res_tab_txt	Cronobacter malonaticus LMG 23826
GCF_001277215	GEPAHP_02905	ATP-binding_cassette_(ABC)_antibiotic_efflux_pump_aligned	8.7e-103	342.3	0	1.1e-102	341.9	0	1	SmdA family multidrug ABC transporter permease/ATP-binding protein	GCF_001277215_2_ASM127721v2_genomic_ATP-binding_cassette_ABC_antibiotic_efflux_pump_aligned_res_tab_txt	Cronobacter malonaticus LMG 23826
GCF_001277215	GEPAHP_01189	ATP-binding_cassette_(ABC)_antibiotic_efflux_pump_aligned	2.7e-88	294.5	0	3.2e-88	294.2	0	1	multidrug ABC transporter permease/ATP-binding protein	GCF_001277215_2_ASM127721v2_genomic_ATP-binding_cassette_ABC_antibiotic_efflux_pump_aligned_res_tab_txt	Cronobacter malonaticus LMG 23826
GCF_001277215	GEPAHP_02637	ATP-binding_cassette_(ABC)_antibiotic_efflux_pump_aligned	6.6e-86	286.6	0	2.2e-44	149.6	0	2	LPS export ABC transporter ATP-binding protein	GCF_001277215_2_ASM127721v2_genomic_ATP-binding_cassette_ABC_antibiotic_efflux_pump_aligned_res_tab_txt	Cronobacter malonaticus LMG 23826
GCF_001277215	GEPAHP_02537	ATP-binding_cassette_(ABC)_antibiotic_efflux_pump_aligned	1.2e-85	285.8	0	1.5e-85	285.4	0	1	heme ABC transporter ATP-binding protein/permease CydC	GCF_001277215_2_ASM127721v2_genomic_ATP-binding_cassette_ABC_antibiotic_efflux_pump_aligned_res_tab_txt	Cronobacter malonaticus LMG 23826
GCF_001277215	GEPAHP_01205	ATP-binding_cassette_(ABC)_antibiotic_efflux_pump_aligned	3.3e-74	248	0	9.9e-39	131	0	2	microcin C ABC transporter ATP-binding protein YejF	GCF_001277215_2_ASM127721v2_genomic_ATP-binding_cassette_ABC_antibiotic_efflux_pump_aligned_res_tab_txt	Cronobacter malonaticus LMG 23826
GCF_001277215	GEPAHP_02594	ATP-binding_cassette_(ABC)_antibiotic_efflux_pump_aligned	4.7e-67	224.4	0	2.7e-34	116.3	0.1	2	glutathione ABC transporter ATP-binding protein GsiA	GCF_001277215_2_ASM127721v2_genomic_ATP-binding_cassette_ABC_antibiotic_efflux_pump_aligned_res_tab_txt	Cronobacter malonaticus LMG 23826
GCF_001277215	GEPAHP_00413	ATP-binding_cassette_(ABC)_antibiotic_efflux_pump_aligned	9e-65	216.9	0	7.6e-40	134.6	0.1	2	galactofuranose ABC transporter, ATP-binding protein YtfR	GCF_001277215_2_ASM127721v2_genomic_ATP-binding_cassette_ABC_antibiotic_efflux_pump_aligned_res_tab_txt	Cronobacter malonaticus LMG 23826
GCF_001277215	GEPAHP_02052	ATP-binding_cassette_(ABC)_antibiotic_efflux_pump_aligned	6.6e-63	210.7	0	1.7e-35	120.3	0	2.1	nickel import ATP-binding protein NikD	GCF_001277215_2_ASM127721v2_genomic_ATP-binding_cassette_ABC_antibiotic_efflux_pump_aligned_res_tab_txt	Cronobacter malonaticus LMG 23826
GCF_001277215	GEPAHP_02536	ATP-binding_cassette_(ABC)_antibiotic_efflux_pump_aligned	9.5e-62	206.9	0	1.2e-61	206.5	0	1	heme ABC transporter permease/ATP-binding protein CydD	GCF_001277215_2_ASM127721v2_genomic_ATP-binding_cassette_ABC_antibiotic_efflux_pump_aligned_res_tab_txt	Cronobacter malonaticus LMG 23826
GCF_001277215	GEPAHP_03795	ATP-binding_cassette_(ABC)_antibiotic_efflux_pump_aligned	4.7e-60	201.3	0	8.5e-32	108.1	0	2	xylose ABC transporter ATP-binding protein	GCF_001277215_2_ASM127721v2_genomic_ATP-binding_cassette_ABC_antibiotic_efflux_pump_aligned_res_tab_txt	Cronobacter malonaticus LMG 23826
GCF_001277215	GEPAHP_00905	Cfr_23S_ribosomal_RNA_methyltransferase_aligned	1.8e-64	216	0	2.4e-64	215.6	0	1	bifunctional tRNA (adenosine(37)-C2)-methyltransferase TrmG/ribosomal RNA large subunit methyltransferase RlmN	GCF_001277215_2_ASM127721v2_genomic_Cfr_23S_ribosomal_RNA_methyltransferase_aligned_res_tab_txt	Cronobacter malonaticus LMG 23826
GCF_001277215	GEPAHP_01873	glycopeptide_resistance_gene_cluster;vanH_aligned	2.2e-73	244.9	0	2.7e-73	244.6	0	1	D-lactate dehydrogenase	GCF_001277215_2_ASM127721v2_genomic_glycopeptide_resistance_gene_cluster;vanH_aligned_res_tab_txt	Cronobacter malonaticus LMG 23826
GCF_001277215	GEPAHP_03832	glycopeptide_resistance_gene_cluster;vanR_aligned	6.8e-66	219.8	0	7.5e-66	219.6	0	1	envelope stress response regulator transcription factor CpxR	GCF_001277215_2_ASM127721v2_genomic_glycopeptide_resistance_gene_cluster;vanR_aligned_res_tab_txt	Cronobacter malonaticus LMG 23826
GCF_001277215	GEPAHP_00134	glycopeptide_resistance_gene_cluster;vanR_aligned	2.8e-64	214.5	0	3.4e-64	214.2	0	1	two-component system response regulator OmpR	GCF_001277215_2_ASM127721v2_genomic_glycopeptide_resistance_gene_cluster;vanR_aligned_res_tab_txt	Cronobacter malonaticus LMG 23826
GCF_001277215	GEPAHP_02962	glycopeptide_resistance_gene_cluster;vanR_aligned	3.4e-62	207.7	0	3.9e-62	207.5	0	1	phosphate response regulator transcription factor PhoB	GCF_001277215_2_ASM127721v2_genomic_glycopeptide_resistance_gene_cluster;vanR_aligned_res_tab_txt	Cronobacter malonaticus LMG 23826
GCF_001277215	GEPAHP_03823	glycopeptide_resistance_gene_cluster;vanR_aligned	2.2e-60	201.8	0	2.5e-60	201.6	0	1	response regulator transcription factor HprR	GCF_001277215_2_ASM127721v2_genomic_glycopeptide_resistance_gene_cluster;vanR_aligned_res_tab_txt	Cronobacter malonaticus LMG 23826
GCF_001277215	GEPAHP_01291	glycopeptide_resistance_gene_cluster;vanR_aligned	3.2e-60	201.2	0	3.7e-60	201	0	1	two-component system response regulator BaeR	GCF_001277215_2_ASM127721v2_genomic_glycopeptide_resistance_gene_cluster;vanR_aligned_res_tab_txt	Cronobacter malonaticus LMG 23826
GCF_001277215	GEPAHP_02720	kdpDE_aligned	1.6e-86	289.3	0	2.3e-86	288.7	0	1.1	two-component system sensor histidine kinase KdpD	GCF_001277215_2_ASM127721v2_genomic_kdpDE_aligned_res_tab_txt	Cronobacter malonaticus LMG 23826
GCF_001277215	GEPAHP_02721	kdpDE_aligned	3.4e-77	258.4	0	4.1e-77	258.1	0	1.1	two-component system response regulator KdpE	GCF_001277215_2_ASM127721v2_genomic_kdpDE_aligned_res_tab_txt	Cronobacter malonaticus LMG 23826
GCF_001277215	GEPAHP_03349	lsa-type_ABC-F_protein_aligned	6.9e-64	214.3	0	5.8e-21	72.7	0	4	energy-dependent translational throttle protein EttA	GCF_001277215_2_ASM127721v2_genomic_lsa-type_ABC-F_protein_aligned_res_tab_txt	Cronobacter malonaticus LMG 23826
GCF_001277215	GEPAHP_02149	MCR_phosphoethanolamine_transferase_aligned	2.5e-197	654.6	0	2.8e-197	654.5	0	1	phosphoethanolamine transferase EptA	GCF_001277215_2_ASM127721v2_genomic_MCR_phosphoethanolamine_transferase_aligned_res_tab_txt	Cronobacter malonaticus LMG 23826
GCF_001277215	GEPAHP_02602	Miscellaneous_ABC-F_subfamily_ATP-binding_cassette_ribosomal_protection_proteins_aligned	3.2e-123	410.4	0	6.4e-122	406.1	0	1.9	ABC-F family ATPase	GCF_001277215_2_ASM127721v2_genomic_Miscellaneous_ABC-F_subfamily_ATP-binding_cassette_ribosomal_protection_proteins_aligned_res_tab_txt	Cronobacter malonaticus LMG 23826
GCF_001277215	GEPAHP_03349	Miscellaneous_ABC-F_subfamily_ATP-binding_cassette_ribosomal_protection_proteins_aligned	1.1e-116	388.9	0	1.7e-80	269.4	0	2.9	energy-dependent translational throttle protein EttA	GCF_001277215_2_ASM127721v2_genomic_Miscellaneous_ABC-F_subfamily_ATP-binding_cassette_ribosomal_protection_proteins_aligned_res_tab_txt	Cronobacter malonaticus LMG 23826
GCF_001277215	GEPAHP_01269	Miscellaneous_ABC-F_subfamily_ATP-binding_cassette_ribosomal_protection_proteins_aligned	4.1e-94	314.3	0	1e-91	306.4	0	2.4	ABC transporter domain-containing protein	GCF_001277215_2_ASM127721v2_genomic_Miscellaneous_ABC-F_subfamily_ATP-binding_cassette_ribosomal_protection_proteins_aligned_res_tab_txt	Cronobacter malonaticus LMG 23826
GCF_001277215	GEPAHP_01269	msr-type_ABC-F_protein_aligned	9.1e-63	210.5	0	6.9e-31	105.3	0	3.1	ABC transporter domain-containing protein	GCF_001277215_2_ASM127721v2_genomic_msr-type_ABC-F_protein_aligned_res_tab_txt	Cronobacter malonaticus LMG 23826
GCF_001277215	GEPAHP_00179	sal-type_ABC-F_protein_aligned	5e-87	290.6	0	6.9e-38	128.5	0	3.5	ABC transporter ATP-binding protein	GCF_001277215_2_ASM127721v2_genomic_sal-type_ABC-F_protein_aligned_res_tab_txt	Cronobacter malonaticus LMG 23826
GCF_001277215	GEPAHP_02487	sal-type_ABC-F_protein_aligned	1.2e-71	239.8	0	4.2e-37	125.9	0	3.1	ABC transporter ATP-binding protein	GCF_001277215_2_ASM127721v2_genomic_sal-type_ABC-F_protein_aligned_res_tab_txt	Cronobacter malonaticus LMG 23826
GCF_001277215	GEPAHP_02461	subclass_B3_LRA_beta-lactamase_aligned	3e-71	237.8	0	3.6e-71	237.5	0	1	CSR family subclass B3 metallo-beta-lactamase-like protein	GCF_001277215_2_ASM127721v2_genomic_subclass_B3_LRA_beta-lactamase_aligned_res_tab_txt	Cronobacter malonaticus LMG 23826
GCF_001277215	GEPAHP_00192	tetracycline-resistant_ribosomal_protection_protein_aligned	3.4e-111	370.1	0	1.5e-110	368.1	0	1.7	elongation factor G	GCF_001277215_2_ASM127721v2_genomic_tetracycline-resistant_ribosomal_protection_protein_aligned_res_tab_txt	Cronobacter malonaticus LMG 23826
GCF_001277215	GEPAHP_03375	tetracycline-resistant_ribosomal_protection_protein_aligned	4e-63	211.4	0	2.6e-62	208.7	0	1.8	peptide chain release factor 3	GCF_001277215_2_ASM127721v2_genomic_tetracycline-resistant_ribosomal_protection_protein_aligned_res_tab_txt	Cronobacter malonaticus LMG 23826
GCF_001277215	GEPAHP_02980	Van_ligase;glycopeptide_resistance_gene_cluster_aligned	7.9e-103	341.9	0	9.1e-103	341.7	0	1	D-alanine--D-alanine ligase	GCF_001277215_2_ASM127721v2_genomic_Van_ligase;glycopeptide_resistance_gene_cluster_aligned_res_tab_txt	Cronobacter malonaticus LMG 23826
GCF_001277215	GEPAHP_03257	Van_ligase;glycopeptide_resistance_gene_cluster_aligned	4.6e-63	211.1	0	7.8e-57	190.7	0	2	D-alanine--D-alanine ligase	GCF_001277215_2_ASM127721v2_genomic_Van_ligase;glycopeptide_resistance_gene_cluster_aligned_res_tab_txt	Cronobacter malonaticus LMG 23826
GCF_001277215	GEPAHP_02487	vga-type_ABC-F_protein_aligned	1.1e-83	279.3	0	1e-44	150.7	0	3.2	ABC transporter ATP-binding protein	GCF_001277215_2_ASM127721v2_genomic_vga-type_ABC-F_protein_aligned_res_tab_txt	Cronobacter malonaticus LMG 23826
GCF_001277215	GEPAHP_00179	vga-type_ABC-F_protein_aligned	5.6e-75	250.6	0	6.3e-35	118.4	0	3.5	ABC transporter ATP-binding protein	GCF_001277215_2_ASM127721v2_genomic_vga-type_ABC-F_protein_aligned_res_tab_txt	Cronobacter malonaticus LMG 23826
GCF_001277215	GEPAHP_03349	vga-type_ABC-F_protein_aligned	7.1e-72	240.3	0	3.1e-39	132.6	0	3	energy-dependent translational throttle protein EttA	GCF_001277215_2_ASM127721v2_genomic_vga-type_ABC-F_protein_aligned_res_tab_txt	Cronobacter malonaticus LMG 23826
GCF_001439685	KAEMEG_00964	antibiotic-resistant_isoleucyl-tRNA_synthetase_(ileS)_aligned	3.9e-114	380.8	0	5.1e-114	380.4	0	1.1	isoleucine--tRNA ligase	GCF_001439685_1_G8685_genomic_antibiotic-resistant_isoleucyl-tRNA_synthetase_ileS_aligned_res_tab_txt	Pseudomonas libanensis strain DSM 17149 10_249417_204061
GCF_001439685	KAEMEG_00146	APH(3')_aligned	7.2e-89	296.1	0	8e-89	295.9	0	1	APH(3')-II family aminoglycoside O-phosphotransferase	GCF_001439685_1_G8685_genomic_APH3'_aligned_res_tab_txt	Pseudomonas libanensis strain DSM 17149 10_249417_204061
GCF_001439685	KAEMEG_04654	ATP-binding_cassette_(ABC)_antibiotic_efflux_pump_aligned	8.1e-107	356	0	9.8e-107	355.7	0	1	ABC transporter ATP-binding protein	GCF_001439685_1_G8685_genomic_ATP-binding_cassette_ABC_antibiotic_efflux_pump_aligned_res_tab_txt	Pseudomonas libanensis strain DSM 17149 10_249417_204061
GCF_001439685	KAEMEG_04867	ATP-binding_cassette_(ABC)_antibiotic_efflux_pump_aligned	1.9e-90	302	0	2.7e-90	301.5	0	1	ABC transporter	GCF_001439685_1_G8685_genomic_ATP-binding_cassette_ABC_antibiotic_efflux_pump_aligned_res_tab_txt	Pseudomonas libanensis strain DSM 17149 10_249417_204061
GCF_001439685	KAEMEG_04655	ATP-binding_cassette_(ABC)_antibiotic_efflux_pump_aligned	1.2e-83	279.5	0	1.5e-83	279.2	0	1	Putative multidrug export ATP-binding/permease protein	GCF_001439685_1_G8685_genomic_ATP-binding_cassette_ABC_antibiotic_efflux_pump_aligned_res_tab_txt	Pseudomonas libanensis strain DSM 17149 10_249417_204061
GCF_001439685	KAEMEG_04866	ATP-binding_cassette_(ABC)_antibiotic_efflux_pump_aligned	1.4e-77	259.5	0	1.8e-77	259.1	0	1	IrtB protein	GCF_001439685_1_G8685_genomic_ATP-binding_cassette_ABC_antibiotic_efflux_pump_aligned_res_tab_txt	Pseudomonas libanensis strain DSM 17149 10_249417_204061
GCF_001439685	KAEMEG_03191	ATP-binding_cassette_(ABC)_antibiotic_efflux_pump_aligned	3.8e-77	258.1	0	3.1e-38	129.7	0	2	staphylopine uptake ABC transporter ATP-binding protein CntF	GCF_001439685_1_G8685_genomic_ATP-binding_cassette_ABC_antibiotic_efflux_pump_aligned_res_tab_txt	Pseudomonas libanensis strain DSM 17149 10_249417_204061
GCF_001439685	KAEMEG_01644	ATP-binding_cassette_(ABC)_antibiotic_efflux_pump_aligned	6e-76	254.2	0	9.5e-38	128.1	0	2	nickel import ATP-binding protein NikD	GCF_001439685_1_G8685_genomic_ATP-binding_cassette_ABC_antibiotic_efflux_pump_aligned_res_tab_txt	Pseudomonas libanensis strain DSM 17149 10_249417_204061
GCF_001439685	KAEMEG_04663	ATP-binding_cassette_(ABC)_antibiotic_efflux_pump_aligned	3.1e-75	251.8	0	8.6e-38	128.3	0	2	nickel import ATP-binding protein NikD	GCF_001439685_1_G8685_genomic_ATP-binding_cassette_ABC_antibiotic_efflux_pump_aligned_res_tab_txt	Pseudomonas libanensis strain DSM 17149 10_249417_204061
GCF_001439685	KAEMEG_03469	ATP-binding_cassette_(ABC)_antibiotic_efflux_pump_aligned	2.4e-74	248.9	0	5.4e-39	132.2	0	2.2	ribosome-associated ATPase/putative transporter RbbA	GCF_001439685_1_G8685_genomic_ATP-binding_cassette_ABC_antibiotic_efflux_pump_aligned_res_tab_txt	Pseudomonas libanensis strain DSM 17149 10_249417_204061
GCF_001439685	KAEMEG_00600	ATP-binding_cassette_(ABC)_antibiotic_efflux_pump_aligned	6.3e-73	244.2	0	1e-39	134.6	0	2	staphylopine uptake ABC transporter ATP-binding protein CntF	GCF_001439685_1_G8685_genomic_ATP-binding_cassette_ABC_antibiotic_efflux_pump_aligned_res_tab_txt	Pseudomonas libanensis strain DSM 17149 10_249417_204061
GCF_001439685	KAEMEG_02956	ATP-binding_cassette_(ABC)_antibiotic_efflux_pump_aligned	7.2e-66	220.9	0	1.7e-65	219.7	0	1.6	ATP-binding cassette, subfamily C, exporter for protease/lipase	GCF_001439685_1_G8685_genomic_ATP-binding_cassette_ABC_antibiotic_efflux_pump_aligned_res_tab_txt	Pseudomonas libanensis strain DSM 17149 10_249417_204061
GCF_001439685	KAEMEG_00119	Cfr_23S_ribosomal_RNA_methyltransferase_aligned	2.2e-68	229.3	0	3e-68	228.9	0	1.1	23S rRNA (adenine(2503)-C(2))-methyltransferase RlmN	GCF_001439685_1_G8685_genomic_Cfr_23S_ribosomal_RNA_methyltransferase_aligned_res_tab_txt	Pseudomonas libanensis strain DSM 17149 10_249417_204061
GCF_001439685	KAEMEG_04963	CphA_beta-lactamase_aligned	1e-90	302	0	1.2e-90	301.8	0	1	subclass B2 metallo-beta-lactamase PFM-2	GCF_001439685_1_G8685_genomic_CphA_beta-lactamase_aligned_res_tab_txt	Pseudomonas libanensis strain DSM 17149 10_249417_204061
GCF_001439685	gb|WP_164461288.1|ARO:3006924|CVI-1	KAEMEG_04963	3.4e-90	287.9	0	4.4e-90	287.5	0	1	[Bacteria, Viruses, Fungi, and other genome sequence associated with antimicrobial resistance]	GCF_001439685_1_G8685_genomic_CVI_beta-lactamase_aligned_res_tab_txt	Pseudomonas libanensis strain DSM 17149 10_249417_204061
GCF_001439685	KAEMEG_00192	defensin_resistant_mprF_aligned	7.5e-157	522.2	0	9.8e-157	521.8	0	1.1	bifunctional lysylphosphatidylglycerol flippase/synthetase MprF	GCF_001439685_1_G8685_genomic_defensin_resistant_mprF_aligned_res_tab_txt	Pseudomonas libanensis strain DSM 17149 10_249417_204061
GCF_001439685	KAEMEG_02327	glycopeptide_resistance_gene_cluster;vanH_aligned	9.5e-73	243.2	0	1.1e-72	243	0	1	2-hydroxyacid dehydrogenase	GCF_001439685_1_G8685_genomic_glycopeptide_resistance_gene_cluster;vanH_aligned_res_tab_txt	Pseudomonas libanensis strain DSM 17149 10_249417_204061
GCF_001439685	KAEMEG_03616	glycopeptide_resistance_gene_cluster;vanR_aligned	6.7e-63	210.4	0	7.8e-63	210.2	0	1	phosphate regulon transcriptional regulator PhoB	GCF_001439685_1_G8685_genomic_glycopeptide_resistance_gene_cluster;vanR_aligned_res_tab_txt	Pseudomonas libanensis strain DSM 17149 10_249417_204061
GCF_001439685	KAEMEG_02692	glycopeptide_resistance_gene_cluster;vanR_aligned	4.3e-62	207.8	0	5.4e-62	207.5	0	1	Transcriptional regulatory protein RstA	GCF_001439685_1_G8685_genomic_glycopeptide_resistance_gene_cluster;vanR_aligned_res_tab_txt	Pseudomonas libanensis strain DSM 17149 10_249417_204061
GCF_001439685	KAEMEG_05532	glycopeptide_resistance_gene_cluster;vanR_aligned	9.7e-62	206.6	0	1.1e-61	206.4	0	1	DNA-binding response regulator	GCF_001439685_1_G8685_genomic_glycopeptide_resistance_gene_cluster;vanR_aligned_res_tab_txt	Pseudomonas libanensis strain DSM 17149 10_249417_204061
GCF_001439685	KAEMEG_05170	glycopeptide_resistance_gene_cluster;vanR_aligned	1.2e-61	206.3	0	1.4e-61	206.1	0	1	Transcriptional regulatory protein RstA	GCF_001439685_1_G8685_genomic_glycopeptide_resistance_gene_cluster;vanR_aligned_res_tab_txt	Pseudomonas libanensis strain DSM 17149 10_249417_204061
GCF_001439685	KAEMEG_01552	glycopeptide_resistance_gene_cluster;vanR_aligned	4.9e-61	204.3	0	5.5e-61	204.2	0	1	DNA-binding response regulator	GCF_001439685_1_G8685_genomic_glycopeptide_resistance_gene_cluster;vanR_aligned_res_tab_txt	Pseudomonas libanensis strain DSM 17149 10_249417_204061
GCF_001439685	KAEMEG_03109	glycopeptide_resistance_gene_cluster;vanR_aligned	5.1e-61	204.3	0	5.7e-61	204.1	0	1	Alkaline phosphatase synthesis transcriptional regulatory protein PhoP	GCF_001439685_1_G8685_genomic_glycopeptide_resistance_gene_cluster;vanR_aligned_res_tab_txt	Pseudomonas libanensis strain DSM 17149 10_249417_204061
GCF_001439685	KAEMEG_00431	kdpDE_aligned	5e-72	241.7	0	9.4e-72	240.8	0	1.3	histidine kinase	GCF_001439685_1_G8685_genomic_kdpDE_aligned_res_tab_txt	Pseudomonas libanensis strain DSM 17149 10_249417_204061
GCF_001439685	KAEMEG_03501	lsa-type_ABC-F_protein_aligned	1.6e-62	210.3	0	6.2e-23	79.7	0.1	4.1	ribosomal protection-like ABC-F family protein	GCF_001439685_1_G8685_genomic_lsa-type_ABC-F_protein_aligned_res_tab_txt	Pseudomonas libanensis strain DSM 17149 10_249417_204061
GCF_001439685	KAEMEG_02541	major_facilitator_superfamily_(MFS)_antibiotic_efflux_pump;resistance-nodulation-cell_division_(RND)_antibiotic_efflux_pump_aligned	2e-138	461.2	0	2.5e-138	460.8	0	1	histidine kinase	GCF_001439685_1_G8685_genomic_major_facilitator_superfamily_MFS_antibiotic_efflux_pump;resistance-nodulation-cell_division_RND_antibiotic_efflux_pump_aligned_res_tab_txt	Pseudomonas libanensis strain DSM 17149 10_249417_204061
GCF_001439685	KAEMEG_04633	major_facilitator_superfamily_(MFS)_antibiotic_efflux_pump;resistance-nodulation-cell_division_(RND)_antibiotic_efflux_pump_aligned	8.6e-120	399.4	0	1.2e-119	399	0	1.1	histidine kinase	GCF_001439685_1_G8685_genomic_major_facilitator_superfamily_MFS_antibiotic_efflux_pump;resistance-nodulation-cell_division_RND_antibiotic_efflux_pump_aligned_res_tab_txt	Pseudomonas libanensis strain DSM 17149 10_249417_204061
GCF_001439685	KAEMEG_00184	major_facilitator_superfamily_(MFS)_antibiotic_efflux_pump;resistance-nodulation-cell_division_(RND)_antibiotic_efflux_pump_aligned	3.6e-114	380.8	0	5e-114	380.4	0	1.1	histidine kinase	GCF_001439685_1_G8685_genomic_major_facilitator_superfamily_MFS_antibiotic_efflux_pump;resistance-nodulation-cell_division_RND_antibiotic_efflux_pump_aligned_res_tab_txt	Pseudomonas libanensis strain DSM 17149 10_249417_204061
GCF_001439685	KAEMEG_02803	major_facilitator_superfamily_(MFS)_antibiotic_efflux_pump;resistance-nodulation-cell_division_(RND)_antibiotic_efflux_pump_aligned	4e-60	201.8	0	6.7e-44	148.1	0	2	histidine kinase	GCF_001439685_1_G8685_genomic_major_facilitator_superfamily_MFS_antibiotic_efflux_pump;resistance-nodulation-cell_division_RND_antibiotic_efflux_pump_aligned_res_tab_txt	Pseudomonas libanensis strain DSM 17149 10_249417_204061
GCF_001439685	KAEMEG_03501	Miscellaneous_ABC-F_subfamily_ATP-binding_cassette_ribosomal_protection_proteins_aligned	3.2e-133	443.9	0	6e-132	439.7	0	2.3	ribosomal protection-like ABC-F family protein	GCF_001439685_1_G8685_genomic_Miscellaneous_ABC-F_subfamily_ATP-binding_cassette_ribosomal_protection_proteins_aligned_res_tab_txt	Pseudomonas libanensis strain DSM 17149 10_249417_204061
GCF_001439685	KAEMEG_00326	Miscellaneous_ABC-F_subfamily_ATP-binding_cassette_ribosomal_protection_proteins_aligned	8.2e-123	409.5	0	5.6e-121	403.4	0	2.2	ribosomal protection-like ABC-F family protein	GCF_001439685_1_G8685_genomic_Miscellaneous_ABC-F_subfamily_ATP-binding_cassette_ribosomal_protection_proteins_aligned_res_tab_txt	Pseudomonas libanensis strain DSM 17149 10_249417_204061
GCF_001439685	KAEMEG_03022	Miscellaneous_ABC-F_subfamily_ATP-binding_cassette_ribosomal_protection_proteins_aligned	2.8e-119	397.8	0	5.6e-118	393.5	0	1.9	ABC-F family ATPase	GCF_001439685_1_G8685_genomic_Miscellaneous_ABC-F_subfamily_ATP-binding_cassette_ribosomal_protection_proteins_aligned_res_tab_txt	Pseudomonas libanensis strain DSM 17149 10_249417_204061
GCF_001439685	KAEMEG_05294	Miscellaneous_ABC-F_subfamily_ATP-binding_cassette_ribosomal_protection_proteins_aligned	1.4e-112	375.7	0	6.2e-58	195.3	0	2.6	energy-dependent translational throttle protein EttA	GCF_001439685_1_G8685_genomic_Miscellaneous_ABC-F_subfamily_ATP-binding_cassette_ribosomal_protection_proteins_aligned_res_tab_txt	Pseudomonas libanensis strain DSM 17149 10_249417_204061
GCF_001439685	KAEMEG_04921	Miscellaneous_ABC-F_subfamily_ATP-binding_cassette_ribosomal_protection_proteins_aligned	3.7e-105	351.2	0	5e-105	350.8	0	1	ABC transporter ATP-binding protein	GCF_001439685_1_G8685_genomic_Miscellaneous_ABC-F_subfamily_ATP-binding_cassette_ribosomal_protection_proteins_aligned_res_tab_txt	Pseudomonas libanensis strain DSM 17149 10_249417_204061
GCF_001439685	KAEMEG_03501	msr-type_ABC-F_protein_aligned	4.6e-74	248.1	0	1.1e-34	118.3	0	3.8	ribosomal protection-like ABC-F family protein	GCF_001439685_1_G8685_genomic_msr-type_ABC-F_protein_aligned_res_tab_txt	Pseudomonas libanensis strain DSM 17149 10_249417_204061
GCF_001439685	KAEMEG_03022	msr-type_ABC-F_protein_aligned	1.3e-72	243.4	0	2.7e-45	153.3	0	3.2	ABC-F family ATPase	GCF_001439685_1_G8685_genomic_msr-type_ABC-F_protein_aligned_res_tab_txt	Pseudomonas libanensis strain DSM 17149 10_249417_204061
GCF_001439685	KAEMEG_05294	msr-type_ABC-F_protein_aligned	3.3e-67	225.5	0	3.6e-31	106.7	0	3.4	energy-dependent translational throttle protein EttA	GCF_001439685_1_G8685_genomic_msr-type_ABC-F_protein_aligned_res_tab_txt	Pseudomonas libanensis strain DSM 17149 10_249417_204061
GCF_001439685	KAEMEG_02920	pmr_phosphoethanolamine_transferase_aligned	6.2e-60	202	0	7.7e-60	201.7	0	1	bifunctional UDP-4-amino-4-deoxy-L-arabinose formyltransferase/UDP-glucuronic acid oxidase ArnA	GCF_001439685_1_G8685_genomic_pmr_phosphoethanolamine_transferase_aligned_res_tab_txt	Pseudomonas libanensis strain DSM 17149 10_249417_204061
GCF_001439685	KAEMEG_03501	sal-type_ABC-F_protein_aligned	6.5e-72	241.2	0	2.2e-61	206.4	0	3.1	ribosomal protection-like ABC-F family protein	GCF_001439685_1_G8685_genomic_sal-type_ABC-F_protein_aligned_res_tab_txt	Pseudomonas libanensis strain DSM 17149 10_249417_204061
GCF_001439685	KAEMEG_00326	sal-type_ABC-F_protein_aligned	4.5e-71	238.4	0	2.4e-33	113.9	0	3.1	ribosomal protection-like ABC-F family protein	GCF_001439685_1_G8685_genomic_sal-type_ABC-F_protein_aligned_res_tab_txt	Pseudomonas libanensis strain DSM 17149 10_249417_204061
GCF_001439685	KAEMEG_03022	sal-type_ABC-F_protein_aligned	4.9e-69	231.7	0	6.1e-33	112.6	0	4.1	ABC-F family ATPase	GCF_001439685_1_G8685_genomic_sal-type_ABC-F_protein_aligned_res_tab_txt	Pseudomonas libanensis strain DSM 17149 10_249417_204061
GCF_001439685	KAEMEG_01018	tetracycline-resistant_ribosomal_protection_protein_aligned	1.2e-63	213.5	0	9.9e-63	210.5	0	1.9	peptide chain release factor 3	GCF_001439685_1_G8685_genomic_tetracycline-resistant_ribosomal_protection_protein_aligned_res_tab_txt	Pseudomonas libanensis strain DSM 17149 10_249417_204061
GCF_001439685	KAEMEG_00896	Van_ligase;glycopeptide_resistance_gene_cluster_aligned	1.6e-107	357.8	0	1.8e-107	357.6	0	1	D-alanine--D-alanine ligase	GCF_001439685_1_G8685_genomic_Van_ligase;glycopeptide_resistance_gene_cluster_aligned_res_tab_txt	Pseudomonas libanensis strain DSM 17149 10_249417_204061
GCF_001439685	KAEMEG_05524	Van_ligase;glycopeptide_resistance_gene_cluster_aligned	6.2e-62	207.9	0	1.3e-54	183.8	0	2.1	D-alanine--D-alanine ligase	GCF_001439685_1_G8685_genomic_Van_ligase;glycopeptide_resistance_gene_cluster_aligned_res_tab_txt	Pseudomonas libanensis strain DSM 17149 10_249417_204061
GCF_001439685	KAEMEG_03022	vga-type_ABC-F_protein_aligned	1.8e-84	282.3	0	2.2e-54	183	0	3	ABC-F family ATPase	GCF_001439685_1_G8685_genomic_vga-type_ABC-F_protein_aligned_res_tab_txt	Pseudomonas libanensis strain DSM 17149 10_249417_204061
GCF_001439685	KAEMEG_00326	vga-type_ABC-F_protein_aligned	4e-76	254.8	0	4.9e-41	139	0	3.1	ribosomal protection-like ABC-F family protein	GCF_001439685_1_G8685_genomic_vga-type_ABC-F_protein_aligned_res_tab_txt	Pseudomonas libanensis strain DSM 17149 10_249417_204061
GCF_001439685	KAEMEG_03501	vga-type_ABC-F_protein_aligned	6.7e-69	231	0	1.8e-33	114.1	0	3.1	ribosomal protection-like ABC-F family protein	GCF_001439685_1_G8685_genomic_vga-type_ABC-F_protein_aligned_res_tab_txt	Pseudomonas libanensis strain DSM 17149 10_249417_204061
GCF_001439685	KAEMEG_05294	vga-type_ABC-F_protein_aligned	2.3e-65	219.3	0	6.1e-35	118.9	0	3.1	energy-dependent translational throttle protein EttA	GCF_001439685_1_G8685_genomic_vga-type_ABC-F_protein_aligned_res_tab_txt	Pseudomonas libanensis strain DSM 17149 10_249417_204061
GCF_001457635	GDOFGM_01289	ATP-binding_cassette_(ABC)_antibiotic_efflux_pump_aligned	3.2e-65	217.4	0	3.5e-65	217.3	0	1	ABC transporter ATP-binding protein	GCF_001457635_1_NCTC7465_genomic_ATP-binding_cassette_ABC_antibiotic_efflux_pump_aligned_res_tab_txt	Streptococcus pneumoniae strain NCTC7465
GCF_001457635	GDOFGM_00700	glycopeptide_resistance_gene_cluster;vanR_aligned	1.6e-74	247	0	1.8e-74	246.9	0	1	Response regulator	GCF_001457635_1_NCTC7465_genomic_glycopeptide_resistance_gene_cluster;vanR_aligned_res_tab_txt	Streptococcus pneumoniae strain NCTC7465
GCF_001457635	GDOFGM_01138	glycopeptide_resistance_gene_cluster;vanT_aligned	4.9e-60	200.6	0	6.4e-60	200.2	0	1	alanine racemase	GCF_001457635_1_NCTC7465_genomic_glycopeptide_resistance_gene_cluster;vanT_aligned_res_tab_txt	Streptococcus pneumoniae strain NCTC7465
GCF_001457635	GDOFGM_00064	tetracycline-resistant_ribosomal_protection_protein_aligned	4.1e-69	230.2	0	8e-69	229.2	0	1.3	peptide chain release factor 3	GCF_001457635_1_NCTC7465_genomic_tetracycline-resistant_ribosomal_protection_protein_aligned_res_tab_txt	Streptococcus pneumoniae strain NCTC7465
GCF_001457635	GDOFGM_01164	Van_ligase;glycopeptide_resistance_gene_cluster_aligned	6e-85	282.2	0	7.5e-85	281.9	0	1.1	D-alanine--D-alanine ligase	GCF_001457635_1_NCTC7465_genomic_Van_ligase;glycopeptide_resistance_gene_cluster_aligned_res_tab_txt	Streptococcus pneumoniae strain NCTC7465
GCF_001483145	LMFKCH_02299	Cfr_23S_ribosomal_RNA_methyltransferase_aligned	6.5e-65	217.4	0	7.8e-65	217.1	0	1	23S rRNA (adenine(2503)-C(2))-methyltransferase RlmN	GCF_001483145_1_ASM148314v1_genomic_Cfr_23S_ribosomal_RNA_methyltransferase_aligned_res_tab_txt	Elizabethkingia miricola strain EM_CHUV plasmid pEM-CHUV
GCF_001483145	LMFKCH_00511	PER_beta-lactamase_aligned	7.1e-61	203.7	0	7.9e-61	203.6	0	1	class A beta-lactamase	GCF_001483145_1_ASM148314v1_genomic_PER_beta-lactamase_aligned_res_tab_txt	Elizabethkingia miricola strain EM_CHUV plasmid pEM-CHUV
GCF_001483145	LMFKCH_00329	resistance-nodulation-cell_division_(RND)_antibiotic_efflux_pump_aligned	3.3e-75	252.2	0	4e-75	251.9	0	1	Efflux pump membrane transporter BepE	GCF_001483145_1_ASM148314v1_genomic_resistance-nodulation-cell_division_RND_antibiotic_efflux_pump_aligned_res_tab_txt	Elizabethkingia miricola strain EM_CHUV plasmid pEM-CHUV
GCF_001483145	LMFKCH_02807	tetracycline_inactivation_enzyme_aligned	2e-105	350.7	0	2.2e-105	350.5	0	1	Flavin-dependent monooxygenase	GCF_001483145_1_ASM148314v1_genomic_tetracycline_inactivation_enzyme_aligned_res_tab_txt	Elizabethkingia miricola strain EM_CHUV plasmid pEM-CHUV
GCF_001483145	LMFKCH_01819	tetracycline-resistant_ribosomal_protection_protein_aligned	5.8e-104	346.2	0	5.1e-103	343.1	0	2	elongation factor G	GCF_001483145_1_ASM148314v1_genomic_tetracycline-resistant_ribosomal_protection_protein_aligned_res_tab_txt	Elizabethkingia miricola strain EM_CHUV plasmid pEM-CHUV
GCF_001483145	LMFKCH_02519	tetracycline-resistant_ribosomal_protection_protein_aligned	8.2e-72	240	0	1.3e-71	239.3	0	1.3	peptide chain release factor 3	GCF_001483145_1_ASM148314v1_genomic_tetracycline-resistant_ribosomal_protection_protein_aligned_res_tab_txt	Elizabethkingia miricola strain EM_CHUV plasmid pEM-CHUV
GCF_001553955	JPHIJI_00362	Cfr_23S_ribosomal_RNA_methyltransferase_aligned	5.4e-69	230.1	0	7.5e-69	229.6	0	1.1	23S rRNA (adenine(2503)-C(2))-methyltransferase RlmN	GCF_001553955_1_ASM155395v1_genomic_Cfr_23S_ribosomal_RNA_methyltransferase_aligned_res_tab_txt	Moraxella osloensis strain CCUG 350
GCF_001553955	JPHIJI_01392	glycopeptide_resistance_gene_cluster;vanR_aligned	4.1e-66	219.7	0	5.1e-66	219.4	0	1	Response regulator	GCF_001553955_1_ASM155395v1_genomic_glycopeptide_resistance_gene_cluster;vanR_aligned_res_tab_txt	Moraxella osloensis strain CCUG 350
GCF_001553955	JPHIJI_01216	glycopeptide_resistance_gene_cluster;vanR_aligned	3.7e-65	216.6	0	4.3e-65	216.4	0	1	DNA-binding response regulator	GCF_001553955_1_ASM155395v1_genomic_glycopeptide_resistance_gene_cluster;vanR_aligned_res_tab_txt	Moraxella osloensis strain CCUG 350
GCF_001553955	JPHIJI_01291	glycopeptide_resistance_gene_cluster;vanR_aligned	2e-63	210.9	0	2.4e-63	210.7	0	1	two-component system response regulator OmpR	GCF_001553955_1_ASM155395v1_genomic_glycopeptide_resistance_gene_cluster;vanR_aligned_res_tab_txt	Moraxella osloensis strain CCUG 350
GCF_001553955	JPHIJI_00591	glycopeptide_resistance_gene_cluster;vanT_aligned	3.4e-62	207.9	0	4.1e-62	207.6	0	1	alanine racemase	GCF_001553955_1_ASM155395v1_genomic_glycopeptide_resistance_gene_cluster;vanT_aligned_res_tab_txt	Moraxella osloensis strain CCUG 350
GCF_001553955	JPHIJI_01306	Miscellaneous_ABC-F_subfamily_ATP-binding_cassette_ribosomal_protection_proteins_aligned	3.1e-121	403	0	1.1e-62	209.8	0.1	3	energy-dependent translational throttle protein EttA	GCF_001553955_1_ASM155395v1_genomic_Miscellaneous_ABC-F_subfamily_ATP-binding_cassette_ribosomal_protection_proteins_aligned_res_tab_txt	Moraxella osloensis strain CCUG 350
GCF_001553955	JPHIJI_00742	tetracycline-resistant_ribosomal_protection_protein_aligned	7e-113	374.9	0	7.4e-112	371.5	0	1.9	elongation factor G	GCF_001553955_1_ASM155395v1_genomic_tetracycline-resistant_ribosomal_protection_protein_aligned_res_tab_txt	Moraxella osloensis strain CCUG 350
GCF_001553955	JPHIJI_01182	tetracycline-resistant_ribosomal_protection_protein_aligned	2.7e-61	204.5	0	1e-60	202.6	0	1.7	peptide chain release factor 3	GCF_001553955_1_ASM155395v1_genomic_tetracycline-resistant_ribosomal_protection_protein_aligned_res_tab_txt	Moraxella osloensis strain CCUG 350
GCF_001553955	JPHIJI_01722	Van_ligase;glycopeptide_resistance_gene_cluster_aligned	3e-64	214.2	0	1e-59	199.4	0	2	D-alanine--D-alanine ligase	GCF_001553955_1_ASM155395v1_genomic_Van_ligase;glycopeptide_resistance_gene_cluster_aligned_res_tab_txt	Moraxella osloensis strain CCUG 350
GCF_001571285	NBOOEL_02500	antibiotic-resistant_isoleucyl-tRNA_synthetase_(ileS)_aligned	2.1e-117	391.4	0	2.7e-117	391	0	1.1	isoleucine--tRNA ligase	GCF_001571285_1_ASM157128v1_genomic_antibiotic-resistant_isoleucyl-tRNA_synthetase_ileS_aligned_res_tab_txt	Kluyvera cryocrescens NBRC 102467
GCF_001571285	NBOOEL_02189	ATP-binding_cassette_(ABC)_antibiotic_efflux_pump_aligned	1.4e-84	282.4	0	4e-45	152.2	0	2	LPS export ABC transporter ATP-binding protein	GCF_001571285_1_ASM157128v1_genomic_ATP-binding_cassette_ABC_antibiotic_efflux_pump_aligned_res_tab_txt	Kluyvera cryocrescens NBRC 102467
GCF_001571285	NBOOEL_02606	ATP-binding_cassette_(ABC)_antibiotic_efflux_pump_aligned	3.9e-79	264.4	0	1.7e-42	143.6	0	2.1	ribosome-associated ATPase/putative transporter RbbA	GCF_001571285_1_ASM157128v1_genomic_ATP-binding_cassette_ABC_antibiotic_efflux_pump_aligned_res_tab_txt	Kluyvera cryocrescens NBRC 102467
GCF_001571285	NBOOEL_02229	ATP-binding_cassette_(ABC)_antibiotic_efflux_pump_aligned	6.4e-69	230.7	0	2.5e-35	119.9	0.6	2	glutathione ABC transporter ATP-binding protein GsiA	GCF_001571285_1_ASM157128v1_genomic_ATP-binding_cassette_ABC_antibiotic_efflux_pump_aligned_res_tab_txt	Kluyvera cryocrescens NBRC 102467
GCF_001571285	NBOOEL_03465	ATP-binding_cassette_(ABC)_antibiotic_efflux_pump_aligned	5e-65	217.9	0	2e-37	126.8	0	2	galactofuranose ABC transporter, ATP-binding protein YtfR	GCF_001571285_1_ASM157128v1_genomic_ATP-binding_cassette_ABC_antibiotic_efflux_pump_aligned_res_tab_txt	Kluyvera cryocrescens NBRC 102467
GCF_001571285	NBOOEL_02319	ATP-binding_cassette_(ABC)_antibiotic_efflux_pump_aligned	1.4e-60	203.2	0	1.7e-60	203	0	1	heme ABC transporter permease/ATP-binding protein CydD	GCF_001571285_1_ASM157128v1_genomic_ATP-binding_cassette_ABC_antibiotic_efflux_pump_aligned_res_tab_txt	Kluyvera cryocrescens NBRC 102467
GCF_001571285	NBOOEL_04378	CARB_beta-lactamase_aligned	3.6e-74	247.8	0	4.2e-74	247.6	0	1	extended-spectrum class A beta-lactamase KLUC-1	GCF_001571285_1_ASM157128v1_genomic_CARB_beta-lactamase_aligned_res_tab_txt	Kluyvera cryocrescens NBRC 102467
GCF_001571285	NBOOEL_02398	Cfr_23S_ribosomal_RNA_methyltransferase_aligned	1.2e-63	213.5	0	1.6e-63	213.1	0	1.1	bifunctional tRNA (adenosine(37)-C2)-methyltransferase TrmG/ribosomal RNA large subunit methyltransferase RlmN	GCF_001571285_1_ASM157128v1_genomic_Cfr_23S_ribosomal_RNA_methyltransferase_aligned_res_tab_txt	Kluyvera cryocrescens NBRC 102467
GCF_001571285	NBOOEL_04378	class_A_Bacillus_cereus_Bc_beta-lactamase_aligned	9.3e-78	259.7	0	1.1e-77	259.4	0	1	extended-spectrum class A beta-lactamase KLUC-1	GCF_001571285_1_ASM157128v1_genomic_class_A_Bacillus_cereus_Bc_beta-lactamase_aligned_res_tab_txt	Kluyvera cryocrescens NBRC 102467
GCF_001571285	NBOOEL_04378	FRI_beta-lactamase_aligned	4e-71	237.7	0	4.6e-71	237.5	0	1	extended-spectrum class A beta-lactamase KLUC-1	GCF_001571285_1_ASM157128v1_genomic_FRI_beta-lactamase_aligned_res_tab_txt	Kluyvera cryocrescens NBRC 102467
GCF_001571285	NBOOEL_00473	glycopeptide_resistance_gene_cluster;vanH_aligned	5.6e-74	247	0	6.6e-74	246.8	0	1	D-lactate dehydrogenase	GCF_001571285_1_ASM157128v1_genomic_glycopeptide_resistance_gene_cluster;vanH_aligned_res_tab_txt	Kluyvera cryocrescens NBRC 102467
GCF_001571285	NBOOEL_02281	glycopeptide_resistance_gene_cluster;vanR_aligned	3.7e-70	233.9	0	4.5e-70	233.7	0	1	DNA-binding response OmpR family regulator	GCF_001571285_1_ASM157128v1_genomic_glycopeptide_resistance_gene_cluster;vanR_aligned_res_tab_txt	Kluyvera cryocrescens NBRC 102467
GCF_001571285	NBOOEL_03623	glycopeptide_resistance_gene_cluster;vanR_aligned	9.3e-66	219.5	0	1e-65	219.4	0	1	envelope stress response regulator transcription factor CpxR	GCF_001571285_1_ASM157128v1_genomic_glycopeptide_resistance_gene_cluster;vanR_aligned_res_tab_txt	Kluyvera cryocrescens NBRC 102467
GCF_001571285	NBOOEL_02036	glycopeptide_resistance_gene_cluster;vanR_aligned	2.3e-64	215	0	2.8e-64	214.7	0	1	two-component system response regulator OmpR	GCF_001571285_1_ASM157128v1_genomic_glycopeptide_resistance_gene_cluster;vanR_aligned_res_tab_txt	Kluyvera cryocrescens NBRC 102467
GCF_001571285	NBOOEL_03903	glycopeptide_resistance_gene_cluster;vanR_aligned	1.8e-61	205.5	0	2e-61	205.4	0	1	phosphate response regulator transcription factor PhoB	GCF_001571285_1_ASM157128v1_genomic_glycopeptide_resistance_gene_cluster;vanR_aligned_res_tab_txt	Kluyvera cryocrescens NBRC 102467
GCF_001571285	NBOOEL_00268	glycopeptide_resistance_gene_cluster;vanR_aligned	6.2e-60	200.5	0	7.2e-60	200.3	0	1	two-component system sensor histidine kinase BaeS	GCF_001571285_1_ASM157128v1_genomic_glycopeptide_resistance_gene_cluster;vanR_aligned_res_tab_txt	Kluyvera cryocrescens NBRC 102467
GCF_001571285	NBOOEL_02919	glycopeptide_resistance_gene_cluster;vanT_aligned	1.5e-59	200.2	0	1.7e-59	200	0	1	alanine racemase	GCF_001571285_1_ASM157128v1_genomic_glycopeptide_resistance_gene_cluster;vanT_aligned_res_tab_txt	Kluyvera cryocrescens NBRC 102467
GCF_001571285	NBOOEL_04378	IMI_beta-lactamase_aligned	7.9e-72	239.8	0	8.5e-72	239.7	0	1	extended-spectrum class A beta-lactamase KLUC-1	GCF_001571285_1_ASM157128v1_genomic_IMI_beta-lactamase_aligned_res_tab_txt	Kluyvera cryocrescens NBRC 102467
GCF_001571285	NBOOEL_03004	kdpDE_aligned	2.7e-81	272.2	0	3.6e-81	271.8	0	1	two-component system sensor histidine kinase KdpD	GCF_001571285_1_ASM157128v1_genomic_kdpDE_aligned_res_tab_txt	Kluyvera cryocrescens NBRC 102467
GCF_001571285	NBOOEL_03005	kdpDE_aligned	8.2e-77	257.3	0	9.9e-77	257.1	0	1.1	two-component system response regulator KdpE	GCF_001571285_1_ASM157128v1_genomic_kdpDE_aligned_res_tab_txt	Kluyvera cryocrescens NBRC 102467
GCF_001571285	NBOOEL_02529	lsa-type_ABC-F_protein_aligned	4.6e-64	215.1	0	2.7e-21	74	0	4	energy-dependent translational throttle protein EttA	GCF_001571285_1_ASM157128v1_genomic_lsa-type_ABC-F_protein_aligned_res_tab_txt	Kluyvera cryocrescens NBRC 102467
GCF_001571285	NBOOEL_02215	Miscellaneous_ABC-F_subfamily_ATP-binding_cassette_ribosomal_protection_proteins_aligned	3.1e-121	404	0	6.8e-120	399.6	0	1.9	ABC-F family ATPase	GCF_001571285_1_ASM157128v1_genomic_Miscellaneous_ABC-F_subfamily_ATP-binding_cassette_ribosomal_protection_proteins_aligned_res_tab_txt	Kluyvera cryocrescens NBRC 102467
GCF_001571285	NBOOEL_02529	Miscellaneous_ABC-F_subfamily_ATP-binding_cassette_ribosomal_protection_proteins_aligned	2.8e-116	387.7	0	3.9e-61	205.6	0	2.9	energy-dependent translational throttle protein EttA	GCF_001571285_1_ASM157128v1_genomic_Miscellaneous_ABC-F_subfamily_ATP-binding_cassette_ribosomal_protection_proteins_aligned_res_tab_txt	Kluyvera cryocrescens NBRC 102467
GCF_001571285	NBOOEL_03764	Miscellaneous_ABC-F_subfamily_ATP-binding_cassette_ribosomal_protection_proteins_aligned	1.6e-103	345.6	0	2.1e-103	345.2	0	1	Uncharacterized ABC transporter ATP-binding protein YheS	GCF_001571285_1_ASM157128v1_genomic_Miscellaneous_ABC-F_subfamily_ATP-binding_cassette_ribosomal_protection_proteins_aligned_res_tab_txt	Kluyvera cryocrescens NBRC 102467
GCF_001571285	NBOOEL_00695	Miscellaneous_ABC-F_subfamily_ATP-binding_cassette_ribosomal_protection_proteins_aligned	3.7e-89	298.2	0	1.2e-45	154.5	0	2.1	ATP-binding cassette domain-containing protein	GCF_001571285_1_ASM157128v1_genomic_Miscellaneous_ABC-F_subfamily_ATP-binding_cassette_ribosomal_protection_proteins_aligned_res_tab_txt	Kluyvera cryocrescens NBRC 102467
GCF_001571285	NBOOEL_00695	msr-type_ABC-F_protein_aligned	2.1e-65	219.3	0	1.8e-33	114	0	3.7	ATP-binding cassette domain-containing protein	GCF_001571285_1_ASM157128v1_genomic_msr-type_ABC-F_protein_aligned_res_tab_txt	Kluyvera cryocrescens NBRC 102467
GCF_001571285	NBOOEL_03749	pmr_phosphoethanolamine_transferase_aligned	2.4e-80	269.1	0	2.9e-80	268.8	0	1	kdo(2)-lipid A phosphoethanolamine 7''-transferase	GCF_001571285_1_ASM157128v1_genomic_pmr_phosphoethanolamine_transferase_aligned_res_tab_txt	Kluyvera cryocrescens NBRC 102467
GCF_001571285	NBOOEL_02178	pmr_phosphoethanolamine_transferase_aligned	7.2e-73	244.4	0	8.4e-73	244.2	0	1	phosphoethanolamine transferase EptA	GCF_001571285_1_ASM157128v1_genomic_pmr_phosphoethanolamine_transferase_aligned_res_tab_txt	Kluyvera cryocrescens NBRC 102467
GCF_001571285	NBOOEL_01439	resistance-nodulation-cell_division_(RND)_antibiotic_efflux_pump_aligned	6e-131	436.3	0	1.1e-130	435.4	0	1.4	Efflux pump membrane transporter	GCF_001571285_1_ASM157128v1_genomic_resistance-nodulation-cell_division_RND_antibiotic_efflux_pump_aligned_res_tab_txt	Kluyvera cryocrescens NBRC 102467
GCF_001571285	NBOOEL_00695	sal-type_ABC-F_protein_aligned	1.7e-68	229.6	0	1.5e-46	157.2	0	2.4	ATP-binding cassette domain-containing protein	GCF_001571285_1_ASM157128v1_genomic_sal-type_ABC-F_protein_aligned_res_tab_txt	Kluyvera cryocrescens NBRC 102467
GCF_001571285	NBOOEL_04378	SME_beta-lactamase_aligned	4.2e-75	250.7	0	4.8e-75	250.5	0	1	extended-spectrum class A beta-lactamase KLUC-1	GCF_001571285_1_ASM157128v1_genomic_SME_beta-lactamase_aligned_res_tab_txt	Kluyvera cryocrescens NBRC 102467
GCF_001571285	NBOOEL_01979	tetracycline-resistant_ribosomal_protection_protein_aligned	2.7e-111	370.7	0	1.6e-110	368.2	0	1.8	elongation factor G	GCF_001571285_1_ASM157128v1_genomic_tetracycline-resistant_ribosomal_protection_protein_aligned_res_tab_txt	Kluyvera cryocrescens NBRC 102467
GCF_001571285	NBOOEL_02556	tetracycline-resistant_ribosomal_protection_protein_aligned	2e-62	209.2	0	2.1e-61	205.9	0	1.9	peptide chain release factor 3	GCF_001571285_1_ASM157128v1_genomic_tetracycline-resistant_ribosomal_protection_protein_aligned_res_tab_txt	Kluyvera cryocrescens NBRC 102467
GCF_001571285	NBOOEL_03889	Van_ligase;glycopeptide_resistance_gene_cluster_aligned	8.5e-104	345.3	0	1e-103	345.1	0	1	D-alanine--D-alanine ligase	GCF_001571285_1_ASM157128v1_genomic_Van_ligase;glycopeptide_resistance_gene_cluster_aligned_res_tab_txt	Kluyvera cryocrescens NBRC 102467
GCF_001571285	NBOOEL_01865	Van_ligase;glycopeptide_resistance_gene_cluster_aligned	4.6e-60	201.5	0	2.5e-54	182.6	0	2	D-alanine--D-alanine ligase	GCF_001571285_1_ASM157128v1_genomic_Van_ligase;glycopeptide_resistance_gene_cluster_aligned_res_tab_txt	Kluyvera cryocrescens NBRC 102467
GCF_001571285	NBOOEL_03237	vga-type_ABC-F_protein_aligned	4.1e-83	277.6	0	3.8e-45	152.3	0	3.2	ABC transporter ATP-binding protein	GCF_001571285_1_ASM157128v1_genomic_vga-type_ABC-F_protein_aligned_res_tab_txt	Kluyvera cryocrescens NBRC 102467
GCF_001571285	NBOOEL_01992	vga-type_ABC-F_protein_aligned	2.7e-75	251.8	0	6.2e-36	121.9	0	3.5	ABC transporter ATP-binding protein	GCF_001571285_1_ASM157128v1_genomic_vga-type_ABC-F_protein_aligned_res_tab_txt	Kluyvera cryocrescens NBRC 102467
GCF_001571285	NBOOEL_02529	vga-type_ABC-F_protein_aligned	8.9e-72	240.2	0	1.1e-39	134.4	0	3	energy-dependent translational throttle protein EttA	GCF_001571285_1_ASM157128v1_genomic_vga-type_ABC-F_protein_aligned_res_tab_txt	Kluyvera cryocrescens NBRC 102467
GCF_001571285	NBOOEL_03764	vga-type_ABC-F_protein_aligned	1.8e-62	209.5	0	3.6e-62	208.5	0	1.4	Uncharacterized ABC transporter ATP-binding protein YheS	GCF_001571285_1_ASM157128v1_genomic_vga-type_ABC-F_protein_aligned_res_tab_txt	Kluyvera cryocrescens NBRC 102467
GCF_001663855	NMALDH_02703	antibiotic-resistant_isoleucyl-tRNA_synthetase_(ileS)_aligned	4.4e-107	357.5	0	8.4e-107	356.6	0	1.4	isoleucine--tRNA ligase	GCF_001663855_1_ASM166385v1_genomic_antibiotic-resistant_isoleucyl-tRNA_synthetase_ileS_aligned_res_tab_txt	Ralstonia insidiosa strain ATCC 49129
GCF_001663855	NMALDH_00846	antibiotic-resistant_isoleucyl-tRNA_synthetase_(ileS)_aligned	1.1e-64	217.1	0	2.9e-29	99.9	0	4.1	valine--tRNA ligase	GCF_001663855_1_ASM166385v1_genomic_antibiotic-resistant_isoleucyl-tRNA_synthetase_ileS_aligned_res_tab_txt	Ralstonia insidiosa strain ATCC 49129
GCF_001663855	NMALDH_05360	ATP-binding_cassette_(ABC)_antibiotic_efflux_pump_aligned	5.6e-125	416	0	8e-125	415.5	0	1.1	ABC transporter	GCF_001663855_1_ASM166385v1_genomic_ATP-binding_cassette_ABC_antibiotic_efflux_pump_aligned_res_tab_txt	Ralstonia insidiosa strain ATCC 49129
GCF_001663855	NMALDH_04361	ATP-binding_cassette_(ABC)_antibiotic_efflux_pump_aligned	2.1e-77	259.1	0	4.8e-40	135.8	0	2.5	ribosome-associated ATPase/putative transporter RbbA	GCF_001663855_1_ASM166385v1_genomic_ATP-binding_cassette_ABC_antibiotic_efflux_pump_aligned_res_tab_txt	Ralstonia insidiosa strain ATCC 49129
GCF_001663855	NMALDH_02034	ATP-binding_cassette_(ABC)_antibiotic_efflux_pump_aligned	1.2e-76	256.6	0	3.9e-41	139.4	0	2	nickel import ATP-binding protein NikE	GCF_001663855_1_ASM166385v1_genomic_ATP-binding_cassette_ABC_antibiotic_efflux_pump_aligned_res_tab_txt	Ralstonia insidiosa strain ATCC 49129
GCF_001663855	NMALDH_01816	ATP-binding_cassette_(ABC)_antibiotic_efflux_pump_aligned	4e-67	225.1	0	5.3e-33	112.6	0	2	murein tripeptide/oligopeptide ABC transporter ATP binding protein OppF	GCF_001663855_1_ASM166385v1_genomic_ATP-binding_cassette_ABC_antibiotic_efflux_pump_aligned_res_tab_txt	Ralstonia insidiosa strain ATCC 49129
GCF_001663855	NMALDH_02998	ATP-binding_cassette_(ABC)_antibiotic_efflux_pump_aligned	2.6e-60	202.7	0	3e-33	113.4	0	2	L-arabinose ABC transporter ATP-binding protein AraG	GCF_001663855_1_ASM166385v1_genomic_ATP-binding_cassette_ABC_antibiotic_efflux_pump_aligned_res_tab_txt	Ralstonia insidiosa strain ATCC 49129
GCF_001663855	NMALDH_02301	ATP-binding_cassette_(ABC)_antibiotic_efflux_pump_aligned	1.1e-59	200.6	0	1.6e-35	120.8	0	2	heme ABC exporter ATP-binding protein CcmA	GCF_001663855_1_ASM166385v1_genomic_ATP-binding_cassette_ABC_antibiotic_efflux_pump_aligned_res_tab_txt	Ralstonia insidiosa strain ATCC 49129
GCF_001663855	NMALDH_00782	CARB_beta-lactamase_aligned	3.4e-92	307.3	0	3.8e-92	307.1	0	1	class A beta-lactamase	GCF_001663855_1_ASM166385v1_genomic_CARB_beta-lactamase_aligned_res_tab_txt	Ralstonia insidiosa strain ATCC 49129
GCF_001663855	NMALDH_01991	Cfr_23S_ribosomal_RNA_methyltransferase_aligned	1.7e-65	219.9	0	2.4e-65	219.4	0	1.1	23S rRNA (adenine(2503)-C(2))-methyltransferase RlmN	GCF_001663855_1_ASM166385v1_genomic_Cfr_23S_ribosomal_RNA_methyltransferase_aligned_res_tab_txt	Ralstonia insidiosa strain ATCC 49129
GCF_001663855	NMALDH_05411	defensin_resistant_mprF_aligned	2.7e-164	546.9	0	3.2e-164	546.6	0	1	bifunctional lysylphosphatidylglycerol flippase/synthetase MprF	GCF_001663855_1_ASM166385v1_genomic_defensin_resistant_mprF_aligned_res_tab_txt	Ralstonia insidiosa strain ATCC 49129
GCF_001663855	gb|WP_063860521.1|ARO:3006888|GIL-1	NMALDH_00782	1.6e-75	239.8	0	1.8e-75	239.6	0	1	[Bacteria, Viruses, Fungi, and other genome sequence associated with antimicrobial resistance]	GCF_001663855_1_ASM166385v1_genomic_GIL_beta-lactamase_aligned_res_tab_txt	Ralstonia insidiosa strain ATCC 49129
GCF_001663855	NMALDH_03414	glycopeptide_resistance_gene_cluster;vanH_aligned	1.9e-72	242.3	0	2.3e-72	242.1	0	1	D-lactate dehydrogenase	GCF_001663855_1_ASM166385v1_genomic_glycopeptide_resistance_gene_cluster;vanH_aligned_res_tab_txt	Ralstonia insidiosa strain ATCC 49129
GCF_001663855	NMALDH_02199	glycopeptide_resistance_gene_cluster;vanR_aligned	4.9e-64	214.2	0	5.5e-64	214.1	0	1	Two-component system copper resistance phosphate regulon response regulator	GCF_001663855_1_ASM166385v1_genomic_glycopeptide_resistance_gene_cluster;vanR_aligned_res_tab_txt	Ralstonia insidiosa strain ATCC 49129
GCF_001663855	NMALDH_01395	glycopeptide_resistance_gene_cluster;vanR_aligned	9.8e-62	206.7	0	1.2e-61	206.4	0	1	two-component system response regulator OmpR	GCF_001663855_1_ASM166385v1_genomic_glycopeptide_resistance_gene_cluster;vanR_aligned_res_tab_txt	Ralstonia insidiosa strain ATCC 49129
GCF_001663855	NMALDH_05649	glycopeptide_resistance_gene_cluster;vanR_aligned	2.4e-61	205.4	0	2.7e-61	205.2	0	1	Transcriptional activator protein CzcR	GCF_001663855_1_ASM166385v1_genomic_glycopeptide_resistance_gene_cluster;vanR_aligned_res_tab_txt	Ralstonia insidiosa strain ATCC 49129
GCF_001663855	NMALDH_04672	glycopeptide_resistance_gene_cluster;vanR_aligned	4.1e-61	204.7	0	4.7e-61	204.5	0	1	Response regulator protein for cobalt zinc cadmium resistance	GCF_001663855_1_ASM166385v1_genomic_glycopeptide_resistance_gene_cluster;vanR_aligned_res_tab_txt	Ralstonia insidiosa strain ATCC 49129
GCF_001663855	NMALDH_00782	GMA_beta-lactamase_aligned	7.2e-66	220.8	0	8.2e-66	220.6	0	1	class A beta-lactamase	GCF_001663855_1_ASM166385v1_genomic_GMA_beta-lactamase_aligned_res_tab_txt	Ralstonia insidiosa strain ATCC 49129
GCF_001663855	NMALDH_03618	kdpDE_aligned	1.8e-69	233.4	0	4.9e-39	132.6	0	2.8	histidine kinase	GCF_001663855_1_ASM166385v1_genomic_kdpDE_aligned_res_tab_txt	Ralstonia insidiosa strain ATCC 49129
GCF_001663855	NMALDH_00782	LAP_beta-lactamase_aligned	2.1e-68	228.6	0	2.5e-68	228.4	0	1	class A beta-lactamase	GCF_001663855_1_ASM166385v1_genomic_LAP_beta-lactamase_aligned_res_tab_txt	Ralstonia insidiosa strain ATCC 49129
GCF_001663855	NMALDH_03178	lsa-type_ABC-F_protein_aligned	1.7e-66	223.4	0	2.5e-21	74.4	0	4	energy-dependent translational throttle protein EttA	GCF_001663855_1_ASM166385v1_genomic_lsa-type_ABC-F_protein_aligned_res_tab_txt	Ralstonia insidiosa strain ATCC 49129
GCF_001663855	NMALDH_02357	lsa-type_ABC-F_protein_aligned	1.5e-65	220.3	0	1.1e-18	65.7	0	4.1	ribosomal protection-like ABC-F family protein	GCF_001663855_1_ASM166385v1_genomic_lsa-type_ABC-F_protein_aligned_res_tab_txt	Ralstonia insidiosa strain ATCC 49129
GCF_001663855	NMALDH_03362	major_facilitator_superfamily_(MFS)_antibiotic_efflux_pump;resistance-nodulation-cell_division_(RND)_antibiotic_efflux_pump_aligned	3.2e-87	291.6	0	1.2e-46	157.2	0	3	histidine kinase	GCF_001663855_1_ASM166385v1_genomic_major_facilitator_superfamily_MFS_antibiotic_efflux_pump;resistance-nodulation-cell_division_RND_antibiotic_efflux_pump_aligned_res_tab_txt	Ralstonia insidiosa strain ATCC 49129
GCF_001663855	NMALDH_01155	major_facilitator_superfamily_(MFS)_antibiotic_efflux_pump;resistance-nodulation-cell_division_(RND)_antibiotic_efflux_pump_aligned	3e-62	208.9	0	3.9e-62	208.6	0	1	histidine kinase	GCF_001663855_1_ASM166385v1_genomic_major_facilitator_superfamily_MFS_antibiotic_efflux_pump;resistance-nodulation-cell_division_RND_antibiotic_efflux_pump_aligned_res_tab_txt	Ralstonia insidiosa strain ATCC 49129
GCF_001663855	NMALDH_04924	major_facilitator_superfamily_(MFS)_antibiotic_efflux_pump;resistance-nodulation-cell_division_(RND)_antibiotic_efflux_pump_aligned	1.2e-61	206.9	0	6.6e-41	138.2	0	2.1	histidine kinase	GCF_001663855_1_ASM166385v1_genomic_major_facilitator_superfamily_MFS_antibiotic_efflux_pump;resistance-nodulation-cell_division_RND_antibiotic_efflux_pump_aligned_res_tab_txt	Ralstonia insidiosa strain ATCC 49129
GCF_001663855	NMALDH_02357	Miscellaneous_ABC-F_subfamily_ATP-binding_cassette_ribosomal_protection_proteins_aligned	4.7e-149	496.2	0	1.2e-120	402.4	0	2.8	ribosomal protection-like ABC-F family protein	GCF_001663855_1_ASM166385v1_genomic_Miscellaneous_ABC-F_subfamily_ATP-binding_cassette_ribosomal_protection_proteins_aligned_res_tab_txt	Ralstonia insidiosa strain ATCC 49129
GCF_001663855	NMALDH_01819	Miscellaneous_ABC-F_subfamily_ATP-binding_cassette_ribosomal_protection_proteins_aligned	3.9e-125	417.2	0	8.6e-123	409.5	0	2.8	ribosomal protection-like ABC-F family protein	GCF_001663855_1_ASM166385v1_genomic_Miscellaneous_ABC-F_subfamily_ATP-binding_cassette_ribosomal_protection_proteins_aligned_res_tab_txt	Ralstonia insidiosa strain ATCC 49129
GCF_001663855	NMALDH_03178	Miscellaneous_ABC-F_subfamily_ATP-binding_cassette_ribosomal_protection_proteins_aligned	1.9e-119	398.5	0	1.2e-83	280.3	0	3	energy-dependent translational throttle protein EttA	GCF_001663855_1_ASM166385v1_genomic_Miscellaneous_ABC-F_subfamily_ATP-binding_cassette_ribosomal_protection_proteins_aligned_res_tab_txt	Ralstonia insidiosa strain ATCC 49129
GCF_001663855	NMALDH_01728	Miscellaneous_ABC-F_subfamily_ATP-binding_cassette_ribosomal_protection_proteins_aligned	2.1e-112	375.2	0	2.7e-111	371.6	0	2	ABC-F family ATPase	GCF_001663855_1_ASM166385v1_genomic_Miscellaneous_ABC-F_subfamily_ATP-binding_cassette_ribosomal_protection_proteins_aligned_res_tab_txt	Ralstonia insidiosa strain ATCC 49129
GCF_001663855	NMALDH_03178	msr-type_ABC-F_protein_aligned	3.6e-69	232.1	0	3.4e-34	116.7	0	3.6	energy-dependent translational throttle protein EttA	GCF_001663855_1_ASM166385v1_genomic_msr-type_ABC-F_protein_aligned_res_tab_txt	Ralstonia insidiosa strain ATCC 49129
GCF_001663855	NMALDH_05354	OXA_beta-lactamase_aligned	2.3e-86	287.6	0	2.8e-86	287.3	0	1	OXA-60 family carbapenem-hydrolyzing class D beta-lactamase OXA-573	GCF_001663855_1_ASM166385v1_genomic_OXA_beta-lactamase_aligned_res_tab_txt	Ralstonia insidiosa strain ATCC 49129
GCF_001663855	NMALDH_00151	OXA_beta-lactamase_aligned	2.3e-75	251.5	0	2.9e-75	251.2	0	1	class D beta-lactamase	GCF_001663855_1_ASM166385v1_genomic_OXA_beta-lactamase_aligned_res_tab_txt	Ralstonia insidiosa strain ATCC 49129
GCF_001663855	NMALDH_05162	OXA_beta-lactamase_aligned	1.1e-68	229.6	0	1.5e-68	229.2	0	1	OXA-22 family class D beta-lactamase OXA-574	GCF_001663855_1_ASM166385v1_genomic_OXA_beta-lactamase_aligned_res_tab_txt	Ralstonia insidiosa strain ATCC 49129
GCF_001663855	NMALDH_05354	OXA_beta-lactamase;OXA-50-like_beta-lactamase_aligned	2e-82	274.9	0	2.4e-82	274.6	0	1	OXA-60 family carbapenem-hydrolyzing class D beta-lactamase OXA-573	GCF_001663855_1_ASM166385v1_genomic_OXA_beta-lactamase;OXA-50-like_beta-lactamase_aligned_res_tab_txt	Ralstonia insidiosa strain ATCC 49129
GCF_001663855	NMALDH_00151	OXA_beta-lactamase;OXA-9-like_beta-lactamase_aligned	7.5e-64	214	0	9.8e-64	213.6	0	1	class D beta-lactamase	GCF_001663855_1_ASM166385v1_genomic_OXA_beta-lactamase;OXA-9-like_beta-lactamase_aligned_res_tab_txt	Ralstonia insidiosa strain ATCC 49129
GCF_001663855	NMALDH_05354	RSD2_beta-lactamase_aligned	1.1e-61	206.7	0	1.5e-61	206.4	0	1	OXA-60 family carbapenem-hydrolyzing class D beta-lactamase OXA-573	GCF_001663855_1_ASM166385v1_genomic_RSD2_beta-lactamase_aligned_res_tab_txt	Ralstonia insidiosa strain ATCC 49129
GCF_001663855	gb|WP_072186106.1|ARO:3006984|RUB-1	NMALDH_00782	1.2e-71	227.1	0	1.5e-71	226.7	0	1	[Serratia rubidaea]	GCF_001663855_1_ASM166385v1_genomic_RUB_beta-lactamase_aligned_res_tab_txt	Ralstonia insidiosa strain ATCC 49129
GCF_001663855	NMALDH_03178	sal-type_ABC-F_protein_aligned	8e-78	260.8	0	1.3e-55	187.4	0	3.9	energy-dependent translational throttle protein EttA	GCF_001663855_1_ASM166385v1_genomic_sal-type_ABC-F_protein_aligned_res_tab_txt	Ralstonia insidiosa strain ATCC 49129
GCF_001663855	NMALDH_01819	sal-type_ABC-F_protein_aligned	1e-69	234	0	6e-31	106.1	0	3.1	ribosomal protection-like ABC-F family protein	GCF_001663855_1_ASM166385v1_genomic_sal-type_ABC-F_protein_aligned_res_tab_txt	Ralstonia insidiosa strain ATCC 49129
GCF_001663855	NMALDH_02357	sal-type_ABC-F_protein_aligned	5.3e-65	218.5	0	2.8e-54	183	0	3.9	ribosomal protection-like ABC-F family protein	GCF_001663855_1_ASM166385v1_genomic_sal-type_ABC-F_protein_aligned_res_tab_txt	Ralstonia insidiosa strain ATCC 49129
GCF_001663855	NMALDH_01728	sal-type_ABC-F_protein_aligned	3.6e-60	202.5	0	5.2e-28	96.4	0	3.6	ABC-F family ATPase	GCF_001663855_1_ASM166385v1_genomic_sal-type_ABC-F_protein_aligned_res_tab_txt	Ralstonia insidiosa strain ATCC 49129
GCF_001663855	NMALDH_01200	sulfonamide_resistant_sul_aligned	6.6e-77	257.1	0	7.4e-77	256.9	0	1	dihydropteroate synthase	GCF_001663855_1_ASM166385v1_genomic_sulfonamide_resistant_sul_aligned_res_tab_txt	Ralstonia insidiosa strain ATCC 49129
GCF_001663855	NMALDH_00782	TEM_beta-lactamase_aligned	1e-67	226.9	0	1.2e-67	226.6	0	1	class A beta-lactamase	GCF_001663855_1_ASM166385v1_genomic_TEM_beta-lactamase_aligned_res_tab_txt	Ralstonia insidiosa strain ATCC 49129
GCF_001663855	NMALDH_04325	tetracycline-resistant_ribosomal_protection_protein_aligned	3e-119	397.3	0	1.7e-118	394.8	0	1.8	elongation factor G	GCF_001663855_1_ASM166385v1_genomic_tetracycline-resistant_ribosomal_protection_protein_aligned_res_tab_txt	Ralstonia insidiosa strain ATCC 49129
GCF_001663855	NMALDH_05113	tetracycline-resistant_ribosomal_protection_protein_aligned	1.6e-60	203.2	0	1.1e-59	200.5	0	1.8	peptide chain release factor 3	GCF_001663855_1_ASM166385v1_genomic_tetracycline-resistant_ribosomal_protection_protein_aligned_res_tab_txt	Ralstonia insidiosa strain ATCC 49129
GCF_001663855	NMALDH_03178	vga-type_ABC-F_protein_aligned	3e-80	268.5	0	2.5e-46	156.5	0	3.2	energy-dependent translational throttle protein EttA	GCF_001663855_1_ASM166385v1_genomic_vga-type_ABC-F_protein_aligned_res_tab_txt	Ralstonia insidiosa strain ATCC 49129
GCF_001663855	NMALDH_02357	vga-type_ABC-F_protein_aligned	1.5e-76	256.3	0	2.5e-39	133.4	0	3.1	ribosomal protection-like ABC-F family protein	GCF_001663855_1_ASM166385v1_genomic_vga-type_ABC-F_protein_aligned_res_tab_txt	Ralstonia insidiosa strain ATCC 49129
GCF_001663855	NMALDH_01728	vga-type_ABC-F_protein_aligned	9.1e-76	253.7	0	3.4e-42	142.9	0	3.2	ABC-F family ATPase	GCF_001663855_1_ASM166385v1_genomic_vga-type_ABC-F_protein_aligned_res_tab_txt	Ralstonia insidiosa strain ATCC 49129
GCF_001663855	NMALDH_01819	vga-type_ABC-F_protein_aligned	4.9e-69	231.5	0	7.3e-34	115.4	0	3.2	ribosomal protection-like ABC-F family protein	GCF_001663855_1_ASM166385v1_genomic_vga-type_ABC-F_protein_aligned_res_tab_txt	Ralstonia insidiosa strain ATCC 49129
GCF_001663855	gb|WP_063865164.1|ARO:3007003|VHH-1	NMALDH_00782	6.2e-75	237.8	0	7.4e-75	237.6	0	1	[Vibrio harveyi]	GCF_001663855_1_ASM166385v1_genomic_VHH_beta-lactamase_aligned_res_tab_txt	Ralstonia insidiosa strain ATCC 49129
GCF_001663855	gb|WP_063865165.1|ARO:3007004|VHW-1	NMALDH_00782	1.1e-71	227.2	0	1.2e-71	227.1	0	1	[Vibrio harveyi]	GCF_001663855_1_ASM166385v1_genomic_VHW_beta-lactamase_aligned_res_tab_txt	Ralstonia insidiosa strain ATCC 49129
GCF_001682515	DMOIIO_03806	antibiotic-resistant_isoleucyl-tRNA_synthetase_(ileS)_aligned	3.1e-124	413.8	0	4e-124	413.4	0	1	isoleucine--tRNA ligase	GCF_001682515_1_ASM168251v1_genomic_antibiotic-resistant_isoleucyl-tRNA_synthetase_ileS_aligned_res_tab_txt	Acinetobacter gyllenbergii strain FMP01
GCF_001682515	DMOIIO_03606	Cfr_23S_ribosomal_RNA_methyltransferase_aligned	8e-67	223.7	0	1.1e-66	223.3	0	1.1	23S rRNA (adenine(2503)-C(2))-methyltransferase RlmN	GCF_001682515_1_ASM168251v1_genomic_Cfr_23S_ribosomal_RNA_methyltransferase_aligned_res_tab_txt	Acinetobacter gyllenbergii strain FMP01
GCF_001682515	gb|AAL85333.1|ARO:3004773|CKO-1	DMOIIO_00240	7.5e-65	205.1	0	9.6e-65	204.7	0	1	[Citrobacter koseri]	GCF_001682515_1_ASM168251v1_genomic_CKO_beta-lactamase_aligned_res_tab_txt	Acinetobacter gyllenbergii strain FMP01
GCF_001682515	DMOIIO_03977	glycopeptide_resistance_gene_cluster;vanR_aligned	1.9e-60	201.9	0	2.3e-60	201.7	0	1	two-component system response regulator CreB	GCF_001682515_1_ASM168251v1_genomic_glycopeptide_resistance_gene_cluster;vanR_aligned_res_tab_txt	Acinetobacter gyllenbergii strain FMP01
GCF_001682515	DMOIIO_02098	Miscellaneous_ABC-F_subfamily_ATP-binding_cassette_ribosomal_protection_proteins_aligned	6.7e-118	392.8	0	1e-114	382.3	0	2.9	energy-dependent translational throttle protein EttA	GCF_001682515_1_ASM168251v1_genomic_Miscellaneous_ABC-F_subfamily_ATP-binding_cassette_ribosomal_protection_proteins_aligned_res_tab_txt	Acinetobacter gyllenbergii strain FMP01
GCF_001682515	gb|WP_075226241.1|ARO:3006978|PSV-1	DMOIIO_00240	1e-63	201.3	0	1.3e-63	201	0	1	[Bacteria, Viruses, Fungi, and other genome sequence associated with antimicrobial resistance]	GCF_001682515_1_ASM168251v1_genomic_PSV_beta-lactamase_aligned_res_tab_txt	Acinetobacter gyllenbergii strain FMP01
GCF_001682515	DMOIIO_02098	sal-type_ABC-F_protein_aligned	3.8e-78	261.3	0	1.9e-56	189.7	0	3.7	energy-dependent translational throttle protein EttA	GCF_001682515_1_ASM168251v1_genomic_sal-type_ABC-F_protein_aligned_res_tab_txt	Acinetobacter gyllenbergii strain FMP01
GCF_001682515	DMOIIO_02098	vga-type_ABC-F_protein_aligned	6.8e-77	256.9	0	6.6e-43	144.7	0	3.4	energy-dependent translational throttle protein EttA	GCF_001682515_1_ASM168251v1_genomic_vga-type_ABC-F_protein_aligned_res_tab_txt	Acinetobacter gyllenbergii strain FMP01
GCF_001682915	CCHJPO_00582	antibiotic-resistant_isoleucyl-tRNA_synthetase_(ileS)_aligned	2.7e-115	384.4	0	3.5e-115	384	0	1.1	isoleucine--tRNA ligase	GCF_001682915_1_ASM168291v1_genomic_antibiotic-resistant_isoleucyl-tRNA_synthetase_ileS_aligned_res_tab_txt	Kluyvera georgiana strain WCH1410
GCF_001682915	CCHJPO_00192	ATP-binding_cassette_(ABC)_antibiotic_efflux_pump_aligned	5.6e-83	277.1	0	4.2e-44	148.8	0	2	LPS export ABC transporter ATP-binding protein	GCF_001682915_1_ASM168291v1_genomic_ATP-binding_cassette_ABC_antibiotic_efflux_pump_aligned_res_tab_txt	Kluyvera georgiana strain WCH1410
GCF_001682915	CCHJPO_03288	ATP-binding_cassette_(ABC)_antibiotic_efflux_pump_aligned	4.5e-81	270.8	0	2.2e-41	139.8	0	2	nickel import ATP-binding protein NikE	GCF_001682915_1_ASM168291v1_genomic_ATP-binding_cassette_ABC_antibiotic_efflux_pump_aligned_res_tab_txt	Kluyvera georgiana strain WCH1410
GCF_001682915	CCHJPO_03294	ATP-binding_cassette_(ABC)_antibiotic_efflux_pump_aligned	7.6e-79	263.5	0	9.1e-41	137.8	0	2	nickel import ATP-binding protein NikD	GCF_001682915_1_ASM168291v1_genomic_ATP-binding_cassette_ABC_antibiotic_efflux_pump_aligned_res_tab_txt	Kluyvera georgiana strain WCH1410
GCF_001682915	CCHJPO_00704	ATP-binding_cassette_(ABC)_antibiotic_efflux_pump_aligned	1.2e-75	252.9	0	2.9e-40	136.2	0	2.1	ribosome-associated ATPase/putative transporter RbbA	GCF_001682915_1_ASM168291v1_genomic_ATP-binding_cassette_ABC_antibiotic_efflux_pump_aligned_res_tab_txt	Kluyvera georgiana strain WCH1410
GCF_001682915	CCHJPO_02011	ATP-binding_cassette_(ABC)_antibiotic_efflux_pump_aligned	2.2e-70	235.6	0	4.7e-36	122.3	0	2	microcin C ABC transporter ATP-binding protein YejF	GCF_001682915_1_ASM168291v1_genomic_ATP-binding_cassette_ABC_antibiotic_efflux_pump_aligned_res_tab_txt	Kluyvera georgiana strain WCH1410
GCF_001682915	CCHJPO_04394	ATP-binding_cassette_(ABC)_antibiotic_efflux_pump_aligned	1e-64	216.9	0	4.9e-37	125.5	0	2	galactofuranose ABC transporter, ATP-binding protein YtfR	GCF_001682915_1_ASM168291v1_genomic_ATP-binding_cassette_ABC_antibiotic_efflux_pump_aligned_res_tab_txt	Kluyvera georgiana strain WCH1410
GCF_001682915	CCHJPO_00319	ATP-binding_cassette_(ABC)_antibiotic_efflux_pump_aligned	1.4e-63	213.1	0	1.6e-63	212.9	0	1	heme ABC transporter permease/ATP-binding protein CydD	GCF_001682915_1_ASM168291v1_genomic_ATP-binding_cassette_ABC_antibiotic_efflux_pump_aligned_res_tab_txt	Kluyvera georgiana strain WCH1410
GCF_001682915	CCHJPO_03321	ATP-binding_cassette_(ABC)_antibiotic_efflux_pump_aligned	1.9e-60	202.8	0	2.3e-60	202.5	0	1	ATP-binding component of an ABC superfamily phosphate transporter	GCF_001682915_1_ASM168291v1_genomic_ATP-binding_cassette_ABC_antibiotic_efflux_pump_aligned_res_tab_txt	Kluyvera georgiana strain WCH1410
GCF_001682915	CCHJPO_01813	Cfr_23S_ribosomal_RNA_methyltransferase_aligned	1.4e-63	213.3	0	1.9e-63	212.8	0	1.1	bifunctional tRNA (adenosine(37)-C2)-methyltransferase TrmG/ribosomal RNA large subunit methyltransferase RlmN	GCF_001682915_1_ASM168291v1_genomic_Cfr_23S_ribosomal_RNA_methyltransferase_aligned_res_tab_txt	Kluyvera georgiana strain WCH1410
GCF_001682915	CCHJPO_03063	glycopeptide_resistance_gene_cluster;vanH_aligned	1.4e-72	242.4	0	1.6e-72	242.2	0	1	D-lactate dehydrogenase	GCF_001682915_1_ASM168291v1_genomic_glycopeptide_resistance_gene_cluster;vanH_aligned_res_tab_txt	Kluyvera georgiana strain WCH1410
GCF_001682915	CCHJPO_00282	glycopeptide_resistance_gene_cluster;vanR_aligned	8.5e-71	236	0	1e-70	235.8	0	1	DNA-binding dual transcriptional regulator OmpR	GCF_001682915_1_ASM168291v1_genomic_glycopeptide_resistance_gene_cluster;vanR_aligned_res_tab_txt	Kluyvera georgiana strain WCH1410
GCF_001682915	CCHJPO_00994	glycopeptide_resistance_gene_cluster;vanR_aligned	2.4e-65	218.2	0	2.6e-65	218	0	1	envelope stress response regulator transcription factor CpxR	GCF_001682915_1_ASM168291v1_genomic_glycopeptide_resistance_gene_cluster;vanR_aligned_res_tab_txt	Kluyvera georgiana strain WCH1410
GCF_001682915	CCHJPO_03855	glycopeptide_resistance_gene_cluster;vanR_aligned	2.2e-64	215	0	2.7e-64	214.7	0	1	two-component system response regulator OmpR	GCF_001682915_1_ASM168291v1_genomic_glycopeptide_resistance_gene_cluster;vanR_aligned_res_tab_txt	Kluyvera georgiana strain WCH1410
GCF_001682915	CCHJPO_02233	glycopeptide_resistance_gene_cluster;vanR_aligned	5.5e-62	207.2	0	6.2e-62	207	0	1	phosphate response regulator transcription factor PhoB	GCF_001682915_1_ASM168291v1_genomic_glycopeptide_resistance_gene_cluster;vanR_aligned_res_tab_txt	Kluyvera georgiana strain WCH1410
GCF_001682915	CCHJPO_01211	glycopeptide_resistance_gene_cluster;vanR_aligned	7.7e-60	200.1	0	8.9e-60	199.9	0	1	two-component system response regulator BaeR	GCF_001682915_1_ASM168291v1_genomic_glycopeptide_resistance_gene_cluster;vanR_aligned_res_tab_txt	Kluyvera georgiana strain WCH1410
GCF_001682915	CCHJPO_00113	kdpDE_aligned	8.3e-83	277.1	0	1.1e-82	276.7	0	1	two-component system sensor histidine kinase KdpD	GCF_001682915_1_ASM168291v1_genomic_kdpDE_aligned_res_tab_txt	Kluyvera georgiana strain WCH1410
GCF_001682915	CCHJPO_00112	kdpDE_aligned	8.5e-78	260.6	0	1e-77	260.3	0	1.1	two-component system response regulator KdpE	GCF_001682915_1_ASM168291v1_genomic_kdpDE_aligned_res_tab_txt	Kluyvera georgiana strain WCH1410
GCF_001682915	CCHJPO_00611	lsa-type_ABC-F_protein_aligned	2.6e-62	209.3	0	6.5e-21	72.7	0	4	energy-dependent translational throttle protein EttA	GCF_001682915_1_ASM168291v1_genomic_lsa-type_ABC-F_protein_aligned_res_tab_txt	Kluyvera georgiana strain WCH1410
GCF_001682915	CCHJPO_03661	MCR_phosphoethanolamine_transferase_aligned	1.8e-68	229.5	0	3e-68	228.8	0	1.3	kdo(2)-lipid A phosphoethanolamine 7''-transferase	GCF_001682915_1_ASM168291v1_genomic_MCR_phosphoethanolamine_transferase_aligned_res_tab_txt	Kluyvera georgiana strain WCH1410
GCF_001682915	CCHJPO_00217	Miscellaneous_ABC-F_subfamily_ATP-binding_cassette_ribosomal_protection_proteins_aligned	3.6e-122	407.1	0	7.6e-121	402.7	0	1.9	ABC-F family ATPase	GCF_001682915_1_ASM168291v1_genomic_Miscellaneous_ABC-F_subfamily_ATP-binding_cassette_ribosomal_protection_proteins_aligned_res_tab_txt	Kluyvera georgiana strain WCH1410
GCF_001682915	CCHJPO_00611	Miscellaneous_ABC-F_subfamily_ATP-binding_cassette_ribosomal_protection_proteins_aligned	3.6e-116	387.3	0	8.6e-61	204.5	0	2.8	energy-dependent translational throttle protein EttA	GCF_001682915_1_ASM168291v1_genomic_Miscellaneous_ABC-F_subfamily_ATP-binding_cassette_ribosomal_protection_proteins_aligned_res_tab_txt	Kluyvera georgiana strain WCH1410
GCF_001682915	CCHJPO_03676	Miscellaneous_ABC-F_subfamily_ATP-binding_cassette_ribosomal_protection_proteins_aligned	7.6e-95	316.9	0	1e-94	316.5	0	1	ABC-F family ATP-binding cassette domain-containing protein	GCF_001682915_1_ASM168291v1_genomic_Miscellaneous_ABC-F_subfamily_ATP-binding_cassette_ribosomal_protection_proteins_aligned_res_tab_txt	Kluyvera georgiana strain WCH1410
GCF_001682915	CCHJPO_02040	Miscellaneous_ABC-F_subfamily_ATP-binding_cassette_ribosomal_protection_proteins_aligned	7.2e-90	300.5	0	2.6e-44	150.1	0	2.1	Glutathione-regulated potassium-efflux system ATP-binding protein	GCF_001682915_1_ASM168291v1_genomic_Miscellaneous_ABC-F_subfamily_ATP-binding_cassette_ribosomal_protection_proteins_aligned_res_tab_txt	Kluyvera georgiana strain WCH1410
GCF_001682915	CCHJPO_02040	msr-type_ABC-F_protein_aligned	1.9e-64	216.2	0	6.4e-31	105.6	0	3.8	Glutathione-regulated potassium-efflux system ATP-binding protein	GCF_001682915_1_ASM168291v1_genomic_msr-type_ABC-F_protein_aligned_res_tab_txt	Kluyvera georgiana strain WCH1410
GCF_001682915	CCHJPO_03661	pmr_phosphoethanolamine_transferase_aligned	2.5e-79	265.7	0	3e-79	265.4	0	1	kdo(2)-lipid A phosphoethanolamine 7''-transferase	GCF_001682915_1_ASM168291v1_genomic_pmr_phosphoethanolamine_transferase_aligned_res_tab_txt	Kluyvera georgiana strain WCH1410
GCF_001682915	CCHJPO_00180	pmr_phosphoethanolamine_transferase_aligned	1.3e-73	246.9	0	1.5e-73	246.7	0	1	phosphoethanolamine transferase EptA	GCF_001682915_1_ASM168291v1_genomic_pmr_phosphoethanolamine_transferase_aligned_res_tab_txt	Kluyvera georgiana strain WCH1410
GCF_001682915	CCHJPO_02842	resistance-nodulation-cell_division_(RND)_antibiotic_efflux_pump_aligned	9.2e-133	442.3	0	1.5e-132	441.6	0	1.3	Efflux pump membrane transporter	GCF_001682915_1_ASM168291v1_genomic_resistance-nodulation-cell_division_RND_antibiotic_efflux_pump_aligned_res_tab_txt	Kluyvera georgiana strain WCH1410
GCF_001682915	CCHJPO_00374	sal-type_ABC-F_protein_aligned	8e-72	240.6	0	1.2e-37	127.8	0	3.2	ABC transporter ATP-binding protein	GCF_001682915_1_ASM168291v1_genomic_sal-type_ABC-F_protein_aligned_res_tab_txt	Kluyvera georgiana strain WCH1410
GCF_001682915	CCHJPO_02040	sal-type_ABC-F_protein_aligned	2.3e-70	235.8	0	6.5e-46	155.1	0	2.3	Glutathione-regulated potassium-efflux system ATP-binding protein	GCF_001682915_1_ASM168291v1_genomic_sal-type_ABC-F_protein_aligned_res_tab_txt	Kluyvera georgiana strain WCH1410
GCF_001682915	CCHJPO_03912	tetracycline-resistant_ribosomal_protection_protein_aligned	1.1e-111	371.9	0	6.9e-111	369.3	0	1.8	elongation factor G	GCF_001682915_1_ASM168291v1_genomic_tetracycline-resistant_ribosomal_protection_protein_aligned_res_tab_txt	Kluyvera georgiana strain WCH1410
GCF_001682915	CCHJPO_00642	tetracycline-resistant_ribosomal_protection_protein_aligned	1.3e-62	209.8	0	1.4e-61	206.4	0	1.9	peptide chain release factor 3	GCF_001682915_1_ASM168291v1_genomic_tetracycline-resistant_ribosomal_protection_protein_aligned_res_tab_txt	Kluyvera georgiana strain WCH1410
GCF_001682915	CCHJPO_02247	Van_ligase;glycopeptide_resistance_gene_cluster_aligned	2.2e-105	350.5	0	2.5e-105	350.3	0	1	D-alanine--D-alanine ligase	GCF_001682915_1_ASM168291v1_genomic_Van_ligase;glycopeptide_resistance_gene_cluster_aligned_res_tab_txt	Kluyvera georgiana strain WCH1410
GCF_001682915	CCHJPO_04081	Van_ligase;glycopeptide_resistance_gene_cluster_aligned	2.1e-61	205.9	0	1.9e-55	186.3	0	2	D-alanine--D-alanine ligase	GCF_001682915_1_ASM168291v1_genomic_Van_ligase;glycopeptide_resistance_gene_cluster_aligned_res_tab_txt	Kluyvera georgiana strain WCH1410
GCF_001682915	CCHJPO_03899	vga-type_ABC-F_protein_aligned	1.1e-76	256.4	0	5.2e-36	122.2	0	3.8	ABC transporter ATP-binding protein	GCF_001682915_1_ASM168291v1_genomic_vga-type_ABC-F_protein_aligned_res_tab_txt	Kluyvera georgiana strain WCH1410
GCF_001682915	CCHJPO_00611	vga-type_ABC-F_protein_aligned	1.1e-71	239.8	0	3e-39	132.8	0	3	energy-dependent translational throttle protein EttA	GCF_001682915_1_ASM168291v1_genomic_vga-type_ABC-F_protein_aligned_res_tab_txt	Kluyvera georgiana strain WCH1410
GCF_002022125	GAIHMA_00236	Cfr_23S_ribosomal_RNA_methyltransferase_aligned	2.8e-64	215.3	0	3.3e-64	215	0	1	23S rRNA (adenine(2503)-C(2))-methyltransferase RlmN	GCF_002022125_1_ASM202212v1_genomic_Cfr_23S_ribosomal_RNA_methyltransferase_aligned_res_tab_txt	Elizabethkingia ursingii strain G4123
GCF_002022125	gb|WP_041881964.1|ARO:3006942|LUS-1	GAIHMA_03301	1.6e-83	266.1	0	1.9e-83	265.8	0	1	[Bacteria, Viruses, Fungi, and other genome sequence associated with antimicrobial resistance]	GCF_002022125_1_ASM202212v1_genomic_LUS_beta-lactamase_aligned_res_tab_txt	Elizabethkingia ursingii strain G4123
GCF_002022125	GAIHMA_03353	resistance-nodulation-cell_division_(RND)_antibiotic_efflux_pump_aligned	5.7e-75	251.4	0	6.8e-75	251.1	0	1	Efflux pump membrane transporter BepE	GCF_002022125_1_ASM202212v1_genomic_resistance-nodulation-cell_division_RND_antibiotic_efflux_pump_aligned_res_tab_txt	Elizabethkingia ursingii strain G4123
GCF_002022125	GAIHMA_03042	tetracycline_inactivation_enzyme_aligned	1.9e-105	350.7	0	2.2e-105	350.5	0	1	Flavin-dependent monooxygenase	GCF_002022125_1_ASM202212v1_genomic_tetracycline_inactivation_enzyme_aligned_res_tab_txt	Elizabethkingia ursingii strain G4123
GCF_002022125	GAIHMA_01589	tetracycline-resistant_ribosomal_protection_protein_aligned	4.5e-104	346.5	0	3.9e-103	343.4	0	2	elongation factor G	GCF_002022125_1_ASM202212v1_genomic_tetracycline-resistant_ribosomal_protection_protein_aligned_res_tab_txt	Elizabethkingia ursingii strain G4123
GCF_002022125	GAIHMA_00026	tetracycline-resistant_ribosomal_protection_protein_aligned	2.2e-71	238.6	0	5e-71	237.4	0	1.5	peptide chain release factor 3	GCF_002022125_1_ASM202212v1_genomic_tetracycline-resistant_ribosomal_protection_protein_aligned_res_tab_txt	Elizabethkingia ursingii strain G4123
GCF_002023665	NACOMM_00670	Cfr_23S_ribosomal_RNA_methyltransferase_aligned	8.8e-65	216.9	0	1.1e-64	216.7	0	1	23S rRNA (adenine(2503)-C(2))-methyltransferase RlmN	GCF_002023665_2_ASM202366v2_genomic_Cfr_23S_ribosomal_RNA_methyltransferase_aligned_res_tab_txt	Elizabethkingia anophelis R26
GCF_002023665	NACOMM_00108	PER_beta-lactamase_aligned	3.4e-62	208	0	3.8e-62	207.8	0	1	class A beta-lactamase	GCF_002023665_2_ASM202366v2_genomic_PER_beta-lactamase_aligned_res_tab_txt	Elizabethkingia anophelis R26
GCF_002023665	NACOMM_03214	resistance-nodulation-cell_division_(RND)_antibiotic_efflux_pump_aligned	3.1e-76	255.5	0	3.7e-76	255.3	0	1	Hydrophobe/amphiphile efflux-1 (HAE1) family protein	GCF_002023665_2_ASM202366v2_genomic_resistance-nodulation-cell_division_RND_antibiotic_efflux_pump_aligned_res_tab_txt	Elizabethkingia anophelis R26
GCF_002023665	NACOMM_03757	resistance-nodulation-cell_division_(RND)_antibiotic_efflux_pump_aligned	8.7e-76	254	0	1e-75	253.8	0	1	Efflux pump membrane transporter BepE	GCF_002023665_2_ASM202366v2_genomic_resistance-nodulation-cell_division_RND_antibiotic_efflux_pump_aligned_res_tab_txt	Elizabethkingia anophelis R26
GCF_002023665	NACOMM_01115	resistance-nodulation-cell_division_(RND)_antibiotic_efflux_pump_aligned	1.1e-60	204.2	0	2.3e-60	203.2	0	1.7	RND transporter, HAE1 family	GCF_002023665_2_ASM202366v2_genomic_resistance-nodulation-cell_division_RND_antibiotic_efflux_pump_aligned_res_tab_txt	Elizabethkingia anophelis R26
GCF_002023665	NACOMM_03431	tetracycline_inactivation_enzyme_aligned	2.6e-104	346.9	0	2.9e-104	346.8	0	1	Flavin-dependent monooxygenase	GCF_002023665_2_ASM202366v2_genomic_tetracycline_inactivation_enzyme_aligned_res_tab_txt	Elizabethkingia anophelis R26
GCF_002023665	NACOMM_01994	tetracycline-resistant_ribosomal_protection_protein_aligned	7.6e-104	345.7	0	6.3e-103	342.7	0	2	elongation factor G	GCF_002023665_2_ASM202366v2_genomic_tetracycline-resistant_ribosomal_protection_protein_aligned_res_tab_txt	Elizabethkingia anophelis R26
GCF_002023665	NACOMM_00462	tetracycline-resistant_ribosomal_protection_protein_aligned	6.4e-72	240.3	0	1.1e-71	239.5	0	1.3	peptide chain release factor 3	GCF_002023665_2_ASM202366v2_genomic_tetracycline-resistant_ribosomal_protection_protein_aligned_res_tab_txt	Elizabethkingia anophelis R26
GCF_002023715	JOMDPF_03254	Cfr_23S_ribosomal_RNA_methyltransferase_aligned	9.3e-66	220.1	0	1.1e-65	219.9	0	1	23S rRNA (adenine(2503)-C(2))-methyltransferase RlmN	GCF_002023715_1_ASM202371v1_genomic_Cfr_23S_ribosomal_RNA_methyltransferase_aligned_res_tab_txt	Elizabethkingia occulta strain G4070 14b
GCF_002023715	gb|WP_041881964.1|ARO:3006942|LUS-1	JOMDPF_03682	1e-66	211	0	1.3e-66	210.7	0	1	[Bacteria, Viruses, Fungi, and other genome sequence associated with antimicrobial resistance]	GCF_002023715_1_ASM202371v1_genomic_LUS_beta-lactamase_aligned_res_tab_txt	Elizabethkingia occulta strain G4070 14b
GCF_002023715	JOMDPF_03682	PER_beta-lactamase_aligned	4.5e-62	207.6	0	5e-62	207.4	0	1	class A beta-lactamase	GCF_002023715_1_ASM202371v1_genomic_PER_beta-lactamase_aligned_res_tab_txt	Elizabethkingia occulta strain G4070 14b
GCF_002023715	JOMDPF_03477	resistance-nodulation-cell_division_(RND)_antibiotic_efflux_pump_aligned	5.6e-75	251.4	0	6.7e-75	251.1	0	1	Efflux pump membrane transporter BepE	GCF_002023715_1_ASM202371v1_genomic_resistance-nodulation-cell_division_RND_antibiotic_efflux_pump_aligned_res_tab_txt	Elizabethkingia occulta strain G4070 14b
GCF_002023715	JOMDPF_01805	resistance-nodulation-cell_division_(RND)_antibiotic_efflux_pump_aligned	6.4e-73	244.6	0	7.6e-73	244.3	0	1	Hydrophobe/amphiphile efflux-1 (HAE1) family protein	GCF_002023715_1_ASM202371v1_genomic_resistance-nodulation-cell_division_RND_antibiotic_efflux_pump_aligned_res_tab_txt	Elizabethkingia occulta strain G4070 14b
GCF_002023715	JOMDPF_03066	resistance-nodulation-cell_division_(RND)_antibiotic_efflux_pump_aligned	8.4e-61	204.6	0	1.2e-60	204.1	0	1.3	RND transporter, HAE1 family	GCF_002023715_1_ASM202371v1_genomic_resistance-nodulation-cell_division_RND_antibiotic_efflux_pump_aligned_res_tab_txt	Elizabethkingia occulta strain G4070 14b
GCF_002023715	JOMDPF_00024	tetracycline_inactivation_enzyme_aligned	3.5e-105	349.8	0	3.9e-105	349.7	0	1	Flavin-dependent monooxygenase	GCF_002023715_1_ASM202371v1_genomic_tetracycline_inactivation_enzyme_aligned_res_tab_txt	Elizabethkingia occulta strain G4070 14b
GCF_002023715	JOMDPF_02604	tetracycline-resistant_ribosomal_protection_protein_aligned	1.1e-103	345.2	0	9.6e-103	342.1	0	2	elongation factor G	GCF_002023715_1_ASM202371v1_genomic_tetracycline-resistant_ribosomal_protection_protein_aligned_res_tab_txt	Elizabethkingia occulta strain G4070 14b
GCF_002023715	JOMDPF_00589	tetracycline-resistant_ribosomal_protection_protein_aligned	1.1e-71	239.5	0	2.8e-71	238.2	0	1.5	peptide chain release factor 3	GCF_002023715_1_ASM202371v1_genomic_tetracycline-resistant_ribosomal_protection_protein_aligned_res_tab_txt	Elizabethkingia occulta strain G4070 14b
GCF_002024805	DELMDJ_01221	Cfr_23S_ribosomal_RNA_methyltransferase_aligned	1e-64	216.8	0	1.2e-64	216.6	0	1	23S rRNA (adenine(2503)-C(2))-methyltransferase RlmN	GCF_002024805_1_ASM202480v1_genomic_Cfr_23S_ribosomal_RNA_methyltransferase_aligned_res_tab_txt	Elizabethkingia bruuniana strain G0146
GCF_002024805	DELMDJ_01864	PER_beta-lactamase_aligned	3.3e-63	211.5	0	3.6e-63	211.3	0	1	class A beta-lactamase	GCF_002024805_1_ASM202480v1_genomic_PER_beta-lactamase_aligned_res_tab_txt	Elizabethkingia bruuniana strain G0146
GCF_002024805	DELMDJ_02088	resistance-nodulation-cell_division_(RND)_antibiotic_efflux_pump_aligned	1.6e-74	250	0	1.9e-74	249.8	0	1	Efflux pump membrane transporter BepE	GCF_002024805_1_ASM202480v1_genomic_resistance-nodulation-cell_division_RND_antibiotic_efflux_pump_aligned_res_tab_txt	Elizabethkingia bruuniana strain G0146
GCF_002024805	DELMDJ_02415	tetracycline_inactivation_enzyme_aligned	1.9e-106	354.1	0	2.2e-106	353.9	0	1	Flavin-dependent monooxygenase	GCF_002024805_1_ASM202480v1_genomic_tetracycline_inactivation_enzyme_aligned_res_tab_txt	Elizabethkingia bruuniana strain G0146
GCF_002024805	DELMDJ_03944	tetracycline-resistant_ribosomal_protection_protein_aligned	4.9e-104	346.5	0	4.3e-103	343.4	0	2	elongation factor G	GCF_002024805_1_ASM202480v1_genomic_tetracycline-resistant_ribosomal_protection_protein_aligned_res_tab_txt	Elizabethkingia bruuniana strain G0146
GCF_002024805	DELMDJ_01480	tetracycline-resistant_ribosomal_protection_protein_aligned	1.1e-71	239.7	0	1.9e-71	238.9	0	1.3	peptide chain release factor 3	GCF_002024805_1_ASM202480v1_genomic_tetracycline-resistant_ribosomal_protection_protein_aligned_res_tab_txt	Elizabethkingia bruuniana strain G0146
GCF_002082135	NLDEKM_01866	ACC_beta-lactamase_aligned	1.1e-114	381.9	0	1.3e-114	381.5	0	1	ELC family class C beta-lactamase	GCF_002082135_1_ASM208213v1_genomic_ACC_beta-lactamase_aligned_res_tab_txt	Achromobacter ruhlandii strain SCCH3:ACH 33-1365
GCF_002082135	NLDEKM_01866	ADC_beta-lactamases_pending_classification_for_carbapenemase_activity_aligned	4.2e-93	310.7	0	5.7e-93	310.3	0	1	ELC family class C beta-lactamase	GCF_002082135_1_ASM208213v1_genomic_ADC_beta-lactamases_pending_classification_for_carbapenemase_activity_aligned_res_tab_txt	Achromobacter ruhlandii strain SCCH3:ACH 33-1365
GCF_002082135	NLDEKM_01866	ADC_beta-lactamase_without_carbapenemase_activity_aligned	1.9e-113	377.5	0	2.5e-113	377.1	0	1	ELC family class C beta-lactamase	GCF_002082135_1_ASM208213v1_genomic_ADC_beta-lactamase_without_carbapenemase_activity_aligned_res_tab_txt	Achromobacter ruhlandii strain SCCH3:ACH 33-1365
GCF_002082135	NLDEKM_01866	ampC-type_beta-lactamase_aligned	3.6e-140	465.3	0	5.7e-140	464.6	0	1.2	ELC family class C beta-lactamase	GCF_002082135_1_ASM208213v1_genomic_ampC-type_beta-lactamase_aligned_res_tab_txt	Achromobacter ruhlandii strain SCCH3:ACH 33-1365
GCF_002082135	NLDEKM_02045	antibiotic-resistant_isoleucyl-tRNA_synthetase_(ileS)_aligned	2.3e-111	371.7	0	3.1e-111	371.3	0	1.1	isoleucine--tRNA ligase	GCF_002082135_1_ASM208213v1_genomic_antibiotic-resistant_isoleucyl-tRNA_synthetase_ileS_aligned_res_tab_txt	Achromobacter ruhlandii strain SCCH3:ACH 33-1365
GCF_002082135	NLDEKM_03390	ATP-binding_cassette_(ABC)_antibiotic_efflux_pump_aligned	4e-180	597.9	0	9.8e-93	309.6	0	2	lipid A export permease/ATP-binding protein MsbA	GCF_002082135_1_ASM208213v1_genomic_ATP-binding_cassette_ABC_antibiotic_efflux_pump_aligned_res_tab_txt	Achromobacter ruhlandii strain SCCH3:ACH 33-1365
GCF_002082135	NLDEKM_00946	ATP-binding_cassette_(ABC)_antibiotic_efflux_pump_aligned	7.3e-126	418.9	0	9.8e-126	418.5	0	1	ABC transporter, ATP-binding protein	GCF_002082135_1_ASM208213v1_genomic_ATP-binding_cassette_ABC_antibiotic_efflux_pump_aligned_res_tab_txt	Achromobacter ruhlandii strain SCCH3:ACH 33-1365
GCF_002082135	NLDEKM_04273	ATP-binding_cassette_(ABC)_antibiotic_efflux_pump_aligned	1.3e-94	315.8	0	1.6e-94	315.5	0	1	Iron import ATP-binding/permease protein IrtA	GCF_002082135_1_ASM208213v1_genomic_ATP-binding_cassette_ABC_antibiotic_efflux_pump_aligned_res_tab_txt	Achromobacter ruhlandii strain SCCH3:ACH 33-1365
GCF_002082135	NLDEKM_00712	ATP-binding_cassette_(ABC)_antibiotic_efflux_pump_aligned	1.2e-82	276.3	0	1.7e-43	147.2	0	2	staphylopine uptake ABC transporter ATP-binding protein CntF	GCF_002082135_1_ASM208213v1_genomic_ATP-binding_cassette_ABC_antibiotic_efflux_pump_aligned_res_tab_txt	Achromobacter ruhlandii strain SCCH3:ACH 33-1365
GCF_002082135	NLDEKM_04508	ATP-binding_cassette_(ABC)_antibiotic_efflux_pump_aligned	6.9e-80	267.2	0	5.4e-39	132.3	0	2.6	ribosome-associated ATPase/putative transporter RbbA	GCF_002082135_1_ASM208213v1_genomic_ATP-binding_cassette_ABC_antibiotic_efflux_pump_aligned_res_tab_txt	Achromobacter ruhlandii strain SCCH3:ACH 33-1365
GCF_002082135	NLDEKM_03670	ATP-binding_cassette_(ABC)_antibiotic_efflux_pump_aligned	7.7e-80	267	0	9.4e-80	266.8	0	1	Putative ATP synthase F0, A subunit	GCF_002082135_1_ASM208213v1_genomic_ATP-binding_cassette_ABC_antibiotic_efflux_pump_aligned_res_tab_txt	Achromobacter ruhlandii strain SCCH3:ACH 33-1365
GCF_002082135	NLDEKM_03641	ATP-binding_cassette_(ABC)_antibiotic_efflux_pump_aligned	2e-78	262.4	0	2.1e-43	146.9	0	2.2	nickel import ATP-binding protein NikD	GCF_002082135_1_ASM208213v1_genomic_ATP-binding_cassette_ABC_antibiotic_efflux_pump_aligned_res_tab_txt	Achromobacter ruhlandii strain SCCH3:ACH 33-1365
GCF_002082135	NLDEKM_04274	ATP-binding_cassette_(ABC)_antibiotic_efflux_pump_aligned	3.5e-78	261.6	0	4.4e-78	261.2	0	1	Multidrug export ATP-binding/permease protein	GCF_002082135_1_ASM208213v1_genomic_ATP-binding_cassette_ABC_antibiotic_efflux_pump_aligned_res_tab_txt	Achromobacter ruhlandii strain SCCH3:ACH 33-1365
GCF_002082135	NLDEKM_03468	ATP-binding_cassette_(ABC)_antibiotic_efflux_pump_aligned	1.1e-75	253.3	0	1.1e-41	141.1	0	2	staphylopine uptake ABC transporter ATP-binding protein CntF	GCF_002082135_1_ASM208213v1_genomic_ATP-binding_cassette_ABC_antibiotic_efflux_pump_aligned_res_tab_txt	Achromobacter ruhlandii strain SCCH3:ACH 33-1365
GCF_002082135	NLDEKM_03130	ATP-binding_cassette_(ABC)_antibiotic_efflux_pump_aligned	2.8e-75	252	0	6.5e-37	125.4	0	2.1	nickel import ATP-binding protein NikD	GCF_002082135_1_ASM208213v1_genomic_ATP-binding_cassette_ABC_antibiotic_efflux_pump_aligned_res_tab_txt	Achromobacter ruhlandii strain SCCH3:ACH 33-1365
GCF_002082135	NLDEKM_01679	ATP-binding_cassette_(ABC)_antibiotic_efflux_pump_aligned	1.7e-70	236.2	0	2.8e-38	129.9	0	2	nickel import ATP-binding protein NikD	GCF_002082135_1_ASM208213v1_genomic_ATP-binding_cassette_ABC_antibiotic_efflux_pump_aligned_res_tab_txt	Achromobacter ruhlandii strain SCCH3:ACH 33-1365
GCF_002082135	NLDEKM_03311	ATP-binding_cassette_(ABC)_antibiotic_efflux_pump_aligned	5.6e-68	227.9	0	6.5e-35	118.8	0.1	2	murein tripeptide/oligopeptide ABC transporter ATP binding protein OppF	GCF_002082135_1_ASM208213v1_genomic_ATP-binding_cassette_ABC_antibiotic_efflux_pump_aligned_res_tab_txt	Achromobacter ruhlandii strain SCCH3:ACH 33-1365
GCF_002082135	NLDEKM_05582	ATP-binding_cassette_(ABC)_antibiotic_efflux_pump_aligned	7.5e-63	211	0	4e-37	126.1	0	2.3	urea ABC transporter ATP-binding subunit UrtE	GCF_002082135_1_ASM208213v1_genomic_ATP-binding_cassette_ABC_antibiotic_efflux_pump_aligned_res_tab_txt	Achromobacter ruhlandii strain SCCH3:ACH 33-1365
GCF_002082135	NLDEKM_04860	ATP-binding_cassette_(ABC)_antibiotic_efflux_pump_aligned	1.2e-60	203.7	0	1.5e-60	203.4	0	1	thiol reductant ABC exporter subunit CydC	GCF_002082135_1_ASM208213v1_genomic_ATP-binding_cassette_ABC_antibiotic_efflux_pump_aligned_res_tab_txt	Achromobacter ruhlandii strain SCCH3:ACH 33-1365
GCF_002082135	NLDEKM_04917	CARB_beta-lactamase_aligned	5.5e-68	227.8	0	6.9e-68	227.5	0	1	AXC family carbapenem-hydrolyzing class A beta-lactamase	GCF_002082135_1_ASM208213v1_genomic_CARB_beta-lactamase_aligned_res_tab_txt	Achromobacter ruhlandii strain SCCH3:ACH 33-1365
GCF_002082135	NLDEKM_03722	Cfr_23S_ribosomal_RNA_methyltransferase_aligned	1.5e-65	220	0	2.3e-64	216.2	0	1.9	23S rRNA (adenine(2503)-C(2))-methyltransferase RlmN	GCF_002082135_1_ASM208213v1_genomic_Cfr_23S_ribosomal_RNA_methyltransferase_aligned_res_tab_txt	Achromobacter ruhlandii strain SCCH3:ACH 33-1365
GCF_002082135	NLDEKM_04917	class_A_Bacillus_cereus_Bc_beta-lactamase_aligned	9.4e-60	200.8	0	1.1e-59	200.6	0	1	AXC family carbapenem-hydrolyzing class A beta-lactamase	GCF_002082135_1_ASM208213v1_genomic_class_A_Bacillus_cereus_Bc_beta-lactamase_aligned_res_tab_txt	Achromobacter ruhlandii strain SCCH3:ACH 33-1365
GCF_002082135	NLDEKM_03099	glycopeptide_resistance_gene_cluster;vanR_aligned	8e-68	226.6	0	9.1e-68	226.4	0	1	Response regulator receiver domain protein	GCF_002082135_1_ASM208213v1_genomic_glycopeptide_resistance_gene_cluster;vanR_aligned_res_tab_txt	Achromobacter ruhlandii strain SCCH3:ACH 33-1365
GCF_002082135	NLDEKM_00304	glycopeptide_resistance_gene_cluster;vanR_aligned	4.7e-64	214.3	0	5.3e-64	214.1	0	1	Transcriptional activator protein CzcR	GCF_002082135_1_ASM208213v1_genomic_glycopeptide_resistance_gene_cluster;vanR_aligned_res_tab_txt	Achromobacter ruhlandii strain SCCH3:ACH 33-1365
GCF_002082135	NLDEKM_02719	glycopeptide_resistance_gene_cluster;vanR_aligned	6.9e-64	213.7	0	7.8e-64	213.5	0	1	Response regulator receiver domain protein	GCF_002082135_1_ASM208213v1_genomic_glycopeptide_resistance_gene_cluster;vanR_aligned_res_tab_txt	Achromobacter ruhlandii strain SCCH3:ACH 33-1365
GCF_002082135	NLDEKM_00764	glycopeptide_resistance_gene_cluster;vanR_aligned	1.5e-63	212.6	0	1.8e-63	212.3	0	1	two-component system response regulator OmpR	GCF_002082135_1_ASM208213v1_genomic_glycopeptide_resistance_gene_cluster;vanR_aligned_res_tab_txt	Achromobacter ruhlandii strain SCCH3:ACH 33-1365
GCF_002082135	NLDEKM_00306	glycopeptide_resistance_gene_cluster;vanR_aligned	1.9e-61	205.7	0	2.1e-61	205.6	0	1	phosphate regulon transcriptional regulator PhoB	GCF_002082135_1_ASM208213v1_genomic_glycopeptide_resistance_gene_cluster;vanR_aligned_res_tab_txt	Achromobacter ruhlandii strain SCCH3:ACH 33-1365
GCF_002082135	NLDEKM_04283	glycopeptide_resistance_gene_cluster;vanS_aligned	2.3e-78	262.1	0	7.9e-39	132	0	2.1	ATP-binding protein	GCF_002082135_1_ASM208213v1_genomic_glycopeptide_resistance_gene_cluster;vanS_aligned_res_tab_txt	Achromobacter ruhlandii strain SCCH3:ACH 33-1365
GCF_002082135	NLDEKM_05065	kdpDE_aligned	1.1e-76	257.2	0	2.6e-38	130.2	0	2	histidine kinase	GCF_002082135_1_ASM208213v1_genomic_kdpDE_aligned_res_tab_txt	Achromobacter ruhlandii strain SCCH3:ACH 33-1365
GCF_002082135	NLDEKM_00641	lsa-type_ABC-F_protein_aligned	1.9e-65	219.9	0	8.6e-19	66	0	4.1	ribosomal protection-like ABC-F family protein	GCF_002082135_1_ASM208213v1_genomic_lsa-type_ABC-F_protein_aligned_res_tab_txt	Achromobacter ruhlandii strain SCCH3:ACH 33-1365
GCF_002082135	NLDEKM_00641	Miscellaneous_ABC-F_subfamily_ATP-binding_cassette_ribosomal_protection_proteins_aligned	1.2e-146	488.3	0	7.6e-98	327.1	0	3.7	ribosomal protection-like ABC-F family protein	GCF_002082135_1_ASM208213v1_genomic_Miscellaneous_ABC-F_subfamily_ATP-binding_cassette_ribosomal_protection_proteins_aligned_res_tab_txt	Achromobacter ruhlandii strain SCCH3:ACH 33-1365
GCF_002082135	NLDEKM_02762	Miscellaneous_ABC-F_subfamily_ATP-binding_cassette_ribosomal_protection_proteins_aligned	6.2e-124	413.2	0	8.6e-123	409.5	0	1.9	ribosomal protection-like ABC-F family protein	GCF_002082135_1_ASM208213v1_genomic_Miscellaneous_ABC-F_subfamily_ATP-binding_cassette_ribosomal_protection_proteins_aligned_res_tab_txt	Achromobacter ruhlandii strain SCCH3:ACH 33-1365
GCF_002082135	NLDEKM_02058	Miscellaneous_ABC-F_subfamily_ATP-binding_cassette_ribosomal_protection_proteins_aligned	2.2e-119	398.2	0	4.1e-117	390.7	0	2.5	ABC transporter family protein 64	GCF_002082135_1_ASM208213v1_genomic_Miscellaneous_ABC-F_subfamily_ATP-binding_cassette_ribosomal_protection_proteins_aligned_res_tab_txt	Achromobacter ruhlandii strain SCCH3:ACH 33-1365
GCF_002082135	NLDEKM_05169	Miscellaneous_ABC-F_subfamily_ATP-binding_cassette_ribosomal_protection_proteins_aligned	2.8e-116	387.9	0	2e-113	378.5	0	2.8	energy-dependent translational throttle protein EttA	GCF_002082135_1_ASM208213v1_genomic_Miscellaneous_ABC-F_subfamily_ATP-binding_cassette_ribosomal_protection_proteins_aligned_res_tab_txt	Achromobacter ruhlandii strain SCCH3:ACH 33-1365
GCF_002082135	NLDEKM_02600	Miscellaneous_ABC-F_subfamily_ATP-binding_cassette_ribosomal_protection_proteins_aligned	9e-116	386.3	0	5.1e-115	383.8	0	1.8	ABC-F family ATPase	GCF_002082135_1_ASM208213v1_genomic_Miscellaneous_ABC-F_subfamily_ATP-binding_cassette_ribosomal_protection_proteins_aligned_res_tab_txt	Achromobacter ruhlandii strain SCCH3:ACH 33-1365
GCF_002082135	NLDEKM_04389	Miscellaneous_ABC-F_subfamily_ATP-binding_cassette_ribosomal_protection_proteins_aligned	1e-105	353.1	0	1.2e-105	352.8	0	1	Nucleotide-binding protein ExpZ	GCF_002082135_1_ASM208213v1_genomic_Miscellaneous_ABC-F_subfamily_ATP-binding_cassette_ribosomal_protection_proteins_aligned_res_tab_txt	Achromobacter ruhlandii strain SCCH3:ACH 33-1365
GCF_002082135	NLDEKM_00641	msr-type_ABC-F_protein_aligned	2.9e-83	278.6	0	3.1e-38	130	0	4.6	ribosomal protection-like ABC-F family protein	GCF_002082135_1_ASM208213v1_genomic_msr-type_ABC-F_protein_aligned_res_tab_txt	Achromobacter ruhlandii strain SCCH3:ACH 33-1365
GCF_002082135	NLDEKM_02762	msr-type_ABC-F_protein_aligned	4.8e-67	225	0	1e-30	105.2	0	3.3	ribosomal protection-like ABC-F family protein	GCF_002082135_1_ASM208213v1_genomic_msr-type_ABC-F_protein_aligned_res_tab_txt	Achromobacter ruhlandii strain SCCH3:ACH 33-1365
GCF_002082135	NLDEKM_04389	msr-type_ABC-F_protein_aligned	4e-62	208.8	0	4.2e-52	175.8	0.1	4.1	Nucleotide-binding protein ExpZ	GCF_002082135_1_ASM208213v1_genomic_msr-type_ABC-F_protein_aligned_res_tab_txt	Achromobacter ruhlandii strain SCCH3:ACH 33-1365
GCF_002082135	NLDEKM_04326	OXA_beta-lactamase_aligned	4.3e-83	276.8	0	5.2e-83	276.6	0	1	OXA-258 family carbapenem-hydrolyzing class D beta-lactamase	GCF_002082135_1_ASM208213v1_genomic_OXA_beta-lactamase_aligned_res_tab_txt	Achromobacter ruhlandii strain SCCH3:ACH 33-1365
GCF_002082135	NLDEKM_04326	OXA_beta-lactamase;OXA-9-like_beta-lactamase_aligned	1e-61	206.9	0	1.3e-61	206.6	0	1	OXA-258 family carbapenem-hydrolyzing class D beta-lactamase	GCF_002082135_1_ASM208213v1_genomic_OXA_beta-lactamase;OXA-9-like_beta-lactamase_aligned_res_tab_txt	Achromobacter ruhlandii strain SCCH3:ACH 33-1365
GCF_002082135	NLDEKM_04917	OXY_beta-lactamase_aligned	4.1e-62	208.7	0	5.1e-62	208.3	0	1	AXC family carbapenem-hydrolyzing class A beta-lactamase	GCF_002082135_1_ASM208213v1_genomic_OXY_beta-lactamase_aligned_res_tab_txt	Achromobacter ruhlandii strain SCCH3:ACH 33-1365
GCF_002082135	NLDEKM_00641	sal-type_ABC-F_protein_aligned	1.5e-67	226.8	0	3.6e-33	113.3	0	3	ribosomal protection-like ABC-F family protein	GCF_002082135_1_ASM208213v1_genomic_sal-type_ABC-F_protein_aligned_res_tab_txt	Achromobacter ruhlandii strain SCCH3:ACH 33-1365
GCF_002082135	NLDEKM_02762	sal-type_ABC-F_protein_aligned	3.7e-65	218.9	0	1.3e-31	108.2	0	3.1	ribosomal protection-like ABC-F family protein	GCF_002082135_1_ASM208213v1_genomic_sal-type_ABC-F_protein_aligned_res_tab_txt	Achromobacter ruhlandii strain SCCH3:ACH 33-1365
GCF_002082135	NLDEKM_05169	sal-type_ABC-F_protein_aligned	3.3e-64	215.8	0	1.1e-54	184.4	0	3.2	energy-dependent translational throttle protein EttA	GCF_002082135_1_ASM208213v1_genomic_sal-type_ABC-F_protein_aligned_res_tab_txt	Achromobacter ruhlandii strain SCCH3:ACH 33-1365
GCF_002082135	NLDEKM_02600	sal-type_ABC-F_protein_aligned	3.8e-63	212.3	0	1.6e-29	101.3	0	4	ABC-F family ATPase	GCF_002082135_1_ASM208213v1_genomic_sal-type_ABC-F_protein_aligned_res_tab_txt	Achromobacter ruhlandii strain SCCH3:ACH 33-1365
GCF_002082135	NLDEKM_02058	sal-type_ABC-F_protein_aligned	1.6e-61	207	0	2.3e-30	104.1	0	3.5	ABC transporter family protein 64	GCF_002082135_1_ASM208213v1_genomic_sal-type_ABC-F_protein_aligned_res_tab_txt	Achromobacter ruhlandii strain SCCH3:ACH 33-1365
GCF_002082135	NLDEKM_03850	sulfonamide_resistant_sul_aligned	3.2e-77	258.1	0	3.9e-77	257.8	0	1	dihydropteroate synthase	GCF_002082135_1_ASM208213v1_genomic_sulfonamide_resistant_sul_aligned_res_tab_txt	Achromobacter ruhlandii strain SCCH3:ACH 33-1365
GCF_002082135	NLDEKM_05725	tetracycline-resistant_ribosomal_protection_protein_aligned	2e-116	387.9	0	1.3e-115	385.2	0	1.8	elongation factor G	GCF_002082135_1_ASM208213v1_genomic_tetracycline-resistant_ribosomal_protection_protein_aligned_res_tab_txt	Achromobacter ruhlandii strain SCCH3:ACH 33-1365
[truncated: 3,912 more rows]
