# Supplementary material for: Metagenomic Comparison of Bat Colony Resistomes Across Anthropogenic and Pristine Habitats
Source: Antibiotics (Basel). 2026 Jan 3;15(1):51. doi: 10.3390/antibiotics15010051 (PMC12838372; doi:10.3390/antibiotics15010051)
Supplement: Supplementary file 1 [file antibiotics-15-00051-s001.zip › Mags_report.xlsx]

## Sheet: Salamanca
Genome	Domain	Phylum	Class	Order	Family	Genus	Species	Completeness	Contamination	Completeness_Model_Used	Translation_Table_Used	Coding_Density	Contig_N50	Average_Gene_Length	Genome_Size	GC_Content	Total_Coding_Sequences	Total_Contigs	Max_Contig_Length
SRR33769945_18	Bacteria	Bacillota	Bacilli	Staphylococcales	Staphylococcaceae	Staphylococcus	Staphylococcus nepalensis	100	2.16	Neural Network (Specific Model)	11	0.827	160323	278.07466266866567	3361336	0.33	3335	74	424526
SRR33769945_3_sub	Bacteria	Pseudomonadota	Gammaproteobacteria	Diplorickettsiales	Diplorickettsiaceae	Aquirickettsiella		99.24	1.96	Gradient Boost (General Model)	11	0.893	15110	303.53932584269666	1629939	0.36	1602	163	46521
SRR33769945_36	Bacteria	Pseudomonadota	Gammaproteobacteria	Enterobacterales	Enterobacteriaceae	Escherichia	Escherichia coli	100	0.35	Neural Network (Specific Model)	11	0.886	81670	307.96325350949627	5043481	0.5	4844	143	175202
SRR33769945_47	Bacteria	Pseudomonadota	Gammaproteobacteria	Nevskiales	Salinisphaeraceae	Salinisphaera		91.7	1.84	Neural Network (Specific Model)	11	0.895	38222	318.05993690851733	3037817	0.63	2853	145	96767
SRR33769945_49	Bacteria	Pseudomonadota	Alphaproteobacteria	CALTWN01	CALTWN01	CALTWN01		99.99	0.01	Neural Network (Specific Model)	11	0.944	560027	330.3959731543624	1091892	0.3	1043	10	560027
SRR33769945_69	Bacteria	Bacillota	Bacilli	Lactobacillales	Enterococcaceae	Enterococcus	Enterococcus faecalis	100	5	Neural Network (Specific Model)	11	0.886	69050	306.77291242362526	3055745	0.37	2946	94	244901
SRR33769945_SRR33769945_bin.001_sub	Bacteria	Bacillota	Bacilli					96.76	0.03	Gradient Boost (General Model)	11	0.91	827094	306.93978282329715	1022533	0.35	1013	41	827094
SRR33769945_SRR33769945_bin.10	Bacteria	Actinomycetota	Actinomycetia	Mycobacteriales	Pseudonocardiaceae	Haloechinothrix		99.73	0.41	Gradient Boost (General Model)	11	0.886	56735	300.40394647312314	4474431	0.66	4409	128	211202
SRR33769946_35	Bacteria	Actinomycetota	Actinomycetia	Actinomycetales	JAJYRW01	JAJYRW01		92.25	0.66	Gradient Boost (General Model)	11	0.922	6839	284.74947807933194	2214994	0.56	2395	420	35522
SRR33769946_39	Bacteria	Chlamydiota	Chlamydiia	Chlamydiales	CALTSX01	CALTSX01		96.86	1.15	Gradient Boost (General Model)	11	0.924	35627	333.58176691729324	1148877	0.36	1064	52	101134
SRR33769946_43	Bacteria	Actinomycetota	Actinomycetia	Mycobacteriales	Mycobacteriaceae	Mycobacterium		99.98	0.1	Neural Network (Specific Model)	11	0.905	35783	315.8888888888889	3670197	0.67	3510	178	136667
SRR33769946_73	Bacteria	Bacillota	Bacilli	Staphylococcales	Staphylococcaceae	Staphylococcus	Staphylococcus nepalensis	100	3.32	Neural Network (Specific Model)	11	0.82	150461	275.60197165742454	3268800	0.33	3246	77	378713
SRR33769946_SRR33769946_bin.001	Bacteria	Pseudomonadota	Gammaproteobacteria	Nevskiales	Salinisphaeraceae	Salinisphaera		99.51	0.01	Gradient Boost (General Model)	11	0.883	849901	326.2130536130536	2373634	0.57	2145	31	943693
SRR33769947_11	Bacteria	Pseudomonadota	Alphaproteobacteria	Sphingomonadales	Sphingomonadaceae	Pelagerythrobacter		96.4	2.64	Neural Network (Specific Model)	11	0.912	15983	301.4569493711706	3069484	0.66	3101	277	72701
SRR33769947_21	Bacteria	Actinomycetota	Actinomycetia	Mycobacteriales	Pseudonocardiaceae	Haloechinothrix		98.07	2.62	Gradient Boost (General Model)	11	0.891	61223	295.18983896575185	4372909	0.65	4409	120	166256
SRR33769947_3	Bacteria	Bacteroidota	Bacteroidia	Flavobacteriales	Flavobacteriaceae	Galbibacter_B		99.98	0.29	Neural Network (Specific Model)	11	0.894	96923	341.99973453676665	4317462	0.37	3767	72	233919
SRR33769947_55	Bacteria	Bacillota	Bacilli	Bacillales_D	Amphibacillaceae	Pseudogracilibacillus		91.88	0.37	Neural Network (Specific Model)	11	0.833	77197	295.3255897069335	2971432	0.37	2798	82	273018
SRR33769947_64	Bacteria	Bacillota	Bacilli	Staphylococcales	Staphylococcaceae	Staphylococcus	Staphylococcus nepalensis	100	4.76	Neural Network (Specific Model)	11	0.823	143375	275.5325425790754	3299879	0.32	3288	71	633271
SRR33769947_65	Bacteria	Pseudomonadota	Gammaproteobacteria	Xanthomonadales	Xanthomonadaceae	Lysobacter_C		95.69	3.25	Neural Network (Specific Model)	11	0.892	11853	303.6834480260775	2816533	0.69	2761	347	47006
SRR33769947_7	Bacteria	Actinomycetota	Actinomycetia	Actinomycetales	Microbacteriaceae	Microbacterium_A		90.53	5	Gradient Boost (General Model)	11	0.92	6463	269.50766139161016	3490011	0.64	3981	696	25251
SRR33769947_70	Bacteria	Pseudomonadota	Gammaproteobacteria	Diplorickettsiales	Diplorickettsiaceae	Diplorickettsia	Diplorickettsia massiliensis	100	0.02	Gradient Boost (General Model)	11	0.843	545595	308.00964851826325	1587825	0.4	1451	8	559461
SRR33769948_2	Bacteria	Bacillota	Bacilli	Staphylococcales	Staphylococcaceae	Staphylococcus	Staphylococcus nepalensis	100	0.4	Neural Network (Specific Model)	11	0.822	147104	277.87967067764407	3200018	0.32	3158	62	382158
SRR33769948_50_sub	Bacteria	Pseudomonadota	Gammaproteobacteria	Nevskiales	Salinisphaeraceae	Salinisphaera		93.5	0.31	Neural Network (Specific Model)	11	0.895	55936	322.81853972798854	3016959	0.63	2794	82	167323
SRR33769948_SRR33769948_bin.001	Bacteria	Pseudomonadota	Gammaproteobacteria	Nevskiales	Salinisphaeraceae	Salinisphaera		99.45	0.26	Gradient Boost (General Model)	11	0.882	849901	319.86407766990294	2460424	0.57	2266	64	943693
SRR33769949_46	Bacteria	Pseudomonadota	Gammaproteobacteria	Enterobacterales	Enterobacteriaceae	Escherichia	Escherichia coli	100	1.79	Neural Network (Specific Model)	11	0.883	32627	303.339	5029666	0.5	4890	276	91121
SRR33769949_52	Bacteria	Bacillota	Bacilli	Lactobacillales	Streptococcaceae	Lactococcus	Lactococcus lactis	99.99	0.91	Neural Network (Specific Model)	11	0.877	244816	300.7091703056769	2352382	0.35	2290	23	380399
SRR33769949_56	Bacteria	Campylobacterota	Campylobacteria	Campylobacterales	Helicobacteraceae	Helicobacter_G		97.46	0.81	Neural Network (Specific Model)	11	0.905	14491	296.65	1333230	0.37	1360	131	46839
SRR33769949_64	Bacteria	Bacillota_A	Clostridia	Clostridiales	Clostridiaceae	Dwaynesavagella		97.78	0.01	Gradient Boost (General Model)	11	0.895	15509	298.9932634730539	1338107	0.26	1336	124	35601
SRR33769949_SRR33769949_bin.10	Bacteria	Pseudomonadota	Gammaproteobacteria	Diplorickettsiales	Diplorickettsiaceae	Aquirickettsiella		95.67	2.3	Gradient Boost (General Model)	11	0.886	8811	286.0199288256228	1357647	0.36	1405	181	32411
SRR33769950_30	Bacteria	Pseudomonadota	Gammaproteobacteria	Enterobacterales_A	Aeromonadaceae	Oceanisphaera		99.99	0.09	Neural Network (Specific Model)	11	0.877	100525	308.09491059147183	3059863	0.48	2908	60	331501
SRR33769950_41	Bacteria	Bacteroidota	Bacteroidia	Flavobacteriales	Flavobacteriaceae	JAJYSO01		95.17	0.4	Gradient Boost (General Model)	11	0.876	15026	325.46084337349396	3327460	0.36	2988	332	81028
SRR33769950_42	Bacteria	Bacteroidota	Bacteroidia	Flavobacteriales	Flavobacteriaceae	JAJYTI01		95.69	0.63	Neural Network (Specific Model)	11	0.868	92083	329.5430413348502	2999602	0.36	2637	88	228311
SRR33769950_77	Bacteria	Actinomycetota	Actinomycetia	Actinomycetales	JAJYRW01	JAJYRW01		93.03	0.3	Neural Network (Specific Model)	11	0.921	25592	313.9995824634656	2444326	0.56	2395	176	106916
SRR33769951_4	Bacteria	Bacillota	Bacilli	Bacillales_D	Amphibacillaceae			97.74	0.06	Gradient Boost (General Model)	11	0.864	63662	294.56934610578924	2453784	0.39	2401	85	342172
SRR33769951_61	Bacteria	Bacillota	Bacilli	Lactobacillales	Enterococcaceae			99.55	0.26	Neural Network (Specific Model)	11	0.862	70249	301.17794221282594	2971012	0.38	2838	69	288900
SRR33769951_66	Bacteria	Pseudomonadota	Gammaproteobacteria	Enterobacterales	Enterobacteriaceae	Citrobacter	Citrobacter braakii	100	0.24	Neural Network (Specific Model)	11	0.89	308377	317.7025235243798	5000720	0.52	4676	46	510005
SRR33769952_24	Bacteria	Chlamydiota	Chlamydiia	Chlamydiales	Chlamydiaceae			99.14	0.03	Neural Network (Specific Model)	11	0.893	809839	351.24379232505646	1042783	0.36	886	8	809839
SRR33769953_26	Bacteria	Bacillota	Bacilli	Bacillales_D	Amphibacillaceae			99.56	1.24	Gradient Boost (General Model)	11	0.863	74151	291.6858316221766	2465257	0.39	2435	83	199535
SRR33769953_3	Bacteria	Bacillota	Bacilli	Lactobacillales	Enterococcaceae			93.79	0.44	Neural Network (Specific Model)	11	0.863	56187	304.1238233164374	2916759	0.38	2762	83	169190
SRR33769954_0	Bacteria	Bacillota	Bacilli	Bacillales_D	Amphibacillaceae			98.7	1.86	Gradient Boost (General Model)	11	0.864	67953	293.53581780538303	2459442	0.39	2415	72	199283
SRR33769954_48	Bacteria	Bacillota	Bacilli	Bacillales_D	Amphibacillaceae			98.27	1.82	Gradient Boost (General Model)	11	0.862	20610	299.4459930313589	2987288	0.36	2870	221	76524
SRR33769955_1	Bacteria	Bacillota	Bacilli	Lactobacillales	Enterococcaceae			99.74	0.28	Neural Network (Specific Model)	11	0.859	68132	300.1334494773519	3002499	0.38	2870	68	231851
SRR33769955_44	Bacteria	Bacillota	Bacilli	Mycoplasmatales	UBA3375			94.27	1.04	Gradient Boost (General Model)	11	0.879	117013	313.9408553230209	1175379	0.34	1099	30	150370
SRR33769955_49	Bacteria	Bacillota	Bacilli	Staphylococcales	Staphylococcaceae	Mammaliicoccus		100	2.25	Neural Network (Specific Model)	11	0.877	46443	286.68108108108106	3259896	0.32	3330	129	110956
SRR33769955_55	Bacteria	Bacillota	Bacilli	Lactobacillales	Lactobacillaceae	Weissella	Weissella muntiaci	96.42	0.79	Neural Network (Specific Model)	11	0.872	63648	276.3898065125059	2010666	0.41	2119	84	241753
SRR33769956_11	Bacteria	Bacillota_A	Clostridia	Clostridiales	Clostridiaceae	Sarcina	Sarcina mediterraneense	95.93	2.05	Gradient Boost (General Model)	11	0.856	76244	300.0114902506964	3015560	0.27	2872	65	343971
SRR33769956_16	Bacteria	Campylobacterota	Campylobacteria	Campylobacterales	Helicobacteraceae	Helicobacter_G		90.46	1.37	Neural Network (Specific Model)	11	0.91	8927	288.02433786685754	1321488	0.37	1397	195	22705
SRR33769956_52	Bacteria	Bacillota	Bacilli	Mycoplasmatales	Mycoplasmoidaceae	Malacoplasma		96.24	0.13	Neural Network (Specific Model)	4	0.922	111924	379.7489711934156	899069	0.24	729	27	213948
SRR33769957_1	Bacteria	Actinomycetota	Actinomycetia	Actinomycetales	Dermabacteraceae	Brachybacterium	Brachybacterium alimentarium	91.65	1.33	Neural Network (Specific Model)	11	0.9	6791	308.8919553728714	3500505	0.71	3406	612	28141
SRR33769957_10	Bacteria	Pseudomonadota	Gammaproteobacteria	Burkholderiales	Burkholderiaceae_C	SCQX01		98.69	2.41	Gradient Boost (General Model)	11	0.91	27204	301.9782424413676	3516468	0.55	3539	205	108356
SRR33769957_2	Bacteria	Bacillota	Bacilli	Lactobacillales	Enterococcaceae	Enterococcus		99.36	1.71	Neural Network (Specific Model)	11	0.855	38589	291.9384136858476	3286839	0.36	3215	145	177123
SRR33769957_21	Bacteria	Pseudomonadota	Gammaproteobacteria	Nevskiales	Salinisphaeraceae	Salinisphaera		90.41	4.53	Gradient Boost (General Model)	11	0.899	6613	286.9871794871795	2758569	0.63	2886	510	31339
SRR33769957_3	Bacteria	Pseudomonadota	Gammaproteobacteria	Xanthomonadales	Rhodanobacteraceae	Oleiagrimonas		98.98	0.99	Neural Network (Specific Model)	11	0.872	21552	324.14329580348004	3263940	0.63	2931	203	128371
SRR33769957_31	Bacteria	Pseudomonadota	Gammaproteobacteria	Enterobacterales	Enterobacteriaceae	Lelliottia	Lelliottia sp020532665	97.45	0.27	Neural Network (Specific Model)	11	0.9	45390	320.11901340996167	4447626	0.54	4176	156	125258
SRR33769957_36	Bacteria	Pseudomonadota	Gammaproteobacteria	Enterobacterales	Enterobacteriaceae	Hafnia	Hafnia paralvei	100	2.36	Neural Network (Specific Model)	11	0.859	205068	313.7631397750746	4765819	0.48	4357	48	349066
SRR33769957_38	Bacteria	Bacillota	Bacilli	Lactobacillales	Enterococcaceae	Enterococcus	Enterococcus faecalis	99.94	0.29	Neural Network (Specific Model)	11	0.888	31080	306.7926356589147	2670729	0.38	2580	125	110750
SRR33769957_43	Bacteria	Bacteroidota	Bacteroidia	Flavobacteriales	Crocinitomicaceae	Brumimicrobium		98.63	2.14	Gradient Boost (General Model)	11	0.896	45918	350.79583637691746	3210000	0.36	2738	114	150160
SRR33769957_44	Bacteria	Bacteroidota	Bacteroidia	Chitinophagales	Chitinophagaceae	Arachidicoccus		94.05	0.17	Neural Network (Specific Model)	11	0.876	21594	350.8435103663732	4225629	0.42	3521	288	71458
SRR33769957_50	Bacteria	Actinomycetota	Actinomycetia	Mycobacteriales	Mycobacteriaceae	Corynebacterium		99.71	0.01	Neural Network (Specific Model)	11	0.915	39929	318.17130242825607	2357699	0.57	2265	88	113295
SRR33769957_69	Bacteria	Pseudomonadota	Gammaproteobacteria	Nevskiales	Salinisphaeraceae	Salinisphaera		99.47	4	Gradient Boost (General Model)	11	0.885	71027	322.94764987334645	3882296	0.61	3553	96	194498
SRR33769959_2	Bacteria	Bacillota	Bacilli	Bacillales_D	Amphibacillaceae			95.56	0.1	Gradient Boost (General Model)	11	0.865	19898	303.3150299190426	2984064	0.36	2841	209	131647
SRR33769960_17	Bacteria	Bacillota	Bacilli	Staphylococcales	Staphylococcaceae	Staphylococcus	Staphylococcus nepalensis	100	2.64	Neural Network (Specific Model)	11	0.829	175945	277.2250381679389	3278746	0.33	3275	69	383071
SRR33769960_25	Bacteria	Bacillota	Bacilli	Staphylococcales	Staphylococcaceae	Mammaliicoccus		99.93	1.34	Neural Network (Specific Model)	11	0.88	64533	289.6281512605042	2816040	0.32	2856	92	279593
SRR33769960_5	Bacteria	Bacillota	Bacilli	Bacillales_D	Amphibacillaceae			97.55	2.94	Gradient Boost (General Model)	11	0.861	19088	299.901	3439731	0.36	3295	265	85777
SRR33769961_15	Bacteria	Bacillota	Bacilli	Bacillales_D	Amphibacillaceae			96.89	0.29	Gradient Boost (General Model)	11	0.867	22959	301.75267626430417	2825222	0.36	2709	186	81962
SRR33769961_2	Bacteria	Bacillota	Bacilli	Staphylococcales	Staphylococcaceae	Mammaliicoccus		100	4.46	Neural Network (Specific Model)	11	0.878	48313	281.3988879133743	3281655	0.32	3417	139	349687
SRR33769961_SRR33769961_bin.10_sub	Bacteria	Bacillota	Bacilli	Bacillales_D	Amphibacillaceae	Pseudogracilibacillus		93.44	1.15	Gradient Boost (General Model)	11	0.874	33179	286.4880034275921	2292084	0.37	2334	110	167232
SRR33769962_0	Bacteria	Bacillota	Bacilli	Staphylococcales	Staphylococcaceae	Mammaliicoccus		100	1.55	Neural Network (Specific Model)	11	0.877	57968	279.5375757575758	3151413	0.32	3300	124	330083
SRR33769962_52	Bacteria	Bacteroidota	Bacteroidia	Flavobacteriales	Flavobacteriaceae	JAJYTI01		98.52	0.2	Neural Network (Specific Model)	11	0.873	83117	336.31829470198676	2788282	0.36	2416	69	205391
SRR33769963_25	Bacteria	Actinomycetota	Actinomycetia	Actinomycetales	Micrococcaceae	Yaniella		98.48	0.69	Gradient Boost (General Model)	11	0.894	93489	310.82337491792515	3171392	0.55	3046	95	407647
SRR33769964_11	Bacteria	Pseudomonadota	Gammaproteobacteria	Xanthomonadales	Rhodanobacteraceae	Oleiagrimonas		98.44	3	Neural Network (Specific Model)	11	0.874	31090	328.6436819531508	3413651	0.63	3031	157	187147
SRR33769964_21	Bacteria	Pseudomonadota	Gammaproteobacteria	Xanthomonadales	Rhodanobacteraceae	Oleiagrimonas		99.44	0.32	Neural Network (Specific Model)	11	0.892	63321	331.9831441348469	3239543	0.63	2907	108	164937
SRR33769964_28	Bacteria	Actinomycetota	Actinomycetia	Actinomycetales	Dermabacteraceae	Brachybacterium	Brachybacterium alimentarium	100	0.22	Neural Network (Specific Model)	11	0.892	141608	340.4301480484522	4246716	0.7	3715	53	418970
SRR33769964_29	Bacteria	Pseudomonadota	Gammaproteobacteria	REEB76	REEB76			97.31	1.18	Gradient Boost (General Model)	11	0.892	151730	292.95957613814755	2503062	0.56	2548	72	330354
SRR33769964_40	Bacteria	Pseudomonadota	Gammaproteobacteria	Burkholderiales	Burkholderiaceae_C	SCQX01		92.62	3.25	Gradient Boost (General Model)	11	0.913	17687	299.74199341514515	3282643	0.55	3341	263	49752
SRR33769964_42	Bacteria	Bacillota	Bacilli	Staphylococcales	Staphylococcaceae	Mammaliicoccus	Mammaliicoccus lentus	99.92	0.58	Neural Network (Specific Model)	11	0.886	64907	295.9125168236877	2973303	0.32	2972	94	151207
SRR33769964_53	Bacteria	Bacteroidota	Bacteroidia	Flavobacteriales	Crocinitomicaceae	Brumimicrobium		98.11	0.67	Gradient Boost (General Model)	11	0.903	26524	342.8974734529476	3105053	0.36	2731	200	73344
SRR33769964_66	Bacteria	Bacteroidota	Bacteroidia	Flavobacteriales	Flavobacteriaceae	JAJYSO01		98.34	3.77	Gradient Boost (General Model)	11	0.895	20523	310.803	3020033	0.35	2902	231	66428
SRR33769964_70	Bacteria	Bacteroidota	Bacteroidia	Chitinophagales	Chitinophagaceae	Arachidicoccus		99.87	1.89	Neural Network (Specific Model)	11	0.865	94998	347.3357408623331	5494932	0.42	4569	176	486479
SRR33769964_73	Bacteria	Bacteroidota	Bacteroidia	Flavobacteriales	Flavobacteriaceae	JAJYSO01		92.2	0.28	Neural Network (Specific Model)	11	0.852	53988	321.00191644308165	2945176	0.37	2609	112	163406
SRR33769965_39	Bacteria	Actinomycetota	Actinomycetia	Mycobacteriales	Mycobacteriaceae	Mycobacterium		96.39	0.11	Neural Network (Specific Model)	11	0.916	29487	316.5426951300867	3099997	0.67	2998	164	119118
SRR33769965_SRR33769965_bin.10	Bacteria	Pseudomonadota	Gammaproteobacteria	Nevskiales	Salinisphaeraceae			93.04	0.84	Gradient Boost (General Model)	11	0.898	11697	302.0330341113106	2805115	0.61	2785	320	58602
SRR33769966_46	Bacteria	Bacteroidota	Bacteroidia	Flavobacteriales	Flavobacteriaceae	JAJYSO01		96.84	0.31	Gradient Boost (General Model)	11	0.876	15610	318.3655197928228	2943032	0.37	2703	299	83331
SRR33769966_64	Bacteria	Bacillota	Bacilli	Staphylococcales	Staphylococcaceae	Staphylococcus	Staphylococcus equorum_A	90.22	4.61	Neural Network (Specific Model)	11	0.858	11682	280.80550986842104	2383569	0.33	2432	259	45278
SRR33769966_77	Bacteria	Bacteroidota	Bacteroidia	Flavobacteriales	Flavobacteriaceae	JAJYTI01		98.65	0.44	Neural Network (Specific Model)	11	0.869	134828	334.7843762455161	2895512	0.36	2509	54	393700
SRR33769968_30	Bacteria	Bacillota	Bacilli	Staphylococcales	Staphylococcaceae	Mammaliicoccus		99.99	2.28	Neural Network (Specific Model)	11	0.881	46367	294.25771935188016	3273098	0.32	3271	138	232919
SRR33769968_40	Bacteria	Pseudomonadota	Gammaproteobacteria	Pseudomonadales	Moraxellaceae	Psychrobacter		99.94	0.55	Neural Network (Specific Model)	11	0.827	14618	299.1561338289963	2917438	0.43	2690	312	47189
SRR33769968_51	Bacteria	Pseudomonadota	Gammaproteobacteria	Enterobacterales_A	Aeromonadaceae	Oceanisphaera		99.99	0.08	Neural Network (Specific Model)	11	0.878	96631	308.46878233873747	3051326	0.48	2899	61	371510
SRR33769968_63	Bacteria	Bacteroidota	Bacteroidia	Flavobacteriales	Flavobacteriaceae	JAJYTI01		98.62	0.35	Neural Network (Specific Model)	11	0.868	135310	334.89565217391305	2925629	0.36	2530	47	262496
SRR33769969_10	Bacteria	Bacteroidota	Bacteroidia	AKYH767	Palsa-948			100	0.06	Gradient Boost (General Model)	11	0.918	472619	361.37113838341094	2788441	0.37	2363	13	814426
SRR33769969_15	Bacteria	Acidobacteriota	Vicinamibacteria	Vicinamibacterales	UBA2999	JABFRY01		100	1.07	Gradient Boost (General Model)	11	0.929	153937	340.31063829787234	3607458	0.68	3290	37	344353
SRR33769969_23	Bacteria	Bacteroidota	Bacteroidia	Chitinophagales	Chitinophagaceae	Ferruginibacter		100	0.38	Gradient Boost (General Model)	11	0.903	458255	344.2645472608572	4024191	0.37	3523	29	909049
SRR33769969_25	Bacteria	Planctomycetota	Phycisphaerae	Tepidisphaerales	Tepidisphaeraceae	JADYZN01		96.44	0.36	Gradient Boost (General Model)	11	0.907	76751	338.2827626918536	3785250	0.6	3388	90	195118
SRR33769969_3	Bacteria	Pseudomonadota	Gammaproteobacteria	Xanthomonadales	Rhodanobacteraceae	66-474		93.22	1.55	Neural Network (Specific Model)	11	0.901	25805	326.7225966654842	3062960	0.68	2819	173	86886
SRR33769969_62	Bacteria	Actinomycetota	Actinomycetia	Streptomycetales	Streptomycetaceae	Streptomyces		95.37	0.97	Gradient Boost (General Model)	11	0.878	48466	346.4227619316577	4187678	0.66	3541	162	129422
SRR33769970_49	Bacteria	Bacteroidota	Bacteroidia	Flavobacteriales	Flavobacteriaceae	JAJYTI01		98.75	0.37	Neural Network (Specific Model)	11	0.869	136846	333.42879499217526	2938313	0.36	2556	55	262689
SRR33769971_30	Bacteria	Bacteroidota	Bacteroidia	Flavobacteriales	Flavobacteriaceae	JAJYTI01		98.92	0.36	Neural Network (Specific Model)	11	0.868	94869	332.64434984520125	2966920	0.36	2584	67	261695
SRR33769971_40	Bacteria	Bacillota	Clostridia	Clostridiales	Clostridiaceae	Clostridium	Clostridium perfringens	96.28	1.18	Gradient Boost (General Model)	11	0.857	61089	293.15951742627345	3058451	0.27	2984	93	172420
SRR33769972_21	Bacteria	Bacteroidota	Bacteroidia	Flavobacteriales				98.09	0.37	Neural Network (Specific Model)	11	0.866	134470	332.13446676970636	2975522	0.36	2588	57	262287
SRR33769973_55	Bacteria	Bacillota	Bacilli	Bacillales_D	Amphibacillaceae			98.92	0.26	Gradient Boost (General Model)	11	0.865	75098	296.2766132346897	2497637	0.39	2433	75	322790
SRR33769975_22	Bacteria	Actinomycetota	Actinomycetia	Mycobacteriales	Mycobacteriaceae	Segniliparus		100	0.23	Gradient Boost (General Model)	11	0.831	47291	336.38829787234044	2279814	0.43	1880	97	124163
SRR33769975_3	Bacteria	Bacillota	Bacilli	Lactobacillales	Lactobacillaceae	Weissella	Weissella muntiaci	97.96	0.6	Neural Network (Specific Model)	11	0.868	81828	274.11577551922227	2140817	0.4	2263	62	300354
SRR33769975_36	Bacteria	Actinomycetota	Actinomycetia	Actinomycetales	Brevibacteriaceae	Spelaeicoccus		92.01	3.81	Gradient Boost (General Model)	11	0.905	9503	297.4549436795995	3143809	0.65	3196	431	82125
SRR33769975_60	Bacteria	Bacteroidota	Bacteroidia	Flavobacteriales	Flavobacteriaceae	JAJYSO01		97.24	0.01	Neural Network (Specific Model)	11	0.855	205525	345.60175879396985	2894445	0.39	2388	46	421640
SRR33769976_51	Bacteria	Bacillota	Bacilli	Bacillales_D	Amphibacillaceae			99.02	1.51	Gradient Boost (General Model)	11	0.866	62670	293.46044045676996	2489003	0.39	2452	95	319632
SRR33769976_61	Bacteria	Bacillota	Bacilli	Staphylococcales	Staphylococcaceae	Mammaliicoccus		99.74	4.81	Neural Network (Specific Model)	11	0.878	45557	288.37609899055684	3021676	0.32	3071	119	252655
SRR33769977_18	Bacteria	Pseudomonadota	Gammaproteobacteria	Enterobacterales	Enterobacteriaceae	Erwinia	Erwinia aphidicola	99.96	1.17	Neural Network (Specific Model)	11	0.881	118340	319.7938509179385	4913635	0.57	4521	76	295251
SRR33769977_32	Bacteria	Bacillota	Bacilli	Haloplasmatales	Turicibacteraceae	WRKJ01		99.1	2.22	Gradient Boost (General Model)	11	0.817	72665	300.0151394422311	2761320	0.36	2510	84	177326
SRR33769977_34	Bacteria	Pseudomonadota	Alphaproteobacteria	Rhizobiales	Rhizobiaceae	HY038		99.95	0.06	Neural Network (Specific Model)	11	0.857	129227	317.4539396315171	2830451	0.47	2551	61	305839
SRR33769977_36	Bacteria	Pseudomonadota	Gammaproteobacteria	Enterobacterales	Enterobacteriaceae	Lelliottia	Lelliottia amnigena	92.49	3.75	Neural Network (Specific Model)	11	0.885	20579	301.9203167532789	4128624	0.53	4041	301	90795
SRR33769977_38	Bacteria	Bacillota	Bacilli	Erysipelotrichales	Coprobacillaceae	CAKVJS01		98.55	0.48	Gradient Boost (General Model)	11	0.839	43242	298.08279430789133	2466162	0.33	2319	88	137971
SRR33769977_43	Bacteria	Pseudomonadota	Gammaproteobacteria	Pseudomonadales	Moraxellaceae	Acinetobacter	Acinetobacter guillouiae	100	0.33	Neural Network (Specific Model)	11	0.851	68263	302.196	4420542	0.38	4155	109	278802
SRR33769977_45	Bacteria	Pseudomonadota	Gammaproteobacteria	Enterobacterales	Enterobacteriaceae	Zophobihabitans		98.13	0.15	Neural Network (Specific Model)	11	0.835	40736	324.3723491027732	2855718	0.39	2452	113	117526
SRR33769977_8	Bacteria	Bacillota	Bacilli	Lactobacillales	Enterococcaceae	Enterococcus		100	4.91	Neural Network (Specific Model)	11	0.857	35352	291.071	3960647	0.36	3892	184	113311
SRR33769978_11	Bacteria	Bacillota	Bacilli	Bacillales_D	Amphibacillaceae	Pseudogracilibacillus		96.98	1.56	Gradient Boost (General Model)	11	0.799	13822	270.84026465028353	3221577	0.39	3174	331	95951
SRR33769978_56	Bacteria	Actinomycetota	Actinomycetia	Mycobacteriales	Mycobacteriaceae	Rhodococcus	Rhodococcus erythropolis	99.17	2.28	Neural Network (Specific Model)	11	0.908	15157	299.37974305348075	6608054	0.62	6694	597	58960
SRR33769978_6	Bacteria	Pseudomonadota	Gammaproteobacteria	Enterobacterales	Enterobacteriaceae	Citrobacter	Citrobacter braakii	100	0.8	Neural Network (Specific Model)	11	0.891	228263	320.70911086717894	4908888	0.52	4555	36	560970
SRR33769978_70	Bacteria	Bacillota	Bacilli	Lactobacillales	Enterococcaceae	Enterococcus	Enterococcus faecalis	100	0.08	Neural Network (Specific Model)	11	0.888	235120	311.7823002240478	2817458	0.37	2678	21	386223
SRR33769978_72	Bacteria	Pseudomonadota	Gammaproteobacteria	Enterobacterales	Enterobacteriaceae	Lelliottia	Lelliottia sp022649305	96.88	0.5	Neural Network (Specific Model)	11	0.895	193696	317.54196698442223	4566666	0.53	4301	46	822950
SRR33769979_35	Bacteria	Bacillota	Bacilli	Lactobacillales	Streptococcaceae	Lactococcus	Lactococcus formosensis	100	1.88	Neural Network (Specific Model)	11	0.889	345898	307.8378378378378	2148865	0.38	2072	23	516459
SRR33769979_50	Bacteria	Pseudomonadota	Gammaproteobacteria	Enterobacterales	Enterobacteriaceae	Citrobacter_A	Citrobacter_A amalonaticus	100	0.53	Neural Network (Specific Model)	11	0.886	456678	319.9586885245902	4950891	0.54	4575	25	703062
SRR33769979_SRR33769979_bin.10	Bacteria	Bacillota	Bacilli	Staphylococcales	Staphylococcaceae	Staphylococcus	Staphylococcus nepalensis	99.96	0.1	Neural Network (Specific Model)	11	0.836	182114	292.658	2757664	0.33	2628	21	645936
SRR33769980_11	Bacteria	Planctomycetota	Phycisphaerae	Tepidisphaerales	Tepidisphaeraceae	JADYZN01		94.65	0.93	Gradient Boost (General Model)	11	0.906	29281	331.0399882387533	3719898	0.6	3401	197	123730
SRR33769980_19	Bacteria	Pseudomonadota	Gammaproteobacteria	Steroidobacterales	Steroidobacteraceae	FEN-1191		100	1.89	Gradient Boost (General Model)	11	0.936	60467	332.5478018143754	3047484	0.65	2866	113	155926
SRR33769980_2	Bacteria	Acidobacteriota	Vicinamibacteria	Vicinamibacterales	UBA2999	JABFRY01		100	3.96	Gradient Boost (General Model)	11	0.929	117308	339.12042818911686	3673921	0.68	3363	52	344085
SRR33769980_21	Bacteria	Dependentiae	Babeliae	Babeliales	Vermiphilaceae			96.53	0.72	Gradient Boost (General Model)	11	0.878	362497	296.12028725314184	1125196	0.37	1114	8	416650
SRR33769980_3	Bacteria	Bacteroidota	Bacteroidia	AKYH767	Palsa-948			100	0.35	Gradient Boost (General Model)	11	0.918	636634	361.07627475769067	2796701	0.37	2373	13	814426
SRR33769981_107	Bacteria	Deferribacterota	Deferribacteres	Deferribacterales	Mucispirillaceae			96.63	0.13	Gradient Boost (General Model)	11	0.893	81635	307.7742190589166	2609302	0.46	2529	53	151495
SRR33769981_109	Bacteria	Actinomycetota	Actinomycetia	Actinomycetales	JAJYRW01			99.83	0.07	Gradient Boost (General Model)	11	0.879	75134	307.23862660944206	2436343	0.59	2330	67	219070
SRR33769981_15	Bacteria	Desulfobacterota	Desulfobacteria	Desulfobacterales	Desulforegulaceae	Desulfobotulus		95.91	0.22	Gradient Boost (General Model)	11	0.883	36365	323.7525773195876	2449041	0.51	2231	125	105745
SRR33769981_23	Bacteria	Actinomycetota	Coriobacteriia	Coriobacteriales	UBA8131	WQXH01		95.36	0	Gradient Boost (General Model)	11	0.892	88519	319.8139974779319	1703076	0.47	1586	41	287697
SRR33769981_39	Bacteria	Desulfobacterota	Desulfovibrionia	Desulfovibrionales	Desulfovibrionaceae	WRHT01		97.21	0.93	Gradient Boost (General Model)	11	0.824	40582	315.68720190779015	2887042	0.53	2516	118	96810
SRR33769981_40	Bacteria	Bacteroidota	Bacteroidia	Bacteroidales	Rikenellaceae	JAJBUQ01		97.49	1.12	Gradient Boost (General Model)	11	0.927	10130	319.5446853516658	1953922	0.49	1891	260	46901
SRR33769981_46	Bacteria	Pseudomonadota	Gammaproteobacteria	Pseudomonadales	Pseudomonadaceae			98.19	0.88	Neural Network (Specific Model)	11	0.899	17214	303.1732484076433	2378456	0.57	2355	208	45495
SRR33769981_49	Bacteria	Bacteroidota	Bacteroidia	Bacteroidales	Rikenellaceae	JAJQAW01		94.3	3.63	Neural Network (Specific Model)	11	0.897	15069	322.6361434108527	2224631	0.47	2064	205	63400
SRR33769981_64	Bacteria	Bacillota_A	Clostridia	Oscillospirales	Ruminococcaceae			95.36	3.28	Gradient Boost (General Model)	11	0.898	13224	289.7906871609403	2135804	0.44	2212	229	69299
SRR33769981_73	Bacteria	Desulfobacterota	Desulfovibrionia	Desulfovibrionales	Desulfovibrionaceae	FLUQ01		97.58	2.34	Gradient Boost (General Model)	11	0.847	51015	330.58674101610904	3771827	0.56	3228	121	157586
SRR33769981_84	Bacteria	Bacillota	Bacilli	Lactobacillales	Streptococcaceae	Lactococcus	Lactococcus lactis	100	0.23	Neural Network (Specific Model)	11	0.875	65767	296.09004739336496	2565109	0.35	2532	66	278549
SRR33769981_86	Bacteria	Bacteroidota	Bacteroidia	Bacteroidales	Bacteroidaceae	Bacteroides_H		97.34	2.38	Neural Network (Specific Model)	11	0.9	73634	351.0785854616896	3567965	0.43	3054	108	206093
SRR33769981_89	Bacteria	Bacillota	Bacilli	Lactobacillales	Enterococcaceae			99.09	2.72	Gradient Boost (General Model)	11	0.858	36389	295.3174061433447	3321391	0.38	3223	146	125948
SRR33769981_9	Bacteria	Campylobacterota	Campylobacteria	Campylobacterales	Campylobacteraceae			92.29	0	Neural Network (Specific Model)	11	0.929	58026	295.84423076923076	1485511	0.3	1560	55	133310
SRR33769981_92	Bacteria	Bacillota_A	Clostridia	Oscillospirales	Ruminococcaceae	JAAYCI01		98.21	1.47	Gradient Boost (General Model)	11	0.867	32272	305.709	3015571	0.5	2857	168	126397
SRR33769982_54	Bacteria	Desulfobacterota	Desulfovibrionia	Desulfovibrionales	Desulfovibrionaceae	Frigididesulfovibrio		95.59	0.16	Neural Network (Specific Model)	11	0.856	30148	333.4355904211396	2825414	0.61	2422	160	104556
SRR33769982_73	Bacteria	Bacillota	Bacilli	Erysipelotrichales	Coprobacillaceae			96.45	3.27	Gradient Boost (General Model)	11	0.887	19526	290.36669844296154	3083258	0.32	3147	241	85631
SRR33769982_SRR33769982_bin.10_sub	Bacteria	Desulfobacterota	Desulfovibrionia	Desulfovibrionales	Desulfovibrionaceae	FLUQ01		94.03	2.95	Gradient Boost (General Model)	11	0.888	12643	306.1674403183024	3113864	0.59	3016	331	48857
SRR33769983_28	Bacteria	Bacillota_A	Clostridia	Clostridiales	Clostridiaceae	Dwaynesavagella		98.23	0.24	Neural Network (Specific Model)	11	0.911	109540	319.4441154700222	1420194	0.26	1351	21	171224
SRR33769984_16	Bacteria	Bacillota_A	Clostridia	Lachnospirales	Lachnospiraceae			99.97	0.46	Gradient Boost (General Model)	11	0.905	82059	326.9955821205821	4163911	0.44	3848	87	176485
SRR33769984_28	Bacteria	Pseudomonadota	Gammaproteobacteria	Diplorickettsiales	Diplorickettsiaceae	Aquirickettsiella		100	0.36	Gradient Boost (General Model)	11	0.894	292992	327.9266535690897	1677491	0.36	1527	19	598890
SRR33769984_3	Bacteria	Actinomycetota	Coriobacteriia	Coriobacteriales	Eggerthellaceae	Raoultibacter		99.18	1.45	Gradient Boost (General Model)	11	0.877	48614	329.17455242966753	3515089	0.46	3128	113	217527
SRR33769984_30	Bacteria	Bacillota_A	Clostridia	Clostridiales	Clostridiaceae	Sarcina	Sarcina perfringens	100	0.13	Neural Network (Specific Model)	11	0.844	70422	299.19695193434933	3626182	0.28	3412	133	246624
SRR33769984_54	Bacteria	Pseudomonadota	Gammaproteobacteria	Enterobacterales	Enterobacteriaceae	Hafnia	Hafnia paralvei	98.34	2.3	Neural Network (Specific Model)	11	0.862	28969	310.96908734052994	4402872	0.48	4076	250	158671
SRR33769984_61	Bacteria	Bacillota	Bacilli	Lactobacillales	Enterococcaceae	Enterococcus	Enterococcus faecalis	100	1.49	Neural Network (Specific Model)	11	0.886	95419	309.6699681641316	2960951	0.37	2827	60	340997
SRR33769984_72	Bacteria	Bacillota	Bacilli	Staphylococcales	Staphylococcaceae	Staphylococcus	Staphylococcus nepalensis	99.99	0.65	Neural Network (Specific Model)	11	0.819	150458	270.419	3395551	0.33	3435	64	419313
SRR33769984_88	Bacteria	Bacillota	Bacilli	Lactobacillales	Streptococcaceae	Lactococcus	Lactococcus garvieae	99.98	1.68	Neural Network (Specific Model)	11	0.889	25750	296.0351598173516	2183581	0.38	2190	140	81474
SRR33769985_16	Bacteria	Bacillota_A	Clostridia	Oscillospirales	Ruminococcaceae			91.36	1.25	Neural Network (Specific Model)	11	0.894	19240	305.8613086770981	1441969	0.34	1406	111	51547
SRR33769985_66	Bacteria	Bacillota	Bacilli	Lactobacillales	Streptococcaceae	Lactococcus	Lactococcus lactis	90.77	2.02	Neural Network (Specific Model)	11	0.854	6123	256.6313522825151	2088505	0.35	2322	432	22355
SRR33769985_79	Bacteria	Bacillota	Bacilli	Staphylococcales	Staphylococcaceae	Staphylococcus	Staphylococcus nepalensis	100	3.59	Neural Network (Specific Model)	11	0.824	150385	273.0521298778671	3330932	0.33	3357	100	403129
SRR33769986_30	Bacteria	Bacillota	Bacilli	Erysipelotrichales	Coprobacillaceae	CAKVJS01		98.94	4.32	Gradient Boost (General Model)	11	0.841	99121	298.38973596132394	2858774	0.33	2689	80	197104
SRR33769986_45	Bacteria	Bacillota	Bacilli	Staphylococcales	Staphylococcaceae	Staphylococcus	Staphylococcus nepalensis	100	0.29	Neural Network (Specific Model)	11	0.823	178454	282.7012320328542	3006836	0.33	2922	45	408254
SRR33769986_59	Bacteria	Bacillota	Bacilli	Lactobacillales	Enterococcaceae	Enterococcus	Enterococcus faecalis	100	1.02	Neural Network (Specific Model)	11	0.884	130893	314.38413442751073	2727510	0.37	2559	30	491099
SRR33769986_71	Bacteria	Bacillota	Bacilli	Lactobacillales	Enterococcaceae	Enterococcus_B	Enterococcus_B pernyi	100	2.49	Neural Network (Specific Model)	11	0.855	125824	283.8755905511811	3789341	0.38	3810	95	372796
SRR33769986_SRR33769986_bin.001	Bacteria	Pseudomonadota	Gammaproteobacteria	Nevskiales	Salinisphaeraceae	Salinisphaera		100	0.43	Gradient Boost (General Model)	11	0.812	853370	292.5456292026897	3366819	0.56	3123	42	943558
SRR33769987_16	Bacteria	Pseudomonadota	Gammaproteobacteria	Diplorickettsiales	Diplorickettsiaceae	Aquirickettsiella		100	0.04	Gradient Boost (General Model)	11	0.88	238487	317.23200559049616	1544132	0.36	1431	14	593935
SRR33769987_30	Bacteria	Bacillota	Bacilli	Lactobacillales	Enterococcaceae			99.82	2.05	Gradient Boost (General Model)	11	0.861	112802	306.8195329087049	3017026	0.38	2826	47	293461
SRR33769987_38	Bacteria	Bacillota	Bacilli	Lactobacillales	Streptococcaceae	Lactococcus	Lactococcus lactis	100	0.53	Neural Network (Specific Model)	11	0.871	136179	306.07894736842104	2319933	0.35	2204	35	313199
SRR33769987_42	Bacteria	Pseudomonadota	Gammaproteobacteria	Nevskiales	Salinisphaeraceae	Salinisphaera		99.25	0	Gradient Boost (General Model)	11	0.881	265168	324.9667602996255	2359728	0.57	2136	29	640242
SRR33769987_49	Bacteria	Bacillota	Bacilli	Lactobacillales	Lactobacillaceae	Latilactobacillus	Latilactobacillus sakei	99.98	1.6	Neural Network (Specific Model)	11	0.892	106200	305.4047730463266	2192274	0.41	2137	36	264744
SRR33769987_60	Bacteria	Pseudomonadota	Gammaproteobacteria	Enterobacterales	Enterobacteriaceae	Hafnia	Hafnia paralvei	100	1.61	Neural Network (Specific Model)	11	0.848	155478	313.76245572609207	4692405	0.48	4235	43	326589
SRR33769987_63	Bacteria	Chlamydiota	Chlamydiia	Chlamydiales	Chlamydiaceae			91.1	0.27	Neural Network (Specific Model)	11	0.895	13947	325.0540265035678	1066921	0.37	981	102	40349
SRR33769987_67	Bacteria	Bacillota	Bacilli	Lactobacillales	Lactobacillaceae	Weissella		99.98	1.55	Neural Network (Specific Model)	11	0.876	115973	291.80744125326373	1528477	0.4	1532	37	309872
SRR33769988_52	Archaea	Thermoproteota	JANJXX01					99.54	4.43	Gradient Boost (General Model)	11	0.829	16221	315.01724137931035	2310004	0.45	2030	209	43436
SRR33769988_56	Bacteria	Bacillota_A	Clostridia	Clostridiales	Clostridiaceae	Dwaynesavagella		90.83	0.18	Neural Network (Specific Model)	11	0.921	370501	326.9077167859984	1336903	0.27	1257	8	631532
SRR33769988_8	Bacteria	Bacillota	Bacilli	Lactobacillales	Enterococcaceae	Enterococcus	Enterococcus faecalis	100	1.89	Neural Network (Specific Model)	11	0.875	43765	286.0908830275229	3417206	0.37	3488	154	163731
SRR33769989_12	Bacteria	Chlamydiota	Chlamydiia	Chlamydiales	Chlamydiaceae			99.04	0.02	Neural Network (Specific Model)	11	0.898	809827	351.5947786606129	1032689	0.36	881	8	809827
SRR33769989_16	Bacteria	Pseudomonadota	Gammaproteobacteria	Enterobacterales_A	Aeromonadaceae	Oceanisphaera		99.81	1.6	Neural Network (Specific Model)	11	0.877	17484	293.44709439032584	2981447	0.48	2977	285	54781
SRR33769989_SRR33769989_bin.10	Bacteria	Bacillota	Bacilli	Bacillales_D	Amphibacillaceae	Pseudogracilibacillus		94.16	4.88	Gradient Boost (General Model)	11	0.823	29568	281.38883479389807	3156455	0.35	3081	175	130019
SRR33769990_25	Bacteria	Bacillota_A	Clostridia	Clostridiales	Clostridiaceae	Dwaynesavagella		99.86	2.02	Neural Network (Specific Model)	11	0.916	99306	306.7036303630363	1519503	0.28	1515	34	185836
SRR33769991_13	Bacteria	Pseudomonadota	Gammaproteobacteria	Nevskiales	Salinisphaeraceae			98.19	0.81	Gradient Boost (General Model)	11	0.879	117122	330.6342692584593	3128722	0.6	2778	46	200829
SRR33769991_25	Bacteria	Bacteroidota	Bacteroidia	Flavobacteriales	Flavobacteriaceae	JAJYSO01		98.24	0.11	Gradient Boost (General Model)	11	0.849	34912	332.3816578483245	3327432	0.42	2835	164	162746
SRR33769991_27	Bacteria	Pseudomonadota	Gammaproteobacteria	Nevskiales	Salinisphaeraceae	Salifodinibacter		100	2.59	Gradient Boost (General Model)	11	0.882	64597	292.93155775781975	3209034	0.59	3229	124	233601
SRR33769991_42	Bacteria	Pseudomonadota	Gammaproteobacteria	Nevskiales	Salinisphaeraceae	Salinisphaera		99.4	1.95	Neural Network (Specific Model)	11	0.897	65755	323.25985090521834	3039803	0.63	2817	74	260827
SRR33769991_46	Bacteria	Bacillota	Bacilli	Staphylococcales	Staphylococcaceae	Staphylococcus	Staphylococcus nepalensis	100	0.29	Neural Network (Specific Model)	11	0.824	178486	280.28914879792075	3138638	0.33	3078	45	843905
SRR33769991_50	Bacteria	Actinomycetota	Actinomycetia	Mycobacteriales	Mycobacteriaceae	Tomitella		99.64	0.49	Neural Network (Specific Model)	11	0.891	56910	320.8809320829781	3795378	0.7	3519	149	214520
SRR33769991_53	Bacteria	Actinomycetota	Actinomycetia	Streptosporangiales	Streptosporangiaceae			98.49	2.27	Gradient Boost (General Model)	11	0.873	56702	284.9030846185911	4681652	0.68	4798	161	213842
SRR33769991_55	Bacteria	Pseudomonadota	Gammaproteobacteria	Nevskiales	Salinisphaeraceae	Salinisphaera		100	1.35	Gradient Boost (General Model)	11	0.881	72733	322.7588485134497	2324680	0.57	2119	51	173972
SRR33769991_59	Bacteria	Pseudomonadota	Gammaproteobacteria	SLND01	SLND01			96.36	0.34	Gradient Boost (General Model)	11	0.906	21254	328.8172537008678	2128790	0.62	1959	133	70542
SRR33769991_60	Bacteria	Actinomycetota	Actinomycetia	Mycobacteriales	Mycobacteriaceae	Mycobacterium		99.96	1.84	Neural Network (Specific Model)	11	0.918	38235	320.93065326633166	3124843	0.67	2985	124	139325
SRR33769991_66	Bacteria	Pseudomonadota	Gammaproteobacteria	Diplorickettsiales	Diplorickettsiaceae	Aquirickettsiella		98.29	0.31	Gradient Boost (General Model)	11	0.842	55991	316.5328422344997	1833734	0.36	1629	72	307223
SRR33769991_73	Bacteria	Bacillota	Bacilli	Lactobacillales	Enterococcaceae	Enterococcus_B	Enterococcus_B pernyi	94.99	0.5	Neural Network (Specific Model)	11	0.853	25497	294.7140859839217	2961880	0.38	2861	190	157822
SRR33769992_11	Bacteria	Pseudomonadota	Gammaproteobacteria	Nevskiales	Salinisphaeraceae	Salinisphaera		92.52	0.29	Neural Network (Specific Model)	11	0.895	53890	322.0426217765043	3010423	0.63	2792	89	146228
SRR33769992_13	Bacteria	Actinomycetota	Actinomycetia	Mycobacteriales	Mycobacteriaceae	Mycobacterium		96.74	0.85	Neural Network (Specific Model)	11	0.919	17559	311.2449379490529	3103602	0.67	3062	258	60891
SRR33769992_14	Bacteria	Actinomycetota	Actinomycetia	Mycobacteriales	Mycobacteriaceae	Tomitella		98.82	0.6	Neural Network (Specific Model)	11	0.892	36832	320.91295367365007	3651363	0.7	3389	172	119484
SRR33769992_15	Bacteria	Actinomycetota	Actinomycetia	Streptosporangiales	Streptosporangiaceae			98.67	2.74	Gradient Boost (General Model)	11	0.874	54010	286.33169059352906	4572141	0.68	4667	160	213840
SRR33769992_20	Bacteria	Pseudomonadota	Gammaproteobacteria	Xanthomonadales	Rhodanobacteraceae	Oleiagrimonas		91.51	0.08	Neural Network (Specific Model)	11	0.903	86637	334.4448897795591	2213678	0.63	1996	45	164129
SRR33769992_25	Bacteria	Pseudomonadota	Gammaproteobacteria	Nitrosococcales	Nitrosococcaceae			96.3	2.97	Neural Network (Specific Model)	11	0.853	11337	278.8801990757199	2751741	0.48	2813	359	39908
SRR33769992_42	Bacteria	Bacteroidota	Bacteroidia	Flavobacteriales	Flavobacteriaceae	JAJYSO01		97.47	0.04	Gradient Boost (General Model)	11	0.845	32056	332.74222051479063	3071553	0.42	2603	137	119269
SRR33769992_50	Bacteria	Bacillota	Bacilli	Staphylococcales	Staphylococcaceae	Staphylococcus	Staphylococcus nepalensis	100	0.61	Neural Network (Specific Model)	11	0.823	178454	279.20501285347046	3162435	0.32	3112	57	646768
SRR33769992_62	Bacteria	Actinomycetota	Actinomycetia	Mycobacteriales	Pseudonocardiaceae			97.65	2.28	Gradient Boost (General Model)	11	0.889	44952	289.59542341220424	6266420	0.67	6424	233	158502
SRR33769992_75	Bacteria	Pseudomonadota	Gammaproteobacteria	Nevskiales	Salinisphaeraceae			98.19	1.42	Gradient Boost (General Model)	11	0.879	93401	329.16830639494026	3192837	0.6	2846	52	243568

## Sheet: Guangdong
Genome	Domain	Phylum	Class	Order	Family	Genus	Species	Completeness	Contamination	Completeness_Model_Used	Translation_Table_Used	Coding_Density	Contig_N50	Average_Gene_Length	Genome_Size	GC_Content	Total_Coding_Sequences	Total_Contigs	Max_Contig_Length
SRR24146877_3	Bacteria	Bacillota	Bacilli	Bacillales	Bacillaceae_G	Bacillus_A	Bacillus_A cereus	100	3.6	Neural Network (Specific Model)	11	0.839	27983	267.929	5888922	0.35	6157	357	143480
SRR24146877_42	Bacteria	Pseudomonadota	Gammaproteobacteria	Pseudomonadales	Moraxellaceae	Acinetobacter	Acinetobacter soli	99.99	0.06	Neural Network (Specific Model)	11	0.882	53150	305.247	3377757	0.43	3256	104	175639
SRR24146877_11	Bacteria	Bacillota	Bacilli	Lactobacillales	Streptococcaceae	Lactococcus	Lactococcus lactis	100	1.4	Neural Network (Specific Model)	11	0.873	37883	291.629	2488167	0.35	2486	125	131688
SRR24146877_36	Bacteria	Pseudomonadota	Gammaproteobacteria	Enterobacterales	Enterobacteriaceae	Serratia	Serratia marcescens_J	99.74	1.2	Neural Network (Specific Model)	11	0.878	325310	316.216	5219163	0.59	4837	42	879133
SRR24146877_55	Bacteria	Pseudomonadota	Gammaproteobacteria	Enterobacterales	Enterobacteriaceae	Providencia		99.98	0.98	Neural Network (Specific Model)	11	0.858	222136	305.237	4937972	0.41	4631	74	438454
SRR24146877_2	Bacteria	Pseudomonadota	Gammaproteobacteria	Enterobacterales	Enterobacteriaceae	Hafnia	Hafnia protea	94.56	4.32	Neural Network (Specific Model)	11	0.864	19980	300.395	4382974	0.49	4210	358	83530
SRR24146878_55	Bacteria	Pseudomonadota	Gammaproteobacteria	Xanthomonadales	Xanthomonadaceae	Stenotrophomonas		100	0.14	Neural Network (Specific Model)	11	0.899	39935	336.552	4222721	0.67	3766	158	212651
SRR24146878_52	Bacteria	Bacillota	Bacilli	Lactobacillales	Enterococcaceae	Enterococcus	Enterococcus faecalis	100	0.23	Neural Network (Specific Model)	11	0.889	44533	303.206	2834503	0.38	2775	93	163891
SRR24146878_73	Bacteria	Bacillota	Bacilli	Lactobacillales	Streptococcaceae	Lactococcus	Lactococcus garvieae	100	0.45	Neural Network (Specific Model)	11	0.872	118761	288.958	2388462	0.38	2408	55	347723
SRR24146878_22	Bacteria	Pseudomonadota	Gammaproteobacteria	Enterobacterales	Enterobacteriaceae	Pantoea	Pantoea sp016625195	98.63	3.98	Neural Network (Specific Model)	11	0.882	266917	314.57	5581836	0.54	5227	49	630910
SRR24146879_29	Bacteria	Bacteroidota	Bacteroidia	Bacteroidales	Dysgonomonadaceae	Dysgonomonas		100	0.11	Gradient Boost (General Model)	11	0.899	79493	343.244	3153949	0.35	2755	85	224656
SRR24146879_16	Bacteria	Bacteroidota	Bacteroidia	Bacteroidales	Dysgonomonadaceae	Dysgonomonas		99.97	0	Neural Network (Specific Model)	11	0.91	314724	349.391	3231824	0.33	2809	21	538570
SRR24146879_43	Bacteria	Bacillota	Bacilli	Lactobacillales	Streptococcaceae	Lactococcus	Lactococcus lactis	99.94	1.45	Neural Network (Specific Model)	11	0.875	14300	283.323	2147969	0.35	2214	194	66980
SRR24146880_41	Bacteria	Pseudomonadota	Gammaproteobacteria	Enterobacterales	Enterobacteriaceae	Pantoea	Pantoea vagans_C	99.97	3.92	Neural Network (Specific Model)	11	0.889	156453	318.197	5624137	0.54	5245	72	453235
SRR24146880_90	Bacteria	Pseudomonadota	Alphaproteobacteria	Rhizobiales	Beijerinckiaceae			100	0.21	Gradient Boost (General Model)	11	0.827	12117	229.784	2691316	0.56	3244	296	45800
SRR24146880_54	Bacteria	Desulfobacterota	Desulfovibrionia	Desulfovibrionales	Desulfovibrionaceae			92.05	0.56	Gradient Boost (General Model)	11	0.869	8852	300.554	3262291	0.58	3149	484	34933
SRR24146880_81	Bacteria	Bacillota	Bacilli	Lactobacillales	Enterococcaceae	Enterococcus		99.96	2.75	Neural Network (Specific Model)	11	0.862	272516	282.327	3628165	0.37	3700	90	812377
SRR24146880_29	Bacteria	Bacillota	Bacilli	Lactobacillales	Streptococcaceae	Lactococcus	Lactococcus lactis	100	0.45	Neural Network (Specific Model)	11	0.879	31396	291.59	2346214	0.35	2362	109	141937
SRR24146880_13	Bacteria	Bacillota	Bacilli	Lactobacillales	Enterococcaceae	Enterococcus_D	Enterococcus_D innesii	99.99	0.51	Neural Network (Specific Model)	11	0.883	521434	326.541	3520263	0.43	3179	12	647517
SRR24146881_89	Bacteria	Desulfobacterota	Desulfovibrionia	Desulfovibrionales	Desulfovibrionaceae			98.42	0.71	Gradient Boost (General Model)	11	0.869	177729	335.819	3359365	0.58	2901	38	446255
SRR24146881_66	Bacteria	Bacillota_C	Negativicutes	JAGOZY01	JAGOZY01	JAGOHU01		98.57	2.56	Gradient Boost (General Model)	11	0.85	56464	269.685	2828004	0.4	2976	124	190461
SRR24146881_24	Bacteria	Bacillota	Bacilli	Lactobacillales	Enterococcaceae	Enterococcus_A		99.52	2.14	Gradient Boost (General Model)	11	0.867	129040	302.738	4801786	0.39	4588	70	284784
SRR24146881_57	Bacteria	Synergistota	Synergistia	Synergistales	Synergistaceae			100	1.63	Gradient Boost (General Model)	11	0.882	49086	311.301	3660778	0.56	3467	150	121860
SRR24146881_17	Bacteria	Desulfobacterota	Desulfovibrionia	Desulfovibrionales	Desulfovibrionaceae	Mailhella		92.89	1.95	Gradient Boost (General Model)	11	0.878	18139	312.09	4162654	0.56	3909	374	98876
SRR24146881_16	Bacteria	Desulfobacterota	Desulfobacteria	Desulfobacterales	UBA2174_A			98.01	0.35	Gradient Boost (General Model)	11	0.79	76538	295.956	2957523	0.48	2636	71	293162
SRR24146881_4	Bacteria	Pseudomonadota	Alphaproteobacteria	Rhizobiales	Beijerinckiaceae			100	0.35	Gradient Boost (General Model)	11	0.823	12452	232.628	2628328	0.57	3116	287	51291
SRR24146881_7	Bacteria	Bacillota	Bacilli	Lactobacillales	Streptococcaceae	Lactococcus	Lactococcus petauri	100	0.16	Neural Network (Specific Model)	11	0.891	1622112	306.532	2138387	0.38	2075	10	1622112
SRR24146883_36	Bacteria	Pseudomonadota	Gammaproteobacteria	Enterobacterales_A	Pasteurellaceae	Vespertiliibacter		100	2.41	Neural Network (Specific Model)	11	0.894	20824	298.378	1682014	0.37	1682	136	50726
SRR24146884_54	Bacteria	Bacillota_A	Clostridia	Oscillospirales	Ruminococcaceae	JAAYCI01		92.32	1.74	Gradient Boost (General Model)	11	0.891	12014	291.273	2322434	0.62	2371	278	52439
SRR24146884_67	Bacteria	Pseudomonadota	Gammaproteobacteria	Enterobacterales	Enterobacteriaceae	Providencia	Providencia rettgeri	99.89	2.06	Neural Network (Specific Model)	11	0.857	271734	318.062	4445800	0.4	3998	42	683336
SRR24146885_9	Bacteria	Pseudomonadota	Gammaproteobacteria	Enterobacterales_A	Aeromonadaceae	Aeromonas	Aeromonas jandaei	99.99	0.78	Neural Network (Specific Model)	11	0.879	25313	306.423	4231440	0.59	4050	298	202594
SRR24146886_SRR24146886_bin.001	Bacteria	Pseudomonadota	Gammaproteobacteria	Pseudomonadales	Pseudomonadaceae	Entomomonas		99.98	0.65	Neural Network (Specific Model)	11	0.886	393285	315.888	3825581	0.36	3581	110	976767
SRR24146886_5_sub	Bacteria	Bacillota_A	Clostridia	Clostridiales	Clostridiaceae	Dwaynesavagella		95.76	2.62	Neural Network (Specific Model)	11	0.922	13399	303.908	1327301	0.26	1344	133	48741
SRR24146886_65	Bacteria	Pseudomonadota	Alphaproteobacteria	Rhizobiales	Rhizobiaceae	HY038	HY038 sp014117425	99.98	0.54	Neural Network (Specific Model)	11	0.831	233403	320.898	3606566	0.4	3116	28	419189
SRR24146886_3	Bacteria	Bacillota	Bacilli	Lactobacillales	Enterococcaceae	Enterococcus	Enterococcus faecalis	100	1.62	Neural Network (Specific Model)	11	0.873	16569	278.567	3755557	0.36	3930	352	65791
SRR24146886_46_sub	Bacteria	Pseudomonadota	Gammaproteobacteria	Enterobacterales	Enterobacteriaceae	Orbus		99.94	1.08	Neural Network (Specific Model)	11	0.888	392942	335.66	2951406	0.37	2604	21	1251581
SRR24146886_58	Bacteria	Bacillota	Bacilli	Lactobacillales	Streptococcaceae	Lactococcus	Lactococcus lactis	99.95	2.66	Neural Network (Specific Model)	11	0.874	14424	283.947	2257946	0.35	2321	212	67158
SRR24146887_17	Bacteria	Bacillota_A	Clostridia	Peptostreptococcales	Peptostreptococcaceae	Paraclostridium	Paraclostridium dentum	98.66	4.92	Neural Network (Specific Model)	11	0.871	9200	271.963	2962540	0.28	3167	425	51420
SRR24146887_39	Bacteria	Campylobacterota	Campylobacteria	Campylobacterales	Helicobacteraceae	Helicobacter_G		99.62	1.33	Neural Network (Specific Model)	11	0.929	23226	288.706	1502173	0.36	1617	140	81782
SRR24146887_19	Bacteria	Bacillota	Bacilli	Mycoplasmatales	Metamycoplasmataceae	UBA710		98.66	0.41	Neural Network (Specific Model)	4	0.918	72799	352.013	790679	0.24	689	30	243143
SRR24146887_36	Bacteria	Bacillota_A	Clostridia	Clostridiales	Clostridiaceae	Sarcina	Sarcina mediterraneense	97.45	1.31	Gradient Boost (General Model)	11	0.859	196713	306.841	2956431	0.27	2760	49	694186
SRR24146887_0	Bacteria	Bacteroidota	Bacteroidia	Bacteroidales	Tannerellaceae	UBA12018	UBA12018 sp003447595	98.52	0.95	Neural Network (Specific Model)	11	0.889	30996	348.457	3768312	0.41	3208	229	107646
SRR24146888_15	Bacteria	Pseudomonadota	Gammaproteobacteria	Enterobacterales	Enterobacteriaceae	Escherichia	Escherichia coli	90.14	2.21	Neural Network (Specific Model)	11	0.876	8730	279.848	4982896	0.5	5209	706	81550
SRR24146888_8	Bacteria	Campylobacterota	Campylobacteria	Campylobacterales	Helicobacteraceae	Helicobacter_C		97.4	0.33	Neural Network (Specific Model)	11	0.929	17247	300.999	1544908	0.4	1592	142	58097
SRR24146889_90	Bacteria	Pseudomonadota	Gammaproteobacteria	Enterobacterales	Enterobacteriaceae	Providencia	Providencia alcalifaciens	99.96	1.4	Neural Network (Specific Model)	11	0.859	240987	307.152	3976685	0.42	3713	42	745980
SRR24146889_24	Bacteria	Bacillota	Bacilli	Lactobacillales	Streptococcaceae	Lactococcus	Lactococcus lactis	100	1.4	Neural Network (Specific Model)	11	0.874	41175	288.338	2766287	0.35	2798	110	187381
SRR24146890_18	Bacteria	Bacillota	Bacilli	Lactobacillales	Enterococcaceae	Enterococcus	Enterococcus faecalis	100	0.14	Neural Network (Specific Model)	11	0.884	54100	308.912	2902358	0.37	2772	92	162772
SRR24146891_13	Bacteria	Bacillota	Bacilli	Lactobacillales	Vagococcaceae	Vagococcus	Vagococcus fluvialis	99.99	4.45	Neural Network (Specific Model)	11	0.912	40447	306.036	3024002	0.32	3006	118	159338
SRR24146891_30	Bacteria	Pseudomonadota	Gammaproteobacteria	Enterobacterales	Enterobacteriaceae	Plesiomonas	Plesiomonas shigelloides	99.78	3.07	Neural Network (Specific Model)	11	0.854	10536	296.242	3651588	0.52	3514	530	51919
SRR24146891_22	Bacteria	Pseudomonadota	Gammaproteobacteria	Enterobacterales	Enterobacteriaceae	Providencia	Providencia rettgeri	100	0.13	Neural Network (Specific Model)	11	0.86	169774	311.558	4386221	0.4	4043	39	470306
SRR24146891_24	Bacteria	Bacillota	Bacilli	Lactobacillales	Streptococcaceae	Lactococcus	Lactococcus lactis	99.9	2.63	Neural Network (Specific Model)	11	0.876	22504	285.607	2174560	0.35	2226	148	75294
SRR24146892_61	Bacteria	Pseudomonadota	Gammaproteobacteria	Enterobacterales	Enterobacteriaceae	Plesiomonas	Plesiomonas shigelloides	100	1.79	Neural Network (Specific Model)	11	0.853	84149	321.476	3742848	0.52	3314	83	249464
SRR24146892_42	Bacteria	Bacillota	Bacilli	Lactobacillales	Enterococcaceae	Enterococcus	Enterococcus faecalis	99.95	2.37	Neural Network (Specific Model)	11	0.892	22974	307.396	2586242	0.38	2506	182	85188
SRR24146892_29	Bacteria	Bacillota	Bacilli	Lactobacillales	Streptococcaceae	Lactococcus	Lactococcus lactis	99.93	0.74	Neural Network (Specific Model)	11	0.877	35725	289.065	2342850	0.35	2372	134	263138
SRR24146894_86	Bacteria	Actinomycetota	Actinomycetia	Actinomycetales	Cellulomonadaceae	Cellulomonas		96.45	0.35	Gradient Boost (General Model)	11	0.885	44626	341.842	3767992	0.73	3257	122	235440
SRR24146894_89	Bacteria	Bacillota	Bacilli	Lactobacillales	Enterococcaceae	Enterococcus	Enterococcus faecalis	99.97	0.24	Neural Network (Specific Model)	11	0.893	29040	305.761	2752084	0.38	2684	145	99020
SRR24146894_91	Bacteria	Synergistota	Synergistia	Synergistales	Synergistaceae			96.84	0.25	Neural Network (Specific Model)	11	0.864	32849	297.538	2240338	0.54	2173	105	73376
SRR24146894_6	Bacteria	Desulfobacterota	Desulfobacteria	Desulfobacterales	UBA2174_A			97.91	0.31	Gradient Boost (General Model)	11	0.834	242210	303.489	3351228	0.5	3076	26	702756
SRR24146894_88	Bacteria	Pseudomonadota	Gammaproteobacteria	Enterobacterales	Enterobacteriaceae	Leminorella	Leminorella grimontii	99.43	1.92	Neural Network (Specific Model)	11	0.868	53204	321.987	4157956	0.54	3740	131	176547
SRR24146894_64	Bacteria	Bacillota_A	Clostridia	Lachnospirales	Lachnospiraceae			99.14	2.53	Gradient Boost (General Model)	11	0.857	26740	289.091	5132177	0.42	5082	327	82927
SRR24146896_2	Bacteria	Bacillota	Bacilli	Lactobacillales	Enterococcaceae	Enterococcus	Enterococcus faecalis	99.99	0.49	Neural Network (Specific Model)	11	0.89	36268	305.589	2729957	0.38	2655	126	202410
SRR24146896_61	Bacteria	Bacillota	Bacilli	Mycoplasmatales	Metamycoplasmataceae	UBA710		98.12	0.65	Neural Network (Specific Model)	4	0.912	56419	333.261	978691	0.23	895	38	147444
SRR24146896_70	Bacteria	Bacillota	Bacilli	Lactobacillales	Streptococcaceae	Lactococcus	Lactococcus lactis	100	2.41	Neural Network (Specific Model)	11	0.863	69601	288.615	2654398	0.35	2651	98	177946
SRR24146896_22	Bacteria	Bacillota	Bacilli	Lactobacillales	Streptococcaceae	Lactococcus	Lactococcus garvieae	99.79	3.99	Neural Network (Specific Model)	11	0.875	14533	277.109	2673474	0.37	2820	266	82121
SRR24146898_13	Bacteria	Bacillota	Bacilli	Lactobacillales	Enterococcaceae	Enterococcus	Enterococcus faecalis	100	1.61	Neural Network (Specific Model)	11	0.888	30018	295.102	3251572	0.37	3268	198	216844
SRR24146898_2	Bacteria	Pseudomonadota	Gammaproteobacteria	Enterobacterales_A	Aeromonadaceae	Aeromonas	Aeromonas hydrophila	99.92	1.26	Neural Network (Specific Model)	11	0.88	38710	311.346	4523423	0.62	4264	279	257066
SRR24146898_82	Bacteria	Actinomycetota	Actinomycetia	Actinomycetales	Microbacteriaceae	Pseudolysinimonas		94.82	0.22	Gradient Boost (General Model)	11	0.92	10849	292.017	2643564	0.71	2782	327	41231
SRR24146898_49	Bacteria	Bacillota	Bacilli	Lactobacillales	Streptococcaceae	Lactococcus	Lactococcus lactis	100	1.25	Neural Network (Specific Model)	11	0.878	36887	298.649	2144969	0.35	2105	100	94650
SRR24146899_28	Bacteria	Bacillota	Bacilli	Lactobacillales	Streptococcaceae	Lactococcus	Lactococcus lactis	98.53	0.91	Neural Network (Specific Model)	11	0.875	20584	290.692	2108856	0.35	2119	169	109844
SRR24146900_58	Bacteria	Pseudomonadota	Gammaproteobacteria	Burkholderiales				98.15	0.53	Gradient Boost (General Model)	11	0.885	35066	319.331	3196087	0.49	2958	159	101910
SRR24146900_25	Bacteria	Pseudomonadota	Alphaproteobacteria	Rhizobiales	Beijerinckiaceae			100	0.24	Gradient Boost (General Model)	11	0.825	13169	230.914	2594452	0.57	3104	281	51284
SRR24146901_12	Bacteria	Bacillota	Bacilli	Lactobacillales	Streptococcaceae	Lactococcus	Lactococcus lactis	99.99	0.14	Neural Network (Specific Model)	11	0.878	26495	297.453	2216634	0.35	2184	143	74929
SRR24146901_33	Bacteria	Bacillota	Bacilli	Lactobacillales	Enterococcaceae	Enterococcus	Enterococcus faecalis	100	0.17	Neural Network (Specific Model)	11	0.883	121048	307.835	2901440	0.37	2777	41	357915
SRR24146902_SRR24146902_bin.001_sub	Bacteria	Pseudomonadota	Gammaproteobacteria	Enterobacterales	Enterobacteriaceae	Morganella	Morganella morganii	100	1.57	Neural Network (Specific Model)	11	0.864	368980	306.771	3961452	0.51	3724	99	658030
SRR24146902_7	Bacteria	Pseudomonadota	Gammaproteobacteria	Enterobacterales	Enterobacteriaceae	Arsenophonus	Arsenophonus sp000757905	99.89	0.13	Neural Network (Specific Model)	11	0.833	111987	309.055	2913649	0.37	2623	57	203784
SRR24146902_SRR24146902_bin.10	Bacteria	Actinomycetota	Actinomycetia	Actinomycetales	Micrococcaceae	Haematomicrobium		94.29	0.01	Gradient Boost (General Model)	11	0.846	12845	290.098	662935	0.25	645	64	45725
SRR24146903_37	Bacteria	Campylobacterota	Campylobacteria	Campylobacterales	Helicobacteraceae	Helicobacter_C		94.67	0.12	Neural Network (Specific Model)	11	0.929	43748	318.741	1584243	0.4	1543	52	168712
SRR24146903_10	Bacteria	Bacillota	Bacilli	Lactobacillales	Streptococcaceae	Lactococcus	Lactococcus lactis	92.74	2.24	Neural Network (Specific Model)	11	0.877	9722	278.891	1961757	0.35	2060	276	49259
SRR24146903_54	Bacteria	Bacillota	Bacilli	Lactobacillales	Enterococcaceae	Enterococcus	Enterococcus faecalis	99.21	2.46	Neural Network (Specific Model)	11	0.889	9950	283.415	2714875	0.37	2844	370	85569
SRR24146904_6	Bacteria	Bacillota	Bacilli	Lactobacillales	Streptococcaceae	Lactococcus	Lactococcus lactis	100	2.03	Neural Network (Specific Model)	11	0.869	92673	301.434	2581115	0.35	2483	60	225562
SRR24146904_15	Bacteria	Campylobacterota	Campylobacteria	Campylobacterales	Helicobacteraceae	Helicobacter_G		99.94	0.02	Neural Network (Specific Model)	11	0.901	48317	304.404	1489780	0.4	1476	54	113555
SRR24146904_38	Bacteria	Bacillota	Bacilli	Lactobacillales	Enterococcaceae	Enterococcus	Enterococcus faecalis	92.41	3.37	Neural Network (Specific Model)	11	0.869	5094	259.126	2722499	0.37	3049	664	34993
SRR24146904_33	Bacteria	Bacillota_A	Clostridia	Clostridiales	Clostridiaceae	Sarcina	Sarcina mediterraneense	97.37	0.11	Gradient Boost (General Model)	11	0.852	197009	303.681	3061236	0.27	2865	56	668402
SRR24146904_27	Bacteria	Pseudomonadota	Gammaproteobacteria	Enterobacterales	Enterobacteriaceae	Morganella	Morganella morganii	92.7	1.08	Neural Network (Specific Model)	11	0.878	9318	282.87	3617889	0.51	3752	540	82449
SRR24146905_14	Bacteria	Bacillota	Bacilli	Lactobacillales	Streptococcaceae	Lactococcus	Lactococcus lactis	100	2.31	Neural Network (Specific Model)	11	0.874	27356	281.133	3078843	0.35	3197	212	140041
SRR24146905_5	Bacteria	Bacillota	Bacilli	Lactobacillales	Enterococcaceae	Enterococcus	Enterococcus faecalis	100	0.35	Neural Network (Specific Model)	11	0.891	120503	314.072	2706738	0.38	2562	41	438002
SRR24146905_6	Bacteria	Pseudomonadota	Gammaproteobacteria	Enterobacterales	Enterobacteriaceae	Orbus		97.42	1.93	Neural Network (Specific Model)	11	0.889	22576	320.677	2807813	0.38	2597	200	88184
SRR24146907_5	Bacteria	Bacillota	Bacilli	Mycoplasmatales	Mycoplasmoidaceae	Malacoplasma		93.43	0.41	Neural Network (Specific Model)	4	0.925	9067	336.881	997445	0.22	914	168	87336
SRR24146907_35	Bacteria	Pseudomonadota	Gammaproteobacteria	Enterobacterales	Enterobacteriaceae	Enterobacter	Enterobacter mori	96.26	1.69	Neural Network (Specific Model)	11	0.891	34959	311.937	5054795	0.55	4824	237	168007
SRR24146907_9	Bacteria	Pseudomonadota	Gammaproteobacteria	Enterobacterales_A	Aeromonadaceae	Aeromonas	Aeromonas veronii	100	0.42	Neural Network (Specific Model)	11	0.877	891893	321.971	4687294	0.59	4262	19	1629091
SRR24146907_31	Bacteria	Pseudomonadota	Gammaproteobacteria	Enterobacterales	Enterobacteriaceae	Morganella	Morganella morganii_B	99.22	2.3	Neural Network (Specific Model)	11	0.875	37042	307.72	4113292	0.51	3907	168	180634
SRR24146907_7	Bacteria	Pseudomonadota	Gammaproteobacteria	Enterobacterales	Enterobacteriaceae	Proteus	Proteus sp003144505	90.91	1.29	Neural Network (Specific Model)	11	0.869	7537	289.935	3418594	0.38	3420	608	32764
SRR24146909_12	Bacteria	Bacillota	Bacilli	Lactobacillales	Enterococcaceae	Enterococcus	Enterococcus faecalis	99.82	3.17	Neural Network (Specific Model)	11	0.888	24631	299.76	2783119	0.38	2752	202	71008
SRR24146910_67	Bacteria	Bacillota	Bacilli	Lactobacillales	Enterococcaceae	Enterococcus	Enterococcus faecalis	98	0.35	Neural Network (Specific Model)	11	0.893	10950	293.597	2406052	0.38	2442	294	85174
SRR24146910_69	Bacteria	Bacillota_A	Clostridia	Clostridiales	Clostridiaceae	Sarcina	Sarcina mediterraneense	95.25	1.41	Gradient Boost (General Model)	11	0.869	14730	287.495	2813290	0.28	2837	283	78891
SRR24146910_43	Bacteria	Bacillota	Bacilli	Lactobacillales	Streptococcaceae	Lactococcus	Lactococcus lactis	100	1.72	Neural Network (Specific Model)	11	0.876	39417	287.454	2591802	0.35	2636	151	140007
SRR24146910_41	Bacteria	Pseudomonadota	Alphaproteobacteria	Rhizobiales	Rhizobiaceae	Tokpelaia_A		100	0.13	Neural Network (Specific Model)	11	0.877	169508	310.064	2355540	0.49	2225	29	400228
SRR24146911_10	Bacteria	Bacillota	Bacilli	Lactobacillales	Streptococcaceae	Lactococcus	Lactococcus garvieae	99.98	2.74	Neural Network (Specific Model)	11	0.87	154957	295.654	2685177	0.38	2640	71	556613
SRR24146912_27	Bacteria	Bacillota	Bacilli	Lactobacillales	Enterococcaceae	Enterococcus_D	Enterococcus_D innesii	94.25	1.01	Neural Network (Specific Model)	11	0.886	13984	298.28	3277606	0.43	3251	358	86544
SRR24146912_24	Bacteria	Desulfobacterota	Desulfobacteria	Desulfobacterales	UBA2174_A			97.48	1.51	Gradient Boost (General Model)	11	0.837	21376	296.86	3304729	0.49	3111	243	90407
