# Supplementary material for: Metagenomic Comparison of Bat Colony Resistomes Across Anthropogenic and Pristine Habitats
Source: Antibiotics (Basel). 2026 Jan 3;15(1):51. doi: 10.3390/antibiotics15010051 (PMC12838372; doi:10.3390/antibiotics15010051)
Supplement: Supplementary file 1 [file antibiotics-15-00051-s001.zip › Reference_data.xlsx]

## Sheet: Reference_genomes
Code	Species
GCF_000002655	Aspergillus fumigatus Af293
GCF_000005845	Escherichia coli str K-12 substr MG1655
GCF_000006765	Pseudomonas aeruginosa PAO1
GCF_000006925	Shigella flexneri 2a str 301
GCF_000006945	Salmonella enterica subsp enterica serovar Typhimurium str LT2
GCF_000008865	Escherichia coli O157:H7 str Sakai DNA
GCF_000009045	Bacillus subtilis subsp subtilis str 168
GCF_000009085	Campylobacter jejuni subsp jejuni NCTC 11168 = ATCC 700819
GCF_000011805	Aliivibrio fischeri ES114
GCF_000013425	Staphylococcus aureus subsp aureus NCTC 8325
GCF_000013765	Shewanella denitrificans OS217
GCF_000014025	Aliarcobacter butzleri RM4018
GCF_000014805	Aeromonas hydrophila subsp hydrophila ATCC 7966
GCF_000018045	Citrobacter koseri ATCC BAA-895
GCF_000019345	Ureaplasma parvum serovar 3 str ATCC 27815
GCF_000021925	Desulfitobacterium hafniense DCB-2
GCF_000022005	Caulobacter crescentus NA1000
GCF_000025985	Bacteroides fragilis NCTC 9343
GCF_000069965	Proteus mirabilis HI4320
GCF_000091125	Sphingobium indicum UT26S
GCF_000143985	Sediminispirochaeta smaragdinae DSM 11293
GCF_000169535	Ureaplasma urealyticum serovar 8 str ATCC 27618
GCF_000178875	Shewanella baltica OS678
GCF_000191145	Acinetobacter pittii PHEA-2
GCF_000195955	Mycobacterium tuberculosis H37Rv
GCF_000196095	Vibrio parahaemolyticus RIMD 2210633
GCF_000196795	Acinetobacter oleivorans DR1
GCF_000236925	Staphylococcus argenteus
GCF_000240185	Klebsiella pneumoniae subsp pneumoniae HS11286
GCF_000265465	Ornithobacterium rhinotracheale DSM 15997
GCF_000325705	Echinicola vietnamensis DSM 17526
GCF_000331105	Fibrella aestuarina BUZ 2
GCF_000368585	Acinetobacter venetianus RAG-1 = CIP 110063
GCF_000368805	Acinetobacter johnsonii ANC 3681
GCF_000369845	Acinetobacter higginsii strain ANC 3880
GCF_000393015	Enterococcus faecalis EnGen0336 strain T5
GCF_000412675	Pseudomonas putida NBRC 14164
GCF_000413935	Acinetobacter colistiniresistens strain NIPH 2036
GCF_000423285	Laribacter hongkongensis DSM 14985
GCF_000715015	Erythrobacter longus strain DSM 6997
GCF_000722875	Sphingobium chlorophenolicum strain NBRC 16172
GCF_000740965	Pectobacterium atrosepticum strain 21A
GCF_000783935	Raoultella planticola strain FDAARGOS_64
GCF_000954135	Ralstonia mannitolilytica strain SN82F48
GCF_000973105	Zobellia galactanivorans
GCF_001277215	Cronobacter malonaticus LMG 23826
GCF_001439685	Pseudomonas libanensis strain DSM 17149 10_249417_204061
GCF_001457635	Streptococcus pneumoniae strain NCTC7465
GCF_001483145	Elizabethkingia miricola strain EM_CHUV plasmid pEM-CHUV
GCF_001553955	Moraxella osloensis strain CCUG 350
GCF_001571285	Kluyvera cryocrescens NBRC 102467
GCF_001663855	Ralstonia insidiosa strain ATCC 49129
GCF_001682515	Acinetobacter gyllenbergii strain FMP01
GCF_001682915	Kluyvera georgiana strain WCH1410
GCF_002022125	Elizabethkingia ursingii strain G4123
GCF_002023665	Elizabethkingia anophelis R26
GCF_002023715	Elizabethkingia occulta strain G4070 14b
GCF_002024805	Elizabethkingia bruuniana strain G0146
GCF_002082135	Achromobacter ruhlandii strain SCCH3:ACH 33-1365
GCF_002091675	Pseudomonas luteola NBRC 103146
GCF_002097715	Burkholderia ubonensis subsp mesacidophila strain ATCC 31433
GCF_002224265	Vibrio vulnificus NBRC 15645 = ATCC 27562
GCF_002302495	Capnocytophaga sputigena strain D1179
GCF_002370525	Acinetobacter guillouiae strain NBRC 110550
GCF_002736065	Pseudomonas mosselii strain PtA1
GCF_003258335	Acinetobacter radioresistens strain LH6
GCF_003323815	Acinetobacter haemolyticus strain HW-2A
GCF_003516125	Cronobacter sakazakii strain CS-931
GCF_003994255	Brachybacterium paraconglomeratum strain KCTC 9916
GCF_005671335	Halalkalibacterium halodurans isolate LB-1
GCF_006094455	Morganella morganii subsp morganii strain ATCC 25830
GCF_007035805	Enterobacter asburiae strain 17Nkhm-UP2
GCF_008245025	Campylobacter lari subsp concheus strain LMG 21009
GCF_008693645	Citrobacter werkmanii strain FDAARGOS_616
GCF_008693705	Aeromonas veronii strain FDAARGOS_632
GCF_008932225	Qipengyuania flava strain 45737
GCF_009035845	Acinetobacter baumannii strain ATCC 19606
GCF_009036245	Enterobacter sichuanensis strain SGAir0282
GCF_009183365	Shewanella algae strain CECT-5071
GCF_009648935	Citrobacter braakii strain MiY-A
GCF_009730395	Campylobacter coli strain FDAARGOS_735
GCF_009827325	Qipengyuania vulgaris strain DSM 17792
GCF_009827445	Qipengyuania aquimaris strain JCM 12189
GCF_009936155	Chromobacterium haemolyticum strain CH06-BL
GCF_010918895	Acinetobacter schindleri strain HZE30-1
GCF_011397855	Metapseudomonas otitidis strain MrB4
GCF_011617105	Hafnia alvei strain A23BA
GCF_012029655	Raoultella terrigena strain JH01
GCF_013030075	Neisseria gonorrhoeae strain TUM19854
GCF_013122135	Acinetobacter lactucae isolate QL-1
GCF_013282725	Yersinia mollaretii ATCC 43969
GCF_014892695	Aeromonas simiae strain A6
GCF_015139575	Klebsiella michiganensis strain THO-011
GCF_016026735	Serratia rubidaea strain FDAARGOS_926
GCF_016127195	Aeromonas jandaei strain FDAARGOS_986
GCF_016127215	Haemophilus parainfluenzae strain FDAARGOS_1000
GCF_016576965	Acinetobacter bereziniae strain GD03185
GCF_016726985	Myroides odoratus strain FDAARGOS_1131
GCF_016728105	Corynebacterium striatum strain FDAARGOS_1115
GCF_016728825	Achromobacter xylosoxidans strain FDAARGOS_1091
GCF_016890085	Chromobacterium violaceum strain FDAARGOS_1273
GCF_016893685	Citrobacter cronae strain Colony478
GCF_018885085	Clostridioides difficile strain S-0253
GCF_019048105	Providencia rettgeri strain FDAARGOS 1450
GCF_019048245	Enterobacter hormaechei strain FDAARGOS 1433
GCF_019048645	Streptococcus mutans strain FDAARGOS 1458
GCF_019343495	Acinetobacter lwoffii strain H7
GCF_019655335	Shewanella hafniensis strain ATCC BAA-1207
GCF_020099175	Klebsiella quasipneumoniae strain FDAARGOS_1503
GCF_020423125	Aeromonas media strain TR3_1
GCF_020525545	Klebsiella variicola subsp variicola strain F2R9T
GCF_020526085	Klebsiella africana strain 200023
GCF_023023125	Enterobacter kobei strain 11778-yvys
GCF_024171885	Streptoalloteichus tenebrarius strain DSM 40477
GCF_024971755	Shewanella xiamenensis strain HD6416
GCF_025998455	Helicobacter pylori strain CHC155
GCF_029774255	Staphylococcus gallinarum strain STP534
GCF_030060435	Vibrio harveyi strain SB1
GCF_030291735	Serratia marcescens strain ELP110
GCF_030505655	Raoultella ornithinolytica strain RoM27LC23
GCF_030733815	Yanghanlia caeni strain LG-2
GCF_030815185	Qipengyuania citrea strain DSM 14432 Ga0480182_01
GCF_035747985	Providencia stuartii strain 41
GCF_037935975	Teredinibacter turnerae strain T7902
GCF_040026395	Pedobacter lusitanus strain NL19
GCF_040556925	Mycoplasmoides genitalium strain G37
GCF_041021905	Acinetobacter nosocomialis strain XH1679
GCF_042430095	Chromobacterium piscinae strain CCM 3329
GCF_043632995	Pseudoxanthomonas japonensis strain LY0623
GCF_046078285	Aeromonas bivalvium strain NB23SCDHY002
GCF_900107285	Acinetobacter kyonggiensis strain ANC 5109
GCF_900109545	Stigmatella aurantiaca strain DSM 17044
GCF_900186865	Stenotrophomonas maltophilia strain NCTC10257
GCF_900215245	Pseudomonas fluorescens strain ATCC 13525
GCF_900444805	Acinetobacter calcoaceticus strain NCTC12983
GCF_900446255	Buttiauxella agrestis strain NCTC12119
GCF_900460995	Chryseobacterium indologenes strain NCTC10796
GCF_900475375	Elizabethkingia meningoseptica strain NCTC10016
GCF_900476005	Aeromonas caviae strain NCTC12244
GCF_900636985	Klebsiella oxytoca strain NCTC13727
GCF_902859645	Achromobacter insuavis strain LMG 26845 isolate LMG 26845
GCF_902860115	Achromobacter dolens strain LMG 26841 isolate LMG 26841
GCF_904859905	Citrobacter freundii strain MSB1_1H isolate MSB1_1H
GCF_905331265	Enterobacter cloacae isolate 1382
GCF_949794035	Serratia proteamaculans strain EBP3064 isolate EBP3064

## Sheet: Resistance_mechanism
No	Classification of CARD resistance mechanisms
1	16S_rRNA_methyltransferase_(A1408)
2	16S_rRNA_methyltransferase_(G1405)
3	AAC(2')
4	AAC(3)
5	AAC(6')
6	AAC(6');AAC(6')-Ib-cr
7	ACC_beta-lactamase
8	ACT_beta-lactamase
9	ADC_beta-lactamases_pending_classification_for_carbapenemase_activity
10	ADC_beta-lactamase_without_carbapenemase_activity
11	AFM_beta-lactamase
12	AIM_beta-lactamase
13	ALI_beta-lactamase
14	aminoglycoside_bifunctional_resistance_protein
15	ampC-type_beta-lactamase
16	ANT(3'')
17	ANT(4')
18	ANT(6)
19	ANT(9)
20	antibiotic-resistant_isoleucyl-tRNA_synthetase_(ileS)
21	APH(2'')
22	APH(3'')
23	APH(3')
24	APH(4)
25	APH(6)
26	APH(9)
27	AQU_beta-lactamase
28	ARL_Beta-lactamase
29	ATP-binding_cassette_(ABC)_antibiotic_efflux_pump
30	ATP-binding_cassette_(ABC)_antibiotic_efflux_pump;major_facilitator_superfamily_(MFS)_antibiotic_efflux_pump;resistance-nodulation-cell_division_(RND)_antibiotic_efflux_pump
31	AXC_beta-lactamase
32	BEL_beta-lactamase
33	BIC_Beta-lactamase
34	BKC_Beta-lactamase
35	BlaB_beta-lactamase
36	BlaZ_beta-lactamase
37	Bleomycin_resistant_protein
38	BRO_Beta-lactamase
39	BUT_beta-lactamase
40	CAM_beta-lactamase
41	CARB_beta-lactamase
42	CDD_beta-lactamase
43	CepA_beta-lactamase
44	CfiA_beta-lactamase
45	Cfr_23S_ribosomal_RNA_methyltransferase
46	CfxA_beta-lactamase
47	chloramphenicol_acetyltransferase_(CAT)
48	CIA_beta-lactamase
49	class_A_Bacillus_cereus_Bc_beta-lactamase
50	class_A_LRA_beta-lactamase
51	class_C_LRA_beta-lactamase
52	CMA_beta-lactamase
53	CME_beta-lactamase
54	CMH_beta-lactamase
55	CMY_beta-lactamase
56	CphA_beta-lactamase
57	CRH_beta-lactamase
58	CSA_beta-lactamase
59	CTX-M_beta-lactamase
60	defensin_resistant_mprF
61	DHA_beta-lactamase
62	EBR_beta-lactamase
63	EC_beta-lactamase
64	Erm_23S_ribosomal_RNA_methyltransferase
65	Fom_phosphotransferase_family
66	FONA_beta-lactamase
67	fosC_phosphotransferase_family
68	fosfomycin_thiol_transferase
69	FOX_beta-lactamase
70	FRI_beta-lactamase
71	General_Bacterial_Porin_with_reduced_permeability_to_beta-lactams
72	General_Bacterial_Porin_with_reduced_permeability_to_beta-lactams;resistance-nodulation-cell_division_(RND)_antibiotic_efflux_pump
73	GES_beta-lactamase
74	GIM_beta-lactamase
75	glycopeptide_resistance_gene_cluster;vanH
76	glycopeptide_resistance_gene_cluster;vanR
77	glycopeptide_resistance_gene_cluster;vanS
78	glycopeptide_resistance_gene_cluster;vanT
79	glycopeptide_resistance_gene_cluster;vanW
80	glycopeptide_resistance_gene_cluster;vanX
81	glycopeptide_resistance_gene_cluster;vanXY
82	glycopeptide_resistance_gene_cluster;vanY
83	glycopeptide_resistance_gene_cluster;vanZ
84	GMA_beta-lactamase
85	GOB_beta-lactamase
86	HER_beta-lactamase
87	HMB_beta-lactamase
88	IDC_beta-lactamase
89	IMI_beta-lactamase
90	IMP_beta-lactamase
91	IND_beta-lactamase
92	intrinsic_colistin_resistant_phosphoethanolamine_transferase
93	Intrinsic_peptide_antibiotic_resistant_Lps
94	kdpDE
95	KHM_beta-lactamase
96	KLUC_beta-lactamase
97	KPC_beta-lactamase
98	LAP_beta-lactamase
99	LEN_beta-lactamase
100	LHK_beta-lactamase
101	lincosamide_nucleotidyltransferase_(LNU)
102	lsa-type_ABC-F_protein
103	LUT_beta-lactamase
104	macrolide_esterase
105	macrolide_phosphotransferase_(MPH)
106	major_facilitator_superfamily_(MFS)_antibiotic_efflux_pump
107	major_facilitator_superfamily_(MFS)_antibiotic_efflux_pump;resistance-nodulation-cell_division_(RND)_antibiotic_efflux_pump
108	MAL_beta-lactamase
109	MCR_phosphoethanolamine_transferase
110	methicillin_resistant_PBP2
111	MIR_beta-lactamase
112	Miscellaneous_ABC-F_subfamily_ATP-binding_cassette_ribosomal_protection_proteins
113	MOX_beta-lactamase
114	msr-type_ABC-F_protein
115	multidrug_and_toxic_compound_extrusion_(MATE)_transporter
116	MUN_beta-lactamase
117	MUS_beta-lactamase
118	NDM_beta-lactamase
119	nitroimidazole_reductase
120	non-erm_23S_ribosomal_RNA_methyltransferase_(G748)
121	OCH_beta-lactamase
122	OKP_beta-lactamase
123	ole_glycosyltransferase
124	ORN_beta-lactamase
125	Outer_Membrane_Porin_(Opr);resistance-nodulation-cell_division_(RND)_antibiotic_efflux_pump
126	OXA_beta-lactamase
127	OXA_beta-lactamase;OXA-10-like_beta-lactamase
128	OXA_beta-lactamase;OXA-114-like_beta-lactamase
129	OXA_beta-lactamase;OXA-12-like_beta-lactamase
130	OXA_beta-lactamase;OXA-134-like_beta-lactamase
131	OXA_beta-lactamase;OXA-143-like_beta-lactamase
132	OXA_beta-lactamase;OXA-184-like_beta-lactamase
133	OXA_beta-lactamase;OXA-198-like_beta-lactamase
134	OXA_beta-lactamase;OXA-1-like_beta-lactamase
135	OXA_beta-lactamase;OXA-211-like_beta-lactamase
136	OXA_beta-lactamase;OXA-213-like_beta-lactamase
137	OXA_beta-lactamase;OXA-214-like_beta-lactamase
138	OXA_beta-lactamase;OXA-229-like_beta-lactamase
139	OXA_beta-lactamase;OXA-22-like_beta-lactamase
140	OXA_beta-lactamase;OXA-23-like_beta-lactamase
141	OXA_beta-lactamase;OXA-24-like_beta-lactamase
142	OXA_beta-lactamase;OXA-266-like_beta-lactamase
143	OXA_beta-lactamase;OXA-274-like_beta-lactamase
144	OXA_beta-lactamase;OXA-286-like_beta-lactamase
145	OXA_beta-lactamase;OXA-294-like_beta-lactamase
146	OXA_beta-lactamase;OXA-2-like_beta-lactamase
147	OXA_beta-lactamase;OXA-364-like_beta-lactamase
148	OXA_beta-lactamase;OXA-372-like_beta-lactamase
149	OXA_beta-lactamase;OXA-427-like_beta-lactamase
150	OXA_beta-lactamase;OXA-42-like_beta-lactamase
151	OXA_beta-lactamase;OXA-46-like_beta-lactamase
152	OXA_beta-lactamase;OXA-48-like_beta-lactamase
153	OXA_beta-lactamase;OXA-493-like_beta-lactamase
154	OXA_beta-lactamase;OXA-50-like_beta-lactamase
155	OXA_beta-lactamase;OXA-51-like_beta-lactamase
156	OXA_beta-lactamase;OXA-548-like_beta-lactamase
157	OXA_beta-lactamase;OXA-55-like_beta-lactamase
158	OXA_beta-lactamase;OXA-58-like_beta-lactamase
159	OXA_beta-lactamase;OXA-5-like_beta-lactamase
160	OXA_beta-lactamase;OXA-60-like_beta-lactamase
161	OXA_beta-lactamase;OXA-61-like_beta-lactamase
162	OXA_beta-lactamase;OXA-62-like_beta-lactamase
163	OXA_beta-lactamase;OXA-63-like_beta-lactamase
164	OXA_beta-lactamase;OXA-679-like_beta-lactamase
165	OXA_beta-lactamase;OXA-727-like_beta-lactamase
166	OXA_beta-lactamase;OXA-9-like_beta-lactamase
167	OXY_beta-lactamase
168	PAM_beta-lactamase
169	PDC_beta-lactamase
170	PEN-A_beta-lactamase
171	PEN-B_beta-lactamase
172	PER_beta-lactamase
173	PFM_beta-lactamase
174	PJM_beta-lactamase
175	PLA_beta-lactamase
176	pmr_phosphoethanolamine_transferase
177	PNC_beta-lactamase
178	POM_beta-lactamase
179	PST_beta-lactamase
180	quinolone_resistance_protein_(qnr)
181	RAHN_beta-lactamase
182	RATA_beta-lactamase
183	resistance-nodulation-cell_division_(RND)_antibiotic_efflux_pump
184	rifampin_ADP-ribosyltransferase_(Arr)
185	rifampin_monooxygenase
186	rifampin_phosphotransferase
187	rifamycin-resistant_beta-subunit_of_RNA_polymerase_(rpoB)
188	ROB_beta-lactamase
189	RSD2_beta-lactamase
190	sal-type_ABC-F_protein
191	SED_beta-lactamase
192	SFC_beta-lactamase
193	SGM_beta-lactamase
194	SHV_beta-lactamase
195	SHW_beta-lactamase
196	SIM_beta-lactamase
197	small_multidrug_resistance_(SMR)_antibiotic_efflux_pump
198	SME_beta-lactamase
199	SRT_beta-lactamase
200	streptogramin_vat_acetyltransferase
201	streptogramin_vgb_lyase
202	streptothricin_acetyltransferase_(SAT)
203	subclass_B3_LRA_beta-lactamase
204	subclass_B3_PEDO_beta-lactamase
205	sulfonamide_resistant_sul
206	Target_protecting_FusB-type_protein_conferring_resistance_to_Fusidic_acid
207	TEM_beta-lactamase
208	TER_beta-lactamase
209	tetracycline_inactivation_enzyme
210	tetracycline-resistant_ribosomal_protection_protein
211	TLA_beta-lactamase
212	TMB_beta-lactamase
213	trimethoprim_resistant_dihydrofolate_reductase_dfr
214	undecaprenyl_pyrophosphate_related_proteins
215	Van_ligase;glycopeptide_resistance_gene_cluster
216	VEB_beta-lactamase
217	vga-type_ABC-F_protein
218	VIM_beta-lactamase

## Sheet: Outer_groups
Resistance mechanism	Outgroup protein 1	Outgroup protein 2
Beta-lactamases	PBP1A (E. coli, UniProt: P0A942)	Penicillin-binding protein (Bacillus subtilis, UniProt: P38050)
Aminoglycosides	Aminotransferasa genérica (E. coli, UniProt: P0A9T2)	Acetiltransferasa de metabolismo (B. subtilis, UniProt: P39135)
Ribosomal RNA methyltransferases	RrmA (E. coli, UniProt: P0A7Y0)	ErmC-like no asociada a antibiótico (S. aureus, UniProt: P0A3D4)
Efflux pumps / transporters	ABC transporter para azúcares (E. coli, UniProt: P0AE88)	MFS lactosa permeasa (E. coli, UniProt: P02920)
Fosfomycin transferases	Fosfotransferasa de carbohidratos (E. coli, UniProt: P0A8S4)	Fosfotransferasa metabólica (B. subtilis, UniProt: P39133)
Quinolones	ParE topoisomerasa (E. coli, UniProt: P0AEI4)	ParC topoisomerasa (E. coli, UniProt: P0A7R9)
Glycopeptides (van genes)	D-Ala-D-Ala ligasa Ddl (B. subtilis, UniProt: P37906)	Ddl (E. coli, UniProt: P0A8C2)
Colistin / phosphoethanolamine transferases	EptC (E. coli, UniProt: P77705)	LptB (E. coli, UniProt: P0A910)
Rifampicin	RpoB (E. coli, UniProt: P0A8V2)	RpoB (B. subtilis, UniProt: P0C0S2)
Tetracyclines	TetR regulator no asociado (E. coli, UniProt: P0ABQ4)	Ribosomal protection proteína no resistente (B. subtilis, UniProt: P39134)
Streptogramins	Acetiltransferasa de aminoácidos no antibiótica (E. coli, UniProt: P0A8N2)	SatA(B. subtilis, UniProt: P37506)
Sulfonamides / DHPS	FolP natural (E. coli, UniProt: P0A8W8)	FolP (B. subtilis, UniProt: P39137)
Chloramphenicol	Histona acetiltransferasa (Saccharomyces cerevisiae, UniProt: P40989)	Acetilación de metabolitos (Streptomyces coelicolor, UniProt: Q9K4K0)
Trimethoprim	Reducción de dihidrofolato (H. sapiens,UniProt: P00374)	DHFR basal (Escherichia coli, UniProt: P0ABQ4)
Lincosamide	Adenililtransferasa (Escherichia coli, UniProt: P25524)	Modificación de nucleótidos (Bacillus subtilis, UniProt: P39637)
Macrolide_phosphotransferase	Fosforila macrólidos (S. rimosus, UniProt: Q9S2D7)	Fosforilación de proteínas (Homo sapiens, UniProt: P17612)
Methicillin	Transpeptidasa (Staphylococcus aureus, UniProt: Q2G2U0)	Síntesis de peptidoglicano (Bacillus subtilis, UniProt: P10547)
Phylotree Species
Aquifex aeolicus	ftp.ncbi.nlm.nih.gov/genomes/all/GCF/000/011/465/GCF_000011465.1_ASM1146v1/GCF_000011465.1_ASM1146v1_genomic.fna.gz
Thermotoga maritima	ftp.ncbi.nlm.nih.gov/genomes/all/GCF/000/008/545/GCF_000008545.1_ASM854v1/GCF_000008545.1_ASM854v1_genomic.fna.gz
Deinococcus radiodurans	ftp.ncbi.nlm.nih.gov/genomes/all/GCF/000/008/585/GCF_000008585.1_ASM858v1/GCF_000008585.1_ASM858v1_genomic.fna.gz
