# Supplementary material for: Metagenomic Comparison of Bat Colony Resistomes Across Anthropogenic and Pristine Habitats
Source: Antibiotics (Basel). 2026 Jan 3;15(1):51. doi: 10.3390/antibiotics15010051 (PMC12838372; doi:10.3390/antibiotics15010051)
Supplement: Supplementary file 1 [file antibiotics-15-00051-s001.zip › Sample_inf.xlsx]

## Sheet: Preprocess
Run	BioProject	geo_loc_name	Framework read	Reads	Sequence length (bp)	Total bases	Instrument	lat_lon
SRR24146877	PRJNA954561	China: Guangdong	read1	26223428	150	3.9Gbp	Illumina NovaSeq 6000	23.19018 N 114.81386 E
SRR24146878	PRJNA954561	China: Guangdong	read1	29433328	150	4.4 Gbp	Illumina NovaSeq 6000	23.19018 N 114.81386 E
SRR24146879	PRJNA954561	China: Guangdong	read1	27332927	150	4 Gbp	Illumina NovaSeq 6000	23.19018 N 114.81386 E
SRR24146880	PRJNA954561	China: Guangdong	read1	30052273	150	4.5 Gbp	Illumina NovaSeq 6000	23.19018 N 114.81386 E
SRR24146881	PRJNA954561	China: Guangdong	read1	31387075	150	4.7 Gbp	Illumina NovaSeq 6000	23.19018 N 114.81386 E
SRR24146882	PRJNA954561	China: Guangdong	read1	28018653	150	4.2 Gbp	Illumina NovaSeq 6000	23.19018 N 114.81386 E
SRR24146883	PRJNA954561	China: Guangdong	read1	26554676	150	3.9 Gbp	Illumina NovaSeq 6000	23.19018 N 114.81386 E
SRR24146884	PRJNA954561	China: Guangdong	read1	25463668	150	3.8 Gbp	Illumina NovaSeq 6000	23.19018 N 114.81386 E
SRR24146885	PRJNA954561	China: Guangdong	read1	24795302	150	3.7 Gbp	Illumina NovaSeq 6000	23.19018 N 114.81386 E
SRR24146886	PRJNA954561	China: Guangdong	read1	24060285	150	3.6 Gbp	Illumina NovaSeq 6000	23.19018 N 114.81386 E
SRR24146887	PRJNA954561	China: Guangdong	read1	41228912	150	6.1 Gbp	Illumina NovaSeq 6000	23.19018 N 114.81386 E
SRR24146888	PRJNA954561	China: Guangdong	read1	24142938	150	3.6 Gbp	Illumina NovaSeq 6000	23.19018 N 114.81386 E
SRR24146889	PRJNA954561	China: Guangdong	read1	28622040	150	4.2 Gbp	Illumina NovaSeq 6000	23.19018 N 114.81386 E
SRR24146890	PRJNA954561	China: Guangdong	read1	21843574	150	3.2 Gbp	Illumina NovaSeq 6000	23.19018 N 114.81386 E
SRR24146891	PRJNA954561	China: Guangdong	read1	21053307	150	3.1 Gbp	Illumina NovaSeq 6000	23.19018 N 114.81386 E
SRR24146892	PRJNA954561	China: Guangdong	read1	20820744	150	3.1 Gbp	Illumina NovaSeq 6000	23.19018 N 114.81386 E
SRR24146893	PRJNA954561	China: Guangdong	read1	7946402	150	1.1 Gbp	Illumina NovaSeq 6000	23.19018 N 114.81386 E
SRR24146894	PRJNA954561	China: Guangdong	read1	25796380	150	3.8 Gbp	Illumina NovaSeq 6000	23.19018 N 114.81386 E
SRR24146895	PRJNA954561	China: Guangdong	read1	22402695	150	3.3 Gbp	Illumina NovaSeq 6000	23.19018 N 114.81386 E
SRR24146896	PRJNA954561	China: Guangdong	read1	26043680	150	3.9 Gbp	Illumina NovaSeq 6000	23.19018 N 114.81386 E
SRR24146897	PRJNA954561	China: Guangdong	read1	24343736	150	3.6 Gbp	Illumina NovaSeq 6000	23.19018 N 114.81386 E
SRR24146898	PRJNA954561	China: Guangdong	read1	22807327	150	3.4 Gbp	Illumina NovaSeq 6000	23.19018 N 114.81386 E
SRR24146899	PRJNA954561	China: Guangdong	read1	24598634	150	3.6 Gbp	Illumina NovaSeq 6000	23.19018 N 114.81386 E
SRR24146900	PRJNA954561	China: Guangdong	read1	26609892	150	3.9 Gbp	Illumina NovaSeq 6000	23.19018 N 114.81386 E
SRR24146901	PRJNA954561	China: Guangdong	read1	26654626	150	3.9 Gbp	Illumina NovaSeq 6000	23.19018 N 114.81386 E
SRR24146902	PRJNA954561	China: Guangdong	read1	22236682	150	3.3 Gbp	Illumina NovaSeq 6000	23.19018 N 114.81386 E
SRR24146903	PRJNA954561	China: Guangdong	read1	27066476	150	4 Gbp	Illumina NovaSeq 6000	23.19018 N 114.81386 E
SRR24146904	PRJNA954561	China: Guangdong	read1	25970333	150	3.8 Gbp	Illumina NovaSeq 6000	23.19018 N 114.81386 E
SRR24146905	PRJNA954561	China: Guangdong	read1	23598269	150	3.5 Gbp	Illumina NovaSeq 6000	23.19018 N 114.81386 E
SRR24146906	PRJNA954561	China: Guangdong	read1	41413942	150	6.2 Gbp	Illumina NovaSeq 6000	23.19018 N 114.81386 E
SRR24146907	PRJNA954561	China: Guangdong	read1	32059984	150	4.8 Gbp	Illumina NovaSeq 6000	23.19018 N 114.81386 E
SRR24146908	PRJNA954561	China: Guangdong	read1	25658642	150	3.8 Gbb	Illumina NovaSeq 6000	23.19018 N 114.81386 E
SRR24146909	PRJNA954561	China: Guangdong	read1	29720828	150	4.4 Gbp	Illumina NovaSeq 6000	23.19018 N 114.81386 E
SRR24146910	PRJNA954561	China: Guangdong	read1	25030519	150	3.7 Gbp	Illumina NovaSeq 6000	23.19018 N 114.81386 E
SRR24146911	PRJNA954561	China: Guangdong	read1	27300916	150	4 Gbp	Illumina NovaSeq 6000	23.19018 N 114.81386 E
SRR24146912	PRJNA954561	China: Guangdong	read1	29910449	150	4.4 Gbp	Illumina NovaSeq 6000	23.19018 N 114.81386 E
SRR33769945	PRJNA1269778	Spain: Salamanca	read1	38074856	150	5.7 Gbp	Illumina NovaSeq X Plus	40.95303 N 6.85184 W
SRR33769946	PRJNA1269778	Spain: Salamanca	read1	43488196	150	6.5 Gbp	Illumina NovaSeq X Plus	40.95303 N 6.85184 W
SRR33769947	PRJNA1269778	Spain: Salamanca	read1	25964179	150	3.8 Gbp	Illumina NovaSeq X Plus	40.95303 N 6.85184 W
SRR33769948	PRJNA1269778	Spain: Salamanca	read1	28860089	150	4.3 Gbp	Illumina NovaSeq X Plus	40.95303 N 6.85184 W
SRR33769949	PRJNA1269778	Spain: Salamanca	read1	23978268	150	3.5 Gbp	Illumina NovaSeq X Plus	40.95303 N 6.85184 W
SRR33769950	PRJNA1269778	Spain: Salamanca	read1	23096988	150	3.4 Gbp	Illumina NovaSeq X Plus	40.95303 N 6.85184 W
SRR33769951	PRJNA1269778	Spain: Salamanca	read1	20160264	150	3 Gbp	Illumina NovaSeq X Plus	40.95303 N 6.85184 W
SRR33769952	PRJNA1269778	Spain: Salamanca	read1	25587452	150	3.8 Gbp	Illumina NovaSeq X Plus	40.95303 N 6.85184 W
SRR33769953	PRJNA1269778	Spain: Salamanca	read1	19744592	150	2.9 Gbp	Illumina NovaSeq X Plus	40.95303 N 6.85184 W
SRR33769954	PRJNA1269778	Spain: Salamanca	read1	23319988	150	3.4 Gbp	Illumina NovaSeq X Plus	40.95303 N 6.85184 W
SRR33769955	PRJNA1269778	Spain: Salamanca	read1	25884432	150	3.8 Gbp	Illumina NovaSeq X Plus	40.95303 N 6.85184 W
SRR33769956	PRJNA1269778	Spain: Salamanca	read1	30801642	150	4.6 Gbp	Illumina NovaSeq X Plus	40.95303 N 6.85184 W
SRR33769957	PRJNA1269778	Spain: Salamanca	read1	27727857	150	4.1 Gbp	Illumina NovaSeq X Plus	40.95303 N 6.85184 W
SRR33769958	PRJNA1269778	Spain: Salamanca	read1	20848350	150	3.1 Gbp	Illumina NovaSeq X Plus	40.95303 N 6.85184 W
SRR33769959	PRJNA1269778	Spain: Salamanca	read1	20688436	150	3.1 Gbp	Illumina NovaSeq X Plus	40.95303 N 6.85184 W
SRR33769960	PRJNA1269778	Spain: Salamanca	read1	22691674	150	3.4 Gbp	Illumina NovaSeq X Plus	40.95303 N 6.85184 W
SRR33769961	PRJNA1269778	Spain: Salamanca	read1	22474612	150	3.3 Gbp	Illumina NovaSeq X Plus	40.95303 N 6.85184 W
SRR33769962	PRJNA1269778	Spain: Salamanca	read1	24841356	150	3.7 Gbp	Illumina NovaSeq X Plus	40.95303 N 6.85184 W
SRR33769963	PRJNA1269778	Spain: Salamanca	read1	24217005	150	3.6 Gbp	Illumina NovaSeq X Plus	40.95303 N 6.85184 W
SRR33769964	PRJNA1269778	Spain: Salamanca	read1	22959394	150	3.4 Gbp	Illumina NovaSeq X Plus	40.95303 N 6.85184 W
SRR33769965	PRJNA1269778	Spain: Salamanca	read1	23640492	150	3.5 Gbp	Illumina NovaSeq X Plus	40.95303 N 6.85184 W
SRR33769966	PRJNA1269778	Spain: Salamanca	read1	23951607	150	3.5 Gbp	Illumina NovaSeq X Plus	40.95303 N 6.85184 W
SRR33769967	PRJNA1269778	Spain: Salamanca	read1	21334497	150	3.2 Gbp	Illumina NovaSeq X Plus	40.95303 N 6.85184 W
SRR33769968	PRJNA1269778	Spain: Salamanca	read1	21570717	150	3.2 Gbp	Illumina NovaSeq X Plus	40.95303 N 6.85184 W
SRR33769969	PRJNA1269778	Spain: Salamanca	read1	27919763	150	4.1 Gbp	Illumina NovaSeq X Plus	40.95303 N 6.85184 W
SRR33769970	PRJNA1269778	Spain: Salamanca	read1	24034605	150	3.6 Gbp	Illumina NovaSeq X Plus	40.95303 N 6.85184 W
SRR33769971	PRJNA1269778	Spain: Salamanca	read1	23777903	150	3.5 Gbp	Illumina NovaSeq X Plus	40.95303 N 6.85184 W
SRR33769972	PRJNA1269778	Spain: Salamanca	read1	21482106	150	3.2 Gbp	Illumina NovaSeq X Plus	40.95303 N 6.85184 W
SRR33769973	PRJNA1269778	Spain: Salamanca	read1	19850025	150	2.9 Gbp	Illumina NovaSeq X Plus	40.95303 N 6.85184 W
SRR33769974	PRJNA1269778	Spain: Salamanca	read1	20771772	150	3.1 Gbp	Illumina NovaSeq X Plus	40.95303 N 6.85184 W
SRR33769975	PRJNA1269778	Spain: Salamanca	read1	22836251	150	3.4 Gbp	Illumina NovaSeq X Plus	40.95303 N 6.85184 W
SRR33769976	PRJNA1269778	Spain: Salamanca	read1	26129171	150	3.9 Gbp	Illumina NovaSeq X Plus	40.95303 N 6.85184 W
SRR33769977	PRJNA1269778	Spain: Salamanca	read1	25019582	150	3.7 Gbp	Illumina NovaSeq X Plus	40.95303 N 6.85184 W
SRR33769978	PRJNA1269778	Spain: Salamanca	read1	25302922	150	3.7 Gbp	Illumina NovaSeq X Plus	40.95303 N 6.85184 W
SRR33769979	PRJNA1269778	Spain: Salamanca	read1	22056775	150	3.3 Gbp	Illumina NovaSeq X Plus	40.95303 N 6.85184 W
SRR33769980	PRJNA1269778	Spain: Salamanca	read1	23783708	150	3.5 Gbp	Illumina NovaSeq X Plus	40.95303 N 6.85184 W
SRR33769981	PRJNA1269778	Spain: Salamanca	read1	27964159	150	4.1 Gbp	Illumina NovaSeq X Plus	40.95303 N 6.85184 W
SRR33769982	PRJNA1269778	Spain: Salamanca	read1	24894725	150	3.7 Gbp	Illumina NovaSeq X Plus	40.95303 N 6.85184 W
SRR33769983	PRJNA1269778	Spain: Salamanca	read1	29300833	150	4.3 Gbp	Illumina NovaSeq X Plus	40.95303 N 6.85184 W
SRR33769984	PRJNA1269778	Spain: Salamanca	read1	27103118	150	4 Gbp	Illumina NovaSeq X Plus	40.95303 N 6.85184 W
SRR33769985	PRJNA1269778	Spain: Salamanca	read1	39846660	150	5.9 Gbp	Illumina NovaSeq X Plus	40.95303 N 6.85184 W
SRR33769986	PRJNA1269778	Spain: Salamanca	read1	34906694	150	5.2 Gbp	Illumina NovaSeq X Plus	40.95303 N 6.85184 W
SRR33769987	PRJNA1269778	Spain: Salamanca	read1	33819240	150	5 Gbp	Illumina NovaSeq X Plus	40.95303 N 6.85184 W
SRR33769988	PRJNA1269778	Spain: Salamanca	read1	32876174	150	4.9 Gbp	Illumina NovaSeq X Plus	40.95303 N 6.85184 W
SRR33769989	PRJNA1269778	Spain: Salamanca	read1	29512498	150	4.4 Gbp	Illumina NovaSeq X Plus	40.95303 N 6.85184 W
SRR33769990	PRJNA1269778	Spain: Salamanca	read1	43824959	150	6.5 Gbp	Illumina NovaSeq X Plus	40.95303 N 6.85184 W
SRR33769991	PRJNA1269778	Spain: Salamanca	read1	32463323	150	4.8 Gbp	Illumina NovaSeq X Plus	40.95303 N 6.85184 W
SRR33769992	PRJNA1269778	Spain: Salamanca	read1	24159794	150	3.6 Gbp	Illumina NovaSeq X Plus	40.95303 N 6.85184 W
SRR24146877	PRJNA954561	China: Guangdong	read2	26223428	150	3.9Gbp	Illumina NovaSeq 6000	23.19018 N 114.81386 E
SRR24146878	PRJNA954561	China: Guangdong	read2	29433328	150	4.4 Gbp	Illumina NovaSeq 6000	23.19018 N 114.81386 E
SRR24146879	PRJNA954561	China: Guangdong	read2	27332927	150	4 Gbp	Illumina NovaSeq 6000	23.19018 N 114.81386 E
SRR24146880	PRJNA954561	China: Guangdong	read2	30052273	150	4.5 Gbp	Illumina NovaSeq 6000	23.19018 N 114.81386 E
SRR24146881	PRJNA954561	China: Guangdong	read2	31387075	150	4.7 Gbp	Illumina NovaSeq 6000	23.19018 N 114.81386 E
SRR24146882	PRJNA954561	China: Guangdong	read2	28018653	150	4.2 Gbp	Illumina NovaSeq 6000	23.19018 N 114.81386 E
SRR24146883	PRJNA954561	China: Guangdong	read2	26554676	150	3.9 Gbp	Illumina NovaSeq 6000	23.19018 N 114.81386 E
SRR24146884	PRJNA954561	China: Guangdong	read2	25463668	150	3.8 Gbp	Illumina NovaSeq 6000	23.19018 N 114.81386 E
SRR24146885	PRJNA954561	China: Guangdong	read2	24795302	150	3.7 Gbp	Illumina NovaSeq 6000	23.19018 N 114.81386 E
SRR24146886	PRJNA954561	China: Guangdong	read2	24060285	150	3.6 Gbp	Illumina NovaSeq 6000	23.19018 N 114.81386 E
SRR24146887	PRJNA954561	China: Guangdong	read2	41228912	150	6.1 Gbp	Illumina NovaSeq 6000	23.19018 N 114.81386 E
SRR24146888	PRJNA954561	China: Guangdong	read2	24142938	150	3.6 Gbp	Illumina NovaSeq 6000	23.19018 N 114.81386 E
SRR24146889	PRJNA954561	China: Guangdong	read2	28622040	150	4.2 Gbp	Illumina NovaSeq 6000	23.19018 N 114.81386 E
SRR24146890	PRJNA954561	China: Guangdong	read2	21843574	150	3.2 Gbp	Illumina NovaSeq 6000	23.19018 N 114.81386 E
SRR24146891	PRJNA954561	China: Guangdong	read2	21053307	150	3.1 Gbp	Illumina NovaSeq 6000	23.19018 N 114.81386 E
SRR24146892	PRJNA954561	China: Guangdong	read2	20820744	150	3.1 Gbp	Illumina NovaSeq 6000	23.19018 N 114.81386 E
SRR24146893	PRJNA954561	China: Guangdong	read2	7946402	150	1.1 Gbp	Illumina NovaSeq 6000	23.19018 N 114.81386 E
SRR24146894	PRJNA954561	China: Guangdong	read2	25796380	150	3.8 Gbp	Illumina NovaSeq 6000	23.19018 N 114.81386 E
SRR24146895	PRJNA954561	China: Guangdong	read2	22402695	150	3.3 Gbp	Illumina NovaSeq 6000	23.19018 N 114.81386 E
SRR24146896	PRJNA954561	China: Guangdong	read2	26043680	150	3.9 Gbp	Illumina NovaSeq 6000	23.19018 N 114.81386 E
SRR24146897	PRJNA954561	China: Guangdong	read2	24343736	150	3.6 Gbp	Illumina NovaSeq 6000	23.19018 N 114.81386 E
SRR24146898	PRJNA954561	China: Guangdong	read2	22807327	150	3.4 Gbp	Illumina NovaSeq 6000	23.19018 N 114.81386 E
SRR24146899	PRJNA954561	China: Guangdong	read2	24598634	150	3.6 Gbp	Illumina NovaSeq 6000	23.19018 N 114.81386 E
SRR24146900	PRJNA954561	China: Guangdong	read2	26609892	150	3.9 Gbp	Illumina NovaSeq 6000	23.19018 N 114.81386 E
SRR24146901	PRJNA954561	China: Guangdong	read2	26654626	150	3.9 Gbp	Illumina NovaSeq 6000	23.19018 N 114.81386 E
SRR24146902	PRJNA954561	China: Guangdong	read2	22236682	150	3.3 Gbp	Illumina NovaSeq 6000	23.19018 N 114.81386 E
SRR24146903	PRJNA954561	China: Guangdong	read2	27066476	150	4 Gbp	Illumina NovaSeq 6000	23.19018 N 114.81386 E
SRR24146904	PRJNA954561	China: Guangdong	read2	25970333	150	3.8 Gbp	Illumina NovaSeq 6000	23.19018 N 114.81386 E
SRR24146905	PRJNA954561	China: Guangdong	read2	23598269	150	3.5 Gbp	Illumina NovaSeq 6000	23.19018 N 114.81386 E
SRR24146906	PRJNA954561	China: Guangdong	read2	41413942	150	6.2 Gbp	Illumina NovaSeq 6000	23.19018 N 114.81386 E
SRR24146907	PRJNA954561	China: Guangdong	read2	32059984	150	4.8 Gbp	Illumina NovaSeq 6000	23.19018 N 114.81386 E
SRR24146908	PRJNA954561	China: Guangdong	read2	25658642	150	3.8 Gbb	Illumina NovaSeq 6000	23.19018 N 114.81386 E
SRR24146909	PRJNA954561	China: Guangdong	read2	29720828	150	4.4 Gbp	Illumina NovaSeq 6000	23.19018 N 114.81386 E
SRR24146910	PRJNA954561	China: Guangdong	read2	25030519	150	3.7 Gbp	Illumina NovaSeq 6000	23.19018 N 114.81386 E
SRR24146911	PRJNA954561	China: Guangdong	read2	27300916	150	4 Gbp	Illumina NovaSeq 6000	23.19018 N 114.81386 E
SRR24146912	PRJNA954561	China: Guangdong	read2	29910449	150	4.4 Gbp	Illumina NovaSeq 6000	23.19018 N 114.81386 E
SRR33769945	PRJNA1269778	Spain: Salamanca	read2	38074856	150	5.7 Gbp	Illumina NovaSeq X Plus	40.95303 N 6.85184 W
SRR33769946	PRJNA1269778	Spain: Salamanca	read2	43488196	150	6.5 Gbp	Illumina NovaSeq X Plus	40.95303 N 6.85184 W
SRR33769947	PRJNA1269778	Spain: Salamanca	read2	25964179	150	3.8 Gbp	Illumina NovaSeq X Plus	40.95303 N 6.85184 W
SRR33769948	PRJNA1269778	Spain: Salamanca	read2	28860089	150	4.3 Gbp	Illumina NovaSeq X Plus	40.95303 N 6.85184 W
SRR33769949	PRJNA1269778	Spain: Salamanca	read2	23978268	150	3.5 Gbp	Illumina NovaSeq X Plus	40.95303 N 6.85184 W
SRR33769950	PRJNA1269778	Spain: Salamanca	read2	23096988	150	3.4 Gbp	Illumina NovaSeq X Plus	40.95303 N 6.85184 W
SRR33769951	PRJNA1269778	Spain: Salamanca	read2	20160264	150	3 Gbp	Illumina NovaSeq X Plus	40.95303 N 6.85184 W
SRR33769952	PRJNA1269778	Spain: Salamanca	read2	25587452	150	3.8 Gbp	Illumina NovaSeq X Plus	40.95303 N 6.85184 W
SRR33769953	PRJNA1269778	Spain: Salamanca	read2	19744592	150	2.9 Gbp	Illumina NovaSeq X Plus	40.95303 N 6.85184 W
SRR33769954	PRJNA1269778	Spain: Salamanca	read2	23319988	150	3.4 Gbp	Illumina NovaSeq X Plus	40.95303 N 6.85184 W
SRR33769955	PRJNA1269778	Spain: Salamanca	read2	25884432	150	3.8 Gbp	Illumina NovaSeq X Plus	40.95303 N 6.85184 W
SRR33769956	PRJNA1269778	Spain: Salamanca	read2	30801642	150	4.6 Gbp	Illumina NovaSeq X Plus	40.95303 N 6.85184 W
SRR33769957	PRJNA1269778	Spain: Salamanca	read2	27727857	150	4.1 Gbp	Illumina NovaSeq X Plus	40.95303 N 6.85184 W
SRR33769958	PRJNA1269778	Spain: Salamanca	read2	20848350	150	3.1 Gbp	Illumina NovaSeq X Plus	40.95303 N 6.85184 W
SRR33769959	PRJNA1269778	Spain: Salamanca	read2	20688436	150	3.1 Gbp	Illumina NovaSeq X Plus	40.95303 N 6.85184 W
SRR33769960	PRJNA1269778	Spain: Salamanca	read2	22691674	150	3.4 Gbp	Illumina NovaSeq X Plus	40.95303 N 6.85184 W
SRR33769961	PRJNA1269778	Spain: Salamanca	read2	22474612	150	3.3 Gbp	Illumina NovaSeq X Plus	40.95303 N 6.85184 W
SRR33769962	PRJNA1269778	Spain: Salamanca	read2	24841356	150	3.7 Gbp	Illumina NovaSeq X Plus	40.95303 N 6.85184 W
SRR33769963	PRJNA1269778	Spain: Salamanca	read2	24217005	150	3.6 Gbp	Illumina NovaSeq X Plus	40.95303 N 6.85184 W
SRR33769964	PRJNA1269778	Spain: Salamanca	read2	22959394	150	3.4 Gbp	Illumina NovaSeq X Plus	40.95303 N 6.85184 W
SRR33769965	PRJNA1269778	Spain: Salamanca	read2	23640492	150	3.5 Gbp	Illumina NovaSeq X Plus	40.95303 N 6.85184 W
SRR33769966	PRJNA1269778	Spain: Salamanca	read2	23951607	150	3.5 Gbp	Illumina NovaSeq X Plus	40.95303 N 6.85184 W
SRR33769967	PRJNA1269778	Spain: Salamanca	read2	21334497	150	3.2 Gbp	Illumina NovaSeq X Plus	40.95303 N 6.85184 W
SRR33769968	PRJNA1269778	Spain: Salamanca	read2	21570717	150	3.2 Gbp	Illumina NovaSeq X Plus	40.95303 N 6.85184 W
SRR33769969	PRJNA1269778	Spain: Salamanca	read2	27919763	150	4.1 Gbp	Illumina NovaSeq X Plus	40.95303 N 6.85184 W
SRR33769970	PRJNA1269778	Spain: Salamanca	read2	24034605	150	3.6 Gbp	Illumina NovaSeq X Plus	40.95303 N 6.85184 W
SRR33769971	PRJNA1269778	Spain: Salamanca	read2	23777903	150	3.5 Gbp	Illumina NovaSeq X Plus	40.95303 N 6.85184 W
SRR33769972	PRJNA1269778	Spain: Salamanca	read2	21482106	150	3.2 Gbp	Illumina NovaSeq X Plus	40.95303 N 6.85184 W
SRR33769973	PRJNA1269778	Spain: Salamanca	read2	19850025	150	2.9 Gbp	Illumina NovaSeq X Plus	40.95303 N 6.85184 W
SRR33769974	PRJNA1269778	Spain: Salamanca	read2	20771772	150	3.1 Gbp	Illumina NovaSeq X Plus	40.95303 N 6.85184 W
SRR33769975	PRJNA1269778	Spain: Salamanca	read2	22836251	150	3.4 Gbp	Illumina NovaSeq X Plus	40.95303 N 6.85184 W
SRR33769976	PRJNA1269778	Spain: Salamanca	read2	26129171	150	3.9 Gbp	Illumina NovaSeq X Plus	40.95303 N 6.85184 W
SRR33769977	PRJNA1269778	Spain: Salamanca	read2	25019582	150	3.7 Gbp	Illumina NovaSeq X Plus	40.95303 N 6.85184 W
SRR33769978	PRJNA1269778	Spain: Salamanca	read2	25302922	150	3.7 Gbp	Illumina NovaSeq X Plus	40.95303 N 6.85184 W
SRR33769979	PRJNA1269778	Spain: Salamanca	read2	22056775	150	3.3 Gbp	Illumina NovaSeq X Plus	40.95303 N 6.85184 W
SRR33769980	PRJNA1269778	Spain: Salamanca	read2	23783708	150	3.5 Gbp	Illumina NovaSeq X Plus	40.95303 N 6.85184 W
SRR33769981	PRJNA1269778	Spain: Salamanca	read2	27964159	150	4.1 Gbp	Illumina NovaSeq X Plus	40.95303 N 6.85184 W
SRR33769982	PRJNA1269778	Spain: Salamanca	read2	24894725	150	3.7 Gbp	Illumina NovaSeq X Plus	40.95303 N 6.85184 W
SRR33769983	PRJNA1269778	Spain: Salamanca	read2	29300833	150	4.3 Gbp	Illumina NovaSeq X Plus	40.95303 N 6.85184 W
SRR33769984	PRJNA1269778	Spain: Salamanca	read2	27103118	150	4 Gbp	Illumina NovaSeq X Plus	40.95303 N 6.85184 W
SRR33769985	PRJNA1269778	Spain: Salamanca	read2	39846660	150	5.9 Gbp	Illumina NovaSeq X Plus	40.95303 N 6.85184 W
SRR33769986	PRJNA1269778	Spain: Salamanca	read2	34906694	150	5.2 Gbp	Illumina NovaSeq X Plus	40.95303 N 6.85184 W
SRR33769987	PRJNA1269778	Spain: Salamanca	read2	33819240	150	5 Gbp	Illumina NovaSeq X Plus	40.95303 N 6.85184 W
SRR33769988	PRJNA1269778	Spain: Salamanca	read2	32876174	150	4.9 Gbp	Illumina NovaSeq X Plus	40.95303 N 6.85184 W
SRR33769989	PRJNA1269778	Spain: Salamanca	read2	29512498	150	4.4 Gbp	Illumina NovaSeq X Plus	40.95303 N 6.85184 W
SRR33769990	PRJNA1269778	Spain: Salamanca	read2	43824959	150	6.5 Gbp	Illumina NovaSeq X Plus	40.95303 N 6.85184 W
SRR33769991	PRJNA1269778	Spain: Salamanca	read2	32463323	150	4.8 Gbp	Illumina NovaSeq X Plus	40.95303 N 6.85184 W
SRR33769992	PRJNA1269778	Spain: Salamanca	read2	24159794	150	3.6 Gbp	Illumina NovaSeq X Plus	40.95303 N 6.85184 W

## Sheet: Post-process
Run	BioProject	geo_loc_name	Framework read	Reads	Sequence length (bp)	Total bases	Instrument	lat_lon
SRR24146877	PRJNA954561	China: Guangdong	read1	20704567	100-150	3 Gbp	Illumina NovaSeq 6000	23.19018 N 114.81386 E
SRR24146878	PRJNA954561	China: Guangdong	read1	22076314	100-150	3.3 Gbp	Illumina NovaSeq 6000	23.19018 N 114.81386 E
SRR24146879	PRJNA954561	China: Guangdong	read1	25017464	100-150	3.7 Gbp	Illumina NovaSeq 6000	23.19018 N 114.81386 E
SRR24146880	PRJNA954561	China: Guangdong	read1	25835900	100-150	3.8 Gbp	Illumina NovaSeq 6000	23.19018 N 114.81386 E
SRR24146881	PRJNA954561	China: Guangdong	read1	28708812	100-150	4.2 Gbp	Illumina NovaSeq 6000	23.19018 N 114.81386 E
SRR24146882	PRJNA954561	China: Guangdong	read1	20360178	100-150	2.9 Gbp	Illumina NovaSeq 6000	23.19018 N 114.81386 E
SRR24146883	PRJNA954561	China: Guangdong	read1	9108031	100-150	1.3 Gbp	Illumina NovaSeq 6000	23.19018 N 114.81386 E
SRR24146884	PRJNA954561	China: Guangdong	read1	23568977	100-150	3.5 Gbp	Illumina NovaSeq 6000	23.19018 N 114.81386 E
SRR24146885	PRJNA954561	China: Guangdong	read1	2979570	100-150	444.7 Mbp	Illumina NovaSeq 6000	23.19018 N 114.81386 E
SRR24146886	PRJNA954561	China: Guangdong	read1	14457294	100-150	2.1 Gbp	Illumina NovaSeq 6000	23.19018 N 114.81386 E
SRR24146887	PRJNA954561	China: Guangdong	read1	27694564	100-150	4.1 Gbp	Illumina NovaSeq 6000	23.19018 N 114.81386 E
SRR24146888	PRJNA954561	China: Guangdong	read1	21806999	100-150	3.2 Gbp	Illumina NovaSeq 6000	23.19018 N 114.81386 E
SRR24146889	PRJNA954561	China: Guangdong	read1	26094308	100-150	3.8 Gbp	Illumina NovaSeq 6000	23.19018 N 114.81386 E
SRR24146890	PRJNA954561	China: Guangdong	read1	10721468	100-150	1.6 Gbp	Illumina NovaSeq 6000	23.19018 N 114.81386 E
SRR24146891	PRJNA954561	China: Guangdong	read1	13364530	100-150	1.9 Gbp	Illumina NovaSeq 6000	23.19018 N 114.81386 E
SRR24146892	PRJNA954561	China: Guangdong	read1	18364222	100-150	2.7 Gbp	Illumina NovaSeq 6000	23.19018 N 114.81386 E
SRR24146893	PRJNA954561	China: Guangdong	read1	1256476	100-150	182.7 Mbp	Illumina NovaSeq 6000	23.19018 N 114.81386 E
SRR24146894	PRJNA954561	China: Guangdong	read1	23261609	100-150	3.4 Gbp	Illumina NovaSeq 6000	23.19018 N 114.81386 E
SRR24146895	PRJNA954561	China: Guangdong	read1	8360156	100-150	1.2 Gbp	Illumina NovaSeq 6000	23.19018 N 114.81386 E
SRR24146896	PRJNA954561	China: Guangdong	read1	20425887	100-150	3 Gbp	Illumina NovaSeq 6000	23.19018 N 114.81386 E
SRR24146897	PRJNA954561	China: Guangdong	read1	6268675	100-150	935.5 Mbp	Illumina NovaSeq 6000	23.19018 N 114.81386 E
SRR24146898	PRJNA954561	China: Guangdong	read1	11781464	100-150	1.7 Gbp	Illumina NovaSeq 6000	23.19018 N 114.81386 E
SRR24146899	PRJNA954561	China: Guangdong	read1	22038126	100-150	3.2 Gbp	Illumina NovaSeq 6000	23.19018 N 114.81386 E
SRR24146900	PRJNA954561	China: Guangdong	read1	24013885	100-150	3.5 Gbp	Illumina NovaSeq 6000	23.19018 N 114.81386 E
SRR24146901	PRJNA954561	China: Guangdong	read1	17357930	100-150	2.5 Gbp	Illumina NovaSeq 6000	23.19018 N 114.81386 E
SRR24146902	PRJNA954561	China: Guangdong	read1	18666128	100-150	2.7 Gbp	Illumina NovaSeq 6000	23.19018 N 114.81386 E
SRR24146903	PRJNA954561	China: Guangdong	read1	18642932	100-150	2.7 Gbp	Illumina NovaSeq 6000	23.19018 N 114.81386 E
SRR24146904	PRJNA954561	China: Guangdong	read1	8979004	100-150	1.3 Gbp	Illumina NovaSeq 6000	23.19018 N 114.81386 E
SRR24146905	PRJNA954561	China: Guangdong	read1	12134672	100-150	1.8 Gbp	Illumina NovaSeq 6000	23.19018 N 114.81386 E
SRR24146906	PRJNA954561	China: Guangdong	read1	25588430	100-150	3.8 Gbp	Illumina NovaSeq 6000	23.19018 N 114.81386 E
SRR24146907	PRJNA954561	China: Guangdong	read1	5805146	100-150	865.9 Mbp	Illumina NovaSeq 6000	23.19018 N 114.81386 E
SRR24146908	PRJNA954561	China: Guangdong	read1	4347137	100-150	649.5 Mbp	Illumina NovaSeq 6000	23.19018 N 114.81386 E
SRR24146909	PRJNA954561	China: Guangdong	read1	16829758	100-150	2.5 Gbp	Illumina NovaSeq 6000	23.19018 N 114.81386 E
SRR24146910	PRJNA954561	China: Guangdong	read1	20563672	100-150	3 Gbp	Illumina NovaSeq 6000	23.19018 N 114.81386 E
SRR24146911	PRJNA954561	China: Guangdong	read1	24234550	100-150	3.6 Gbp	Illumina NovaSeq 6000	23.19018 N 114.81386 E
SRR24146912	PRJNA954561	China: Guangdong	read1	27935257	100-150	4.1 Gbp	Illumina NovaSeq 6000	23.19018 N 114.81386 E
SRR33769945	PRJNA1269778	Spain: Salamanca	read1	23479162	100-150	3.2 Gbp	Illumina NovaSeq X Plus	40.95303 N 6.85184 W
SRR33769946	PRJNA1269778	Spain: Salamanca	read1	26377952	100-150	3.6 Gbp	Illumina NovaSeq X Plus	40.95303 N 6.85184 W
SRR33769947	PRJNA1269778	Spain: Salamanca	read1	17887408	100-150	2.4 Gbp	Illumina NovaSeq X Plus	40.95303 N 6.85184 W
SRR33769948	PRJNA1269778	Spain: Salamanca	read1	18175381	100-150	2.5 Gbp	Illumina NovaSeq X Plus	40.95303 N 6.85184 W
SRR33769949	PRJNA1269778	Spain: Salamanca	read1	16179986	100-150	2.2 Gbp	Illumina NovaSeq X Plus	40.95303 N 6.85184 W
SRR33769950	PRJNA1269778	Spain: Salamanca	read1	17067784	100-150	2.4 Gbp	Illumina NovaSeq X Plus	40.95303 N 6.85184 W
SRR33769951	PRJNA1269778	Spain: Salamanca	read1	14720423	100-150	2 Gbp	Illumina NovaSeq X Plus	40.95303 N 6.85184 W
SRR33769952	PRJNA1269778	Spain: Salamanca	read1	18263834	100-150	2.6 Gbp	Illumina NovaSeq X Plus	40.95303 N 6.85184 W
SRR33769953	PRJNA1269778	Spain: Salamanca	read1	14852990	100-150	2.1 Gbp	Illumina NovaSeq X Plus	40.95303 N 6.85184 W
SRR33769954	PRJNA1269778	Spain: Salamanca	read1	17249818	100-150	2.4 Gbp	Illumina NovaSeq X Plus	40.95303 N 6.85184 W
SRR33769955	PRJNA1269778	Spain: Salamanca	read1	17349161	100-150	2.4 Gbp	Illumina NovaSeq X Plus	40.95303 N 6.85184 W
SRR33769956	PRJNA1269778	Spain: Salamanca	read1	22370302	100-150	3.1 Gbp	Illumina NovaSeq X Plus	40.95303 N 6.85184 W
SRR33769957	PRJNA1269778	Spain: Salamanca	read1	20493885	100-150	2.9 Gbp	Illumina NovaSeq X Plus	40.95303 N 6.85184 W
SRR33769958	PRJNA1269778	Spain: Salamanca	read1	14730366	100-150	2 Gbp	Illumina NovaSeq X Plus	40.95303 N 6.85184 W
SRR33769959	PRJNA1269778	Spain: Salamanca	read1	15286845	100-150	2.1 Gbp	Illumina NovaSeq X Plus	40.95303 N 6.85184 W
SRR33769960	PRJNA1269778	Spain: Salamanca	read1	16678683	100-150	2.3 Gbp	Illumina NovaSeq X Plus	40.95303 N 6.85184 W
SRR33769961	PRJNA1269778	Spain: Salamanca	read1	16486041	100-150	2.3 Gbp	Illumina NovaSeq X Plus	40.95303 N 6.85184 W
SRR33769962	PRJNA1269778	Spain: Salamanca	read1	17894917	100-150	2.5 Gbp	Illumina NovaSeq X Plus	40.95303 N 6.85184 W
SRR33769963	PRJNA1269778	Spain: Salamanca	read1	17380497	100-150	2.4 Gbp	Illumina NovaSeq X Plus	40.95303 N 6.85184 W
SRR33769964	PRJNA1269778	Spain: Salamanca	read1	17236008	100-150	2.4 Gbp	Illumina NovaSeq X Plus	40.95303 N 6.85184 W
SRR33769965	PRJNA1269778	Spain: Salamanca	read1	17647937	100-150	2.5 Gbp	Illumina NovaSeq X Plus	40.95303 N 6.85184 W
SRR33769966	PRJNA1269778	Spain: Salamanca	read1	18179514	100-150	2.5 Gbp	Illumina NovaSeq X Plus	40.95303 N 6.85184 W
SRR33769967	PRJNA1269778	Spain: Salamanca	read1	15590464	100-150	2.2 Gbp	Illumina NovaSeq X Plus	40.95303 N 6.85184 W
SRR33769968	PRJNA1269778	Spain: Salamanca	read1	15796862	100-150	2.2 Gbp	Illumina NovaSeq X Plus	40.95303 N 6.85184 W
SRR33769969	PRJNA1269778	Spain: Salamanca	read1	18775716	100-150	2.6 Gbp	Illumina NovaSeq X Plus	40.95303 N 6.85184 W
SRR33769970	PRJNA1269778	Spain: Salamanca	read1	14654113	100-150	2 Gbp	Illumina NovaSeq X Plus	40.95303 N 6.85184 W
SRR33769971	PRJNA1269778	Spain: Salamanca	read1	14875675	100-150	2.1 Gbp	Illumina NovaSeq X Plus	40.95303 N 6.85184 W
SRR33769972	PRJNA1269778	Spain: Salamanca	read1	15810155	100-150	2.2 Gbp	Illumina NovaSeq X Plus	40.95303 N 6.85184 W
SRR33769973	PRJNA1269778	Spain: Salamanca	read1	14659790	100-150	2 Gbp	Illumina NovaSeq X Plus	40.95303 N 6.85184 W
SRR33769974	PRJNA1269778	Spain: Salamanca	read1	14328952	100-150	2 Gbp	Illumina NovaSeq X Plus	40.95303 N 6.85184 W
SRR33769975	PRJNA1269778	Spain: Salamanca	read1	14725641	100-150	2 Gbp	Illumina NovaSeq X Plus	40.95303 N 6.85184 W
SRR33769976	PRJNA1269778	Spain: Salamanca	read1	19671170	100-150	2.7 Gbp	Illumina NovaSeq X Plus	40.95303 N 6.85184 W
SRR33769977	PRJNA1269778	Spain: Salamanca	read1	15281105	100-150	2.1 Gbp	Illumina NovaSeq X Plus	40.95303 N 6.85184 W
SRR33769978	PRJNA1269778	Spain: Salamanca	read1	18536659	100-150	2.6 Gbp	Illumina NovaSeq X Plus	40.95303 N 6.85184 W
SRR33769979	PRJNA1269778	Spain: Salamanca	read1	15309653	100-150	2.1 Gbp	Illumina NovaSeq X Plus	40.95303 N 6.85184 W
SRR33769980	PRJNA1269778	Spain: Salamanca	read1	15873608	100-150	2.2 Gbp	Illumina NovaSeq X Plus	40.95303 N 6.85184 W
SRR33769981	PRJNA1269778	Spain: Salamanca	read1	20988739	100-150	2.9 Gbp	Illumina NovaSeq X Plus	40.95303 N 6.85184 W
SRR33769982	PRJNA1269778	Spain: Salamanca	read1	17926999	100-150	2.5 Gbp	Illumina NovaSeq X Plus	40.95303 N 6.85184 W
SRR33769983	PRJNA1269778	Spain: Salamanca	read1	19968924	100-150	2.8 Gbp	Illumina NovaSeq X Plus	40.95303 N 6.85184 W
SRR33769984	PRJNA1269778	Spain: Salamanca	read1	19398618	100-150	2.7 Gbp	Illumina NovaSeq X Plus	40.95303 N 6.85184 W
SRR33769985	PRJNA1269778	Spain: Salamanca	read1	28221077	100-150	3.9 Gbp	Illumina NovaSeq X Plus	40.95303 N 6.85184 W
SRR33769986	PRJNA1269778	Spain: Salamanca	read1	25685065	100-150	3.6 Gbp	Illumina NovaSeq X Plus	40.95303 N 6.85184 W
SRR33769987	PRJNA1269778	Spain: Salamanca	read1	22079600	100-150	3 Gbp	Illumina NovaSeq X Plus	40.95303 N 6.85184 W
SRR33769988	PRJNA1269778	Spain: Salamanca	read1	20339072	100-150	2.8 Gbp	Illumina NovaSeq X Plus	40.95303 N 6.85184 W
SRR33769989	PRJNA1269778	Spain: Salamanca	read1	21396735	100-150	3 Gbp	Illumina NovaSeq X Plus	40.95303 N 6.85184 W
SRR33769990	PRJNA1269778	Spain: Salamanca	read1	17099030	100-150	2.3 Gbp	Illumina NovaSeq X Plus	40.95303 N 6.85184 W
SRR33769991	PRJNA1269778	Spain: Salamanca	read1	23186058	100-150	3.2 Gbp	Illumina NovaSeq X Plus	40.95303 N 6.85184 W
SRR33769992	PRJNA1269778	Spain: Salamanca	read1	17382245	100-150	2.4 Gbp	Illumina NovaSeq X Plus	40.95303 N 6.85184 W
SRR24146877	PRJNA954561	China: Guangdong	read2	20704567	100-150	3 Gbp	Illumina NovaSeq 6000	23.19018 N 114.81386 E
SRR24146878	PRJNA954561	China: Guangdong	read2	22076314	100-150	3.3 Gbp	Illumina NovaSeq 6000	23.19018 N 114.81386 E
SRR24146879	PRJNA954561	China: Guangdong	read2	25017464	100-150	3.7 Gbp	Illumina NovaSeq 6000	23.19018 N 114.81386 E
SRR24146880	PRJNA954561	China: Guangdong	read2	25835900	100-150	3.8 Gbp	Illumina NovaSeq 6000	23.19018 N 114.81386 E
SRR24146881	PRJNA954561	China: Guangdong	read2	28708812	100-150	4.2 Gbp	Illumina NovaSeq 6000	23.19018 N 114.81386 E
SRR24146882	PRJNA954561	China: Guangdong	read2	20360178	100-150	2.9 Gbp	Illumina NovaSeq 6000	23.19018 N 114.81386 E
SRR24146883	PRJNA954561	China: Guangdong	read2	9108031	100-150	1.3 Gbp	Illumina NovaSeq 6000	23.19018 N 114.81386 E
SRR24146884	PRJNA954561	China: Guangdong	read2	23568977	100-150	3.5 Gbp	Illumina NovaSeq 6000	23.19018 N 114.81386 E
SRR24146885	PRJNA954561	China: Guangdong	read2	2979570	100-150	444.7 Mbp	Illumina NovaSeq 6000	23.19018 N 114.81386 E
SRR24146886	PRJNA954561	China: Guangdong	read2	14457294	100-150	2.1 Gbp	Illumina NovaSeq 6000	23.19018 N 114.81386 E
SRR24146887	PRJNA954561	China: Guangdong	read2	27694564	100-150	4.1 Gbp	Illumina NovaSeq 6000	23.19018 N 114.81386 E
SRR24146888	PRJNA954561	China: Guangdong	read2	21806999	100-150	3.2 Gbp	Illumina NovaSeq 6000	23.19018 N 114.81386 E
SRR24146889	PRJNA954561	China: Guangdong	read2	26094308	100-150	3.8 Gbp	Illumina NovaSeq 6000	23.19018 N 114.81386 E
SRR24146890	PRJNA954561	China: Guangdong	read2	10721468	100-150	1.6 Gbp	Illumina NovaSeq 6000	23.19018 N 114.81386 E
SRR24146891	PRJNA954561	China: Guangdong	read2	13364530	100-150	1.9 Gbp	Illumina NovaSeq 6000	23.19018 N 114.81386 E
SRR24146892	PRJNA954561	China: Guangdong	read2	18364222	100-150	2.7 Gbp	Illumina NovaSeq 6000	23.19018 N 114.81386 E
SRR24146893	PRJNA954561	China: Guangdong	read2	1256476	100-150	182.7 Mbp	Illumina NovaSeq 6000	23.19018 N 114.81386 E
SRR24146894	PRJNA954561	China: Guangdong	read2	23261609	100-150	3.4 Gbp	Illumina NovaSeq 6000	23.19018 N 114.81386 E
SRR24146895	PRJNA954561	China: Guangdong	read2	8360156	100-150	1.2 Gbp	Illumina NovaSeq 6000	23.19018 N 114.81386 E
SRR24146896	PRJNA954561	China: Guangdong	read2	20425887	100-150	3 Gbp	Illumina NovaSeq 6000	23.19018 N 114.81386 E
SRR24146897	PRJNA954561	China: Guangdong	read2	6268675	100-150	935.5 Mbp	Illumina NovaSeq 6000	23.19018 N 114.81386 E
SRR24146898	PRJNA954561	China: Guangdong	read2	11781464	100-150	1.7 Gbp	Illumina NovaSeq 6000	23.19018 N 114.81386 E
SRR24146899	PRJNA954561	China: Guangdong	read2	22038126	100-150	3.2 Gbp	Illumina NovaSeq 6000	23.19018 N 114.81386 E
SRR24146900	PRJNA954561	China: Guangdong	read2	24013885	100-150	3.5 Gbp	Illumina NovaSeq 6000	23.19018 N 114.81386 E
SRR24146901	PRJNA954561	China: Guangdong	read2	17357930	100-150	2.5 Gbp	Illumina NovaSeq 6000	23.19018 N 114.81386 E
SRR24146902	PRJNA954561	China: Guangdong	read2	18666128	100-150	2.7 Gbp	Illumina NovaSeq 6000	23.19018 N 114.81386 E
SRR24146903	PRJNA954561	China: Guangdong	read2	18642932	100-150	2.7 Gbp	Illumina NovaSeq 6000	23.19018 N 114.81386 E
SRR24146904	PRJNA954561	China: Guangdong	read2	8979004	100-150	1.3 Gbp	Illumina NovaSeq 6000	23.19018 N 114.81386 E
SRR24146905	PRJNA954561	China: Guangdong	read2	12134672	100-150	1.8 Gbp	Illumina NovaSeq 6000	23.19018 N 114.81386 E
SRR24146906	PRJNA954561	China: Guangdong	read2	25588430	100-150	3.8 Gbp	Illumina NovaSeq 6000	23.19018 N 114.81386 E
SRR24146907	PRJNA954561	China: Guangdong	read2	5805146	100-150	865.9 Mbp	Illumina NovaSeq 6000	23.19018 N 114.81386 E
SRR24146908	PRJNA954561	China: Guangdong	read2	4347137	100-150	649.5 Mbp	Illumina NovaSeq 6000	23.19018 N 114.81386 E
SRR24146909	PRJNA954561	China: Guangdong	read2	16829758	100-150	2.5 Gbp	Illumina NovaSeq 6000	23.19018 N 114.81386 E
SRR24146910	PRJNA954561	China: Guangdong	read2	20563672	100-150	3 Gbp	Illumina NovaSeq 6000	23.19018 N 114.81386 E
SRR24146911	PRJNA954561	China: Guangdong	read2	24234550	100-150	3.6 Gbp	Illumina NovaSeq 6000	23.19018 N 114.81386 E
SRR24146912	PRJNA954561	China: Guangdong	read2	27935257	100-150	4.1 Gbp	Illumina NovaSeq 6000	23.19018 N 114.81386 E
SRR33769945	PRJNA1269778	Spain: Salamanca	read2	23479162	100-150	3.2 Gbp	Illumina NovaSeq X Plus	40.95303 N 6.85184 W
SRR33769946	PRJNA1269778	Spain: Salamanca	read2	26377952	100-150	3.6 Gbp	Illumina NovaSeq X Plus	40.95303 N 6.85184 W
SRR33769947	PRJNA1269778	Spain: Salamanca	read2	17887408	100-150	2.4 Gbp	Illumina NovaSeq X Plus	40.95303 N 6.85184 W
SRR33769948	PRJNA1269778	Spain: Salamanca	read2	18175381	100-150	2.5 Gbp	Illumina NovaSeq X Plus	40.95303 N 6.85184 W
SRR33769949	PRJNA1269778	Spain: Salamanca	read2	16179986	100-150	2.2 Gbp	Illumina NovaSeq X Plus	40.95303 N 6.85184 W
SRR33769950	PRJNA1269778	Spain: Salamanca	read2	17067784	100-150	2.4 Gbp	Illumina NovaSeq X Plus	40.95303 N 6.85184 W
SRR33769951	PRJNA1269778	Spain: Salamanca	read2	14720423	100-150	2 Gbp	Illumina NovaSeq X Plus	40.95303 N 6.85184 W
SRR33769952	PRJNA1269778	Spain: Salamanca	read2	18263834	100-150	2.6 Gbp	Illumina NovaSeq X Plus	40.95303 N 6.85184 W
SRR33769953	PRJNA1269778	Spain: Salamanca	read2	14852990	100-150	2.1 Gbp	Illumina NovaSeq X Plus	40.95303 N 6.85184 W
SRR33769954	PRJNA1269778	Spain: Salamanca	read2	17249818	100-150	2.4 Gbp	Illumina NovaSeq X Plus	40.95303 N 6.85184 W
SRR33769955	PRJNA1269778	Spain: Salamanca	read2	17349161	100-150	2.4 Gbp	Illumina NovaSeq X Plus	40.95303 N 6.85184 W
SRR33769956	PRJNA1269778	Spain: Salamanca	read2	22370302	100-150	3.1 Gbp	Illumina NovaSeq X Plus	40.95303 N 6.85184 W
SRR33769957	PRJNA1269778	Spain: Salamanca	read2	20493885	100-150	2.9 Gbp	Illumina NovaSeq X Plus	40.95303 N 6.85184 W
SRR33769958	PRJNA1269778	Spain: Salamanca	read2	14730366	100-150	2 Gbp	Illumina NovaSeq X Plus	40.95303 N 6.85184 W
SRR33769959	PRJNA1269778	Spain: Salamanca	read2	15286845	100-150	2.1 Gbp	Illumina NovaSeq X Plus	40.95303 N 6.85184 W
SRR33769960	PRJNA1269778	Spain: Salamanca	read2	16678683	100-150	2.3 Gbp	Illumina NovaSeq X Plus	40.95303 N 6.85184 W
SRR33769961	PRJNA1269778	Spain: Salamanca	read2	16486041	100-150	2.3 Gbp	Illumina NovaSeq X Plus	40.95303 N 6.85184 W
SRR33769962	PRJNA1269778	Spain: Salamanca	read2	17894917	100-150	2.5 Gbp	Illumina NovaSeq X Plus	40.95303 N 6.85184 W
SRR33769963	PRJNA1269778	Spain: Salamanca	read2	17380497	100-150	2.4 Gbp	Illumina NovaSeq X Plus	40.95303 N 6.85184 W
SRR33769964	PRJNA1269778	Spain: Salamanca	read2	17236008	100-150	2.4 Gbp	Illumina NovaSeq X Plus	40.95303 N 6.85184 W
SRR33769965	PRJNA1269778	Spain: Salamanca	read2	17647937	100-150	2.5 Gbp	Illumina NovaSeq X Plus	40.95303 N 6.85184 W
SRR33769966	PRJNA1269778	Spain: Salamanca	read2	18179514	100-150	2.5 Gbp	Illumina NovaSeq X Plus	40.95303 N 6.85184 W
SRR33769967	PRJNA1269778	Spain: Salamanca	read2	15590464	100-150	2.2 Gbp	Illumina NovaSeq X Plus	40.95303 N 6.85184 W
SRR33769968	PRJNA1269778	Spain: Salamanca	read2	15796862	100-150	2.2 Gbp	Illumina NovaSeq X Plus	40.95303 N 6.85184 W
SRR33769969	PRJNA1269778	Spain: Salamanca	read2	18775716	100-150	2.6 Gbp	Illumina NovaSeq X Plus	40.95303 N 6.85184 W
SRR33769970	PRJNA1269778	Spain: Salamanca	read2	14654113	100-150	2 Gbp	Illumina NovaSeq X Plus	40.95303 N 6.85184 W
SRR33769971	PRJNA1269778	Spain: Salamanca	read2	14875675	100-150	2.1 Gbp	Illumina NovaSeq X Plus	40.95303 N 6.85184 W
SRR33769972	PRJNA1269778	Spain: Salamanca	read2	15810155	100-150	2.2 Gbp	Illumina NovaSeq X Plus	40.95303 N 6.85184 W
SRR33769973	PRJNA1269778	Spain: Salamanca	read2	14659790	100-150	2 Gbp	Illumina NovaSeq X Plus	40.95303 N 6.85184 W
SRR33769974	PRJNA1269778	Spain: Salamanca	read2	14328952	100-150	2 Gbp	Illumina NovaSeq X Plus	40.95303 N 6.85184 W
SRR33769975	PRJNA1269778	Spain: Salamanca	read2	14725641	100-150	2 Gbp	Illumina NovaSeq X Plus	40.95303 N 6.85184 W
SRR33769976	PRJNA1269778	Spain: Salamanca	read2	19671170	100-150	2.7 Gbp	Illumina NovaSeq X Plus	40.95303 N 6.85184 W
SRR33769977	PRJNA1269778	Spain: Salamanca	read2	15281105	100-150	2.1 Gbp	Illumina NovaSeq X Plus	40.95303 N 6.85184 W
SRR33769978	PRJNA1269778	Spain: Salamanca	read2	18536659	100-150	2.6 Gbp	Illumina NovaSeq X Plus	40.95303 N 6.85184 W
SRR33769979	PRJNA1269778	Spain: Salamanca	read2	15309653	100-150	2.1 Gbp	Illumina NovaSeq X Plus	40.95303 N 6.85184 W
SRR33769980	PRJNA1269778	Spain: Salamanca	read2	15873608	100-150	2.2 Gbp	Illumina NovaSeq X Plus	40.95303 N 6.85184 W
SRR33769981	PRJNA1269778	Spain: Salamanca	read2	20988739	100-150	2.9 Gbp	Illumina NovaSeq X Plus	40.95303 N 6.85184 W
SRR33769982	PRJNA1269778	Spain: Salamanca	read2	17926999	100-150	2.5 Gbp	Illumina NovaSeq X Plus	40.95303 N 6.85184 W
SRR33769983	PRJNA1269778	Spain: Salamanca	read2	19968924	100-150	2.8 Gbp	Illumina NovaSeq X Plus	40.95303 N 6.85184 W
SRR33769984	PRJNA1269778	Spain: Salamanca	read2	19398618	100-150	2.7 Gbp	Illumina NovaSeq X Plus	40.95303 N 6.85184 W
SRR33769985	PRJNA1269778	Spain: Salamanca	read2	28221077	100-150	3.9 Gbp	Illumina NovaSeq X Plus	40.95303 N 6.85184 W
SRR33769986	PRJNA1269778	Spain: Salamanca	read2	25685065	100-150	3.6 Gbp	Illumina NovaSeq X Plus	40.95303 N 6.85184 W
SRR33769987	PRJNA1269778	Spain: Salamanca	read2	22079600	100-150	3 Gbp	Illumina NovaSeq X Plus	40.95303 N 6.85184 W
SRR33769988	PRJNA1269778	Spain: Salamanca	read2	20339072	100-150	2.8 Gbp	Illumina NovaSeq X Plus	40.95303 N 6.85184 W
SRR33769989	PRJNA1269778	Spain: Salamanca	read2	21396735	100-150	3 Gbp	Illumina NovaSeq X Plus	40.95303 N 6.85184 W
SRR33769990	PRJNA1269778	Spain: Salamanca	read2	17099030	100-150	2.3 Gbp	Illumina NovaSeq X Plus	40.95303 N 6.85184 W
SRR33769991	PRJNA1269778	Spain: Salamanca	read2	23186058	100-150	3.2 Gbp	Illumina NovaSeq X Plus	40.95303 N 6.85184 W
SRR33769992	PRJNA1269778	Spain: Salamanca	read2	17382245	100-150	2.4 Gbp	Illumina NovaSeq X Plus	40.95303 N 6.85184 W
