# Supplementary material for: Metagenomic Comparison of Bat Colony Resistomes Across Anthropogenic and Pristine Habitats
Source: Antibiotics (Basel). 2026 Jan 3;15(1):51. doi: 10.3390/antibiotics15010051 (PMC12838372; doi:10.3390/antibiotics15010051)
Supplement: Supplementary file 1 [file antibiotics-15-00051-s001.zip › Statistical_results.xlsx]

## Sheet: Dseq2
Table 1. Differential Abundance of gene resistance families
Reference group: Guangdong
Family	baseMean	log2FoldChange	lfcSE	pvalue	padj
APH3	0.012052	-0.0448381	0.470082	0.874878	0.981567
APH6	0.0275513	0.0374994	0.46956	0.944142	0.981567
Beta_lactamase	5.17185	1.4322	0.58146	0.000877129	0.0166654
Erm_23S_ribosomal_RNA_methyltransferase	0.0505341	0.0652557	0.472919	0.98017	0.981567
Llm_23S_ribosomal_RNA_methyltransferase	0.178476	0.0696126	0.459362	0.933521	0.981567
Outer_Membrane_Porin_Opr	0.0101385	0.0248618	0.468391	0.924312	0.981567
Serine_threonine_kinases	0.0988368	0.16134	0.501839	0.864197	0.981567
Target_protecting_FusB-type_protein	0.0654056	0.0991653	0.479756	0.958864	0.981567
alm_glycyltransferase_polymyxin_resistance_operon	0.059333	0.0746777	0.474742	0.965383	0.981567
chloramphenicol_acetyltransferase	0.0137756	0.0272186	0.468562	0.924312	0.981567
dihydrofolate_reductase_df	0.00903903	-0.0417403	0.469674	0.874878	0.981567
glycopeptide_resistance_gene_cluster	0.00998072	0.0247422	0.468383	0.924312	0.981567
helicase-like_RNA_polymerase_protection_protein	0.0137756	0.0272186	0.468562	0.924312	0.981567
lincosamide_nucleotidyltransferase	0.0137756	0.0272186	0.468562	0.924312	0.981567
macrolide_phosphotransferase	0.0137756	0.0272186	0.468562	0.924312	0.981567
murA_transferase	2.11821	0.116195	0.278652	0.615601	0.981567
non-erm_23S_ribosomal_RNA_methyltransferase_G748	0.087279	0.122863	0.487321	0.85602	0.981567
rifampin_monooxygenase	0.0137756	0.0272186	0.468562	0.924312	0.981567
streptogramin_vat_acetyltransferase	0.0395957	0.0548131	0.471367	0.981567	0.981567

## Sheet: Alfa_div
Table 2. Alfa diversity of gene resistance families
Sample	Group	Richness	Shannon	Simpson
SRR24146894	Guangdong	7	1.94591	0.857143
SRR24146877	Guangdong	8	2.07944	0.875
SRR24146878	Guangdong	5	1.60944	0.8
SRR24146879	Guangdong	4	1.38629	0.75
SRR24146880	Guangdong	8	2.07944	0.875
SRR24146881	Guangdong	7	1.94591	0.857143
SRR24146883	Guangdong	1	0	0
SRR24146886	Guangdong	5	1.60944	0.8
SRR24146887	Guangdong	4	1.38629	0.75
SRR24146889	Guangdong	1	0	0
SRR24146890	Guangdong	1	0	0
SRR24146891	Guangdong	6	1.79176	0.833333
SRR24146892	Guangdong	4	1.38629	0.75
SRR24146896	Guangdong	3	1.09861	0.666667
SRR24146898	Guangdong	5	1.60944	0.8
SRR24146899	Guangdong	1	0	0
SRR24146900	Guangdong	1	0	0
SRR24146901	Guangdong	2	0.693147	0.5
SRR24146902	Guangdong	4	1.38629	0.75
SRR24146903	Guangdong	1	0	0
SRR24146904	Guangdong	3	1.09861	0.666667
SRR24146905	Guangdong	2	0.693147	0.5
SRR24146907	Guangdong	8	2.07944	0.875
SRR24146909	Guangdong	1	0	0
SRR24146910	Guangdong	3	1.09861	0.666667
SRR24146911	Guangdong	2	0.693147	0.5
SRR24146912	Guangdong	2	0.693147	0.5
SRR24146885	Guangdong	3	1.09861	0.666667
SRR24146888	Guangdong	1	0	0
SRR33769951	Salamanca	11	2.3979	0.909091
SRR33769978	Salamanca	18	2.89037	0.944444
SRR33769945	Salamanca	16	2.77259	0.9375
SRR33769946	Salamanca	7	1.94591	0.857143
SRR33769947	Salamanca	16	2.77259	0.9375
SRR33769948	Salamanca	8	2.07944	0.875
SRR33769949	Salamanca	14	2.63906	0.928571
SRR33769957	Salamanca	46	3.82864	0.978261
SRR33769960	Salamanca	5	1.60944	0.8
SRR33769964	Salamanca	36	3.58352	0.972222
SRR33769966	Salamanca	3	1.09861	0.666667
SRR33769969	Salamanca	3	1.09861	0.666667
SRR33769975	Salamanca	15	2.70805	0.933333
SRR33769977	Salamanca	25	3.21888	0.96
SRR33769979	Salamanca	5	1.60944	0.8
SRR33769981	Salamanca	13	2.56495	0.923077
SRR33769984	Salamanca	11	2.3979	0.909091
SRR33769985	Salamanca	5	1.60944	0.8
SRR33769986	Salamanca	7	1.94591	0.857143
SRR33769987	Salamanca	7	1.94591	0.857143
SRR33769991	Salamanca	24	3.17805	0.958333
SRR33769992	Salamanca	21	3.04452	0.952381
SRR33769950	Salamanca	4	1.38629	0.75
SRR33769980	Salamanca	1	0	0
SRR33769988	Salamanca	4	1.38629	0.75
SRR33769952	Salamanca	1	0	0
SRR33769953	Salamanca	3	1.09861	0.666667
SRR33769954	Salamanca	3	1.09861	0.666667
SRR33769955	Salamanca	3	1.09861	0.666667
SRR33769959	Salamanca	2	0.693147	0.5
SRR33769961	Salamanca	5	1.60944	0.8
SRR33769962	Salamanca	1	0	0
SRR33769963	Salamanca	1	0	0
SRR33769968	Salamanca	1	0	0
SRR33769972	Salamanca	2	0.693147	0.5
SRR33769973	Salamanca	2	0.693147	0.5
SRR33769976	Salamanca	1	0	0
SRR33769982	Salamanca	1	0	0
SRR33769989	Salamanca	2	0.693147	0.5
SRR33769990	Salamanca	1	0	0
	Sal_media	5	1.60944	0.8
	Sal_IQ_1	2	0.693147	0.5
	Sal_IQ_3	13.25	2.58348	0.924451
	Gua_media	3	1.09861	0.666667
	Gua_IQ_1	1	0	0
	Gua_IQ_3	5	1.60944	0.8

## Sheet: Beta_div
	Table 3.Beta diversity of gene resistance families (Jaccard distances)
	SRR24146877	SRR24146878	SRR24146879	SRR24146880	SRR24146881	SRR24146883	SRR24146885	SRR24146886	SRR24146887	SRR24146888	SRR24146889	SRR24146890	SRR24146891	SRR24146892	SRR24146894	SRR24146896	SRR24146898	SRR24146899	SRR24146900	SRR24146901	SRR24146902	SRR24146903	SRR24146904	SRR24146905	SRR24146907	SRR24146909	SRR24146910	SRR24146911	SRR24146912	SRR33769945	SRR33769946	SRR33769947	SRR33769948	SRR33769949	SRR33769950	SRR33769951	SRR33769952	SRR33769953	SRR33769954	SRR33769955	SRR33769957	SRR33769959	SRR33769960	SRR33769961	SRR33769962	SRR33769963	SRR33769964	SRR33769966	SRR33769968
SRR24146877	0	1	1	1	1	1	1	1	1	1	1	1	1	1	1	1	1	1	1	1	1	1	1	1	1	1	1	1	1	1	1	1	1	1	1	1	1	1	1	1	1	1	1	1	1	1	1	1	1
SRR24146878	1	0	1	1	1	1	1	1	1	1	1	1	1	1	1	1	1	1	1	1	1	1	1	1	1	1	1	1	1	1	1	1	1	1	1	1	1	1	1	1	1	1	1	1	1	1	1	1	1
SRR24146879	1	1	0	1	1	1	1	1	1	1	1	1	1	1	1	1	1	1	1	1	1	1	1	1	1	1	1	1	1	1	1	1	1	1	1	1	1	1	1	1	1	1	1	1	1	1	1	1	1
SRR24146880	1	1	1	0	0.928571	1	1	1	1	1	1	1	1	1	1	1	1	1	1	1	1	1	1	1	1	1	1	1	1	1	1	1	1	1	1	1	1	1	1	1	1	1	1	1	1	1	1	1	1
SRR24146881	1	1	1	0.928571	0	1	1	1	1	1	1	1	1	1	1	1	1	1	1	1	1	1	1	1	1	1	1	1	1	1	1	1	1	1	1	1	1	1	1	1	1	1	1	1	1	1	1	1	1
SRR24146883	1	1	1	1	1	0	1	1	1	1	1	1	1	1	1	1	1	1	1	1	1	1	1	1	1	1	1	1	1	1	1	1	1	1	1	1	1	1	1	1	1	1	1	1	1	1	1	1	1
SRR24146885	1	1	1	1	1	1	0	1	1	1	1	1	1	1	1	1	0.666667	1	1	1	1	1	1	1	0.777778	1	1	1	1	1	1	1	1	1	1	1	1	1	1	1	1	1	1	1	1	1	1	1	1
SRR24146886	1	1	1	1	1	1	1	0	1	1	1	1	1	1	1	1	1	1	1	1	1	1	1	1	1	1	1	1	1	1	1	1	1	1	1	1	1	1	1	1	1	1	1	1	1	1	1	1	1
SRR24146887	1	1	1	1	1	1	1	1	0	1	1	1	1	1	1	1	1	1	1	1	1	1	1	1	1	1	1	1	1	1	1	1	1	1	1	1	1	1	1	1	1	1	1	1	1	1	1	1	1
SRR24146888	1	1	1	1	1	1	1	1	1	0	1	1	1	1	1	1	1	1	1	1	1	1	1	1	1	1	1	1	1	1	1	1	1	1	1	1	1	1	1	1	1	1	1	1	1	1	1	1	1
SRR24146889	1	1	1	1	1	1	1	1	1	1	0	1	1	1	1	1	1	1	1	1	1	1	1	1	1	1	1	1	1	1	1	1	1	1	1	1	1	1	1	1	1	1	1	1	1	1	1	1	1
SRR24146890	1	1	1	1	1	1	1	1	1	1	1	0	1	1	1	1	1	1	1	1	1	1	1	1	1	1	1	1	1	1	1	1	1	1	1	1	1	1	1	1	1	1	1	1	1	1	1	1	1
SRR24146891	1	1	1	1	1	1	1	1	1	1	1	1	0	1	1	1	1	1	1	1	1	1	1	1	1	1	1	1	1	1	1	1	1	1	1	1	1	1	1	1	1	1	1	1	1	1	1	1	1
SRR24146892	1	1	1	1	1	1	1	1	1	1	1	1	1	0	1	1	1	1	1	1	1	1	1	1	1	1	1	1	1	1	1	1	1	1	1	1	1	1	1	1	1	1	1	1	1	1	1	1	1
SRR24146894	1	1	1	1	1	1	1	1	1	1	1	1	1	1	0	1	1	1	1	1	1	1	1	1	1	1	1	1	0.875	1	1	1	1	1	1	1	1	1	1	1	1	1	1	1	1	1	1	1	1
SRR24146896	1	1	1	1	1	1	1	1	1	1	1	1	1	1	1	0	1	1	1	1	1	1	1	1	1	1	1	1	1	1	1	1	1	1	1	1	1	1	1	1	1	1	1	1	1	1	1	1	1
SRR24146898	1	1	1	1	1	1	0.666667	1	1	1	1	1	1	1	1	1	0	1	1	1	1	1	1	1	0.818182	1	1	1	1	1	1	1	1	1	1	1	1	1	1	1	1	1	1	1	1	1	1	1	1
SRR24146899	1	1	1	1	1	1	1	1	1	1	1	1	1	1	1	1	1	0	1	1	1	1	1	1	1	1	1	1	1	1	1	1	1	1	1	1	1	1	1	1	1	1	1	1	1	1	1	1	1
SRR24146900	1	1	1	1	1	1	1	1	1	1	1	1	1	1	1	1	1	1	0	1	1	1	1	1	1	1	1	1	1	1	1	1	1	1	1	1	1	1	1	1	1	1	1	1	1	1	1	1	1
SRR24146901	1	1	1	1	1	1	1	1	1	1	1	1	1	1	1	1	1	1	1	0	1	1	1	1	1	1	1	1	1	1	1	1	1	1	1	1	1	1	1	1	1	1	1	1	1	1	1	1	1
SRR24146902	1	1	1	1	1	1	1	1	1	1	1	1	1	1	1	1	1	1	1	1	0	1	1	1	1	1	1	1	1	1	1	1	1	1	1	1	1	1	1	1	1	1	1	1	1	1	1	1	1
SRR24146903	1	1	1	1	1	1	1	1	1	1	1	1	1	1	1	1	1	1	1	1	1	0	1	1	1	1	1	1	1	1	1	1	1	1	1	1	1	1	1	1	1	1	1	1	1	1	1	1	1
SRR24146904	1	1	1	1	1	1	1	1	1	1	1	1	1	1	1	1	1	1	1	1	1	1	0	1	1	1	1	1	1	1	1	1	1	1	1	1	1	1	1	1	1	1	1	1	1	1	1	1	1
SRR24146905	1	1	1	1	1	1	1	1	1	1	1	1	1	1	1	1	1	1	1	1	1	1	1	0	1	1	1	1	1	1	1	1	1	1	1	1	1	1	1	1	1	1	1	1	1	1	1	1	1
SRR24146907	1	1	1	1	1	1	0.777778	1	1	1	1	1	1	1	1	1	0.818182	1	1	1	1	1	1	1	0	1	1	1	1	1	1	1	1	1	1	1	1	1	1	1	1	1	1	1	1	1	1	1	1
SRR24146909	1	1	1	1	1	1	1	1	1	1	1	1	1	1	1	1	1	1	1	1	1	1	1	1	1	0	1	1	1	1	1	1	1	1	1	1	1	1	1	1	1	1	1	1	1	1	1	1	1
SRR24146910	1	1	1	1	1	1	1	1	1	1	1	1	1	1	1	1	1	1	1	1	1	1	1	1	1	1	0	1	1	1	1	1	1	1	1	1	1	1	1	1	1	1	1	1	1	1	1	1	1
SRR24146911	1	1	1	1	1	1	1	1	1	1	1	1	1	1	1	1	1	1	1	1	1	1	1	1	1	1	1	0	1	1	1	1	1	1	1	1	1	1	1	1	1	1	1	1	1	1	1	1	1
SRR24146912	1	1	1	1	1	1	1	1	1	1	1	1	1	1	0.875	1	1	1	1	1	1	1	1	1	1	1	1	1	0	1	1	1	1	1	1	1	1	1	1	1	1	1	1	1	1	1	1	1	1
SRR33769945	1	1	1	1	1	1	1	1	1	1	1	1	1	1	1	1	1	1	1	1	1	1	1	1	1	1	1	1	1	0	0.954545	0.814815	0.736842	1	0.947368	1	1	1	1	1	0.872727	1	1	1	1	1	0.938776	1	1
SRR33769946	1	1	1	1	1	1	1	1	1	1	1	1	1	1	1	1	1	1	1	1	1	1	1	1	1	1	1	1	1	0.954545	0	0.954545	1	1	0.9	1	1	1	1	1	1	1	1	1	1	1	1	1	1
SRR33769947	1	1	1	1	1	1	1	1	1	1	1	1	1	1	1	1	1	1	1	1	1	1	1	1	1	1	1	1	1	0.814815	0.954545	0	0.857143	1	0.947368	1	1	1	1	1	0.931034	1	1	1	1	1	0.916667	1	1
SRR33769948	1	1	1	1	1	1	1	1	1	1	1	1	1	1	1	1	1	1	1	1	1	1	1	1	1	1	1	1	1	0.736842	1	0.857143	0	1	1	1	1	1	1	1	0.897959	1	1	1	1	1	0.952381	1	1
SRR33769949	1	1	1	1	1	1	1	1	1	1	1	1	1	1	1	1	1	1	1	1	1	1	1	1	1	1	1	1	1	1	1	1	1	0	1	0.684211	1	1	1	1	0.77551	1	1	1	1	1	0.717949	1	1
SRR33769950	1	1	1	1	1	1	1	1	1	1	1	1	1	1	1	1	1	1	1	1	1	1	1	1	1	1	1	1	1	0.947368	0.9	0.947368	1	1	0	1	1	1	1	1	1	1	1	1	1	1	1	1	1
SRR33769951	1	1	1	1	1	1	1	1	1	1	1	1	1	1	1	1	1	1	1	1	1	1	1	1	1	1	1	1	1	1	1	1	1	0.684211	1	0	1	1	1	1	0.86	1	1	1	1	1	0.853659	1	1
SRR33769952	1	1	1	1	1	1	1	1	1	1	1	1	1	1	1	1	1	1	1	1	1	1	1	1	1	1	1	1	1	1	1	1	1	1	1	1	0	1	1	1	1	1	1	1	1	1	1	1	1
SRR33769953	1	1	1	1	1	1	1	1	1	1	1	1	1	1	1	1	1	1	1	1	1	1	1	1	1	1	1	1	1	1	1	1	1	1	1	1	1	0	1	1	1	1	1	1	1	1	1	1	1
SRR33769954	1	1	1	1	1	1	1	1	1	1	1	1	1	1	1	1	1	1	1	1	1	1	1	1	1	1	1	1	1	1	1	1	1	1	1	1	1	1	0	1	1	1	1	1	1	1	1	1	1
SRR33769955	1	1	1	1	1	1	1	1	1	1	1	1	1	1	1	1	1	1	1	1	1	1	1	1	1	1	1	1	1	1	1	1	1	1	1	1	1	1	1	0	1	1	1	1	1	1	1	1	1
SRR33769957	1	1	1	1	1	1	1	1	1	1	1	1	1	1	1	1	1	1	1	1	1	1	1	1	1	1	1	1	1	0.872727	1	0.931034	0.897959	0.77551	1	0.86	1	1	1	1	0	1	1	1	1	1	0.561404	1	1
SRR33769959	1	1	1	1	1	1	1	1	1	1	1	1	1	1	1	1	1	1	1	1	1	1	1	1	1	1	1	1	1	1	1	1	1	1	1	1	1	1	1	1	1	0	1	1	1	1	1	1	1
SRR33769960	1	1	1	1	1	1	1	1	1	1	1	1	1	1	1	1	1	1	1	1	1	1	1	1	1	1	1	1	1	1	1	1	1	1	1	1	1	1	1	1	1	1	0	1	1	1	1	1	1
SRR33769961	1	1	1	1	1	1	1	1	1	1	1	1	1	1	1	1	1	1	1	1	1	1	1	1	1	1	1	1	1	1	1	1	1	1	1	1	1	1	1	1	1	1	1	0	1	1	1	1	1
SRR33769962	1	1	1	1	1	1	1	1	1	1	1	1	1	1	1	1	1	1	1	1	1	1	1	1	1	1	1	1	1	1	1	1	1	1	1	1	1	1	1	1	1	1	1	1	0	1	1	1	1
SRR33769963	1	1	1	1	1	1	1	1	1	1	1	1	1	1	1	1	1	1	1	1	1	1	1	1	1	1	1	1	1	1	1	1	1	1	1	1	1	1	1	1	1	1	1	1	1	0	1	1	1
SRR33769964	1	1	1	1	1	1	1	1	1	1	1	1	1	1	1	1	1	1	1	1	1	1	1	1	1	1	1	1	1	0.938776	1	0.916667	0.952381	0.717949	1	0.853659	1	1	1	1	0.561404	1	1	1	1	1	0	1	1
SRR33769966	1	1	1	1	1	1	1	1	1	1	1	1	1	1	1	1	1	1	1	1	1	1	1	1	1	1	1	1	1	1	1	1	1	1	1	1	1	1	1	1	1	1	1	1	1	1	1	0	1
SRR33769968	1	1	1	1	1	1	1	1	1	1	1	1	1	1	1	1	1	1	1	1	1	1	1	1	1	1	1	1	1	1	1	1	1	1	1	1	1	1	1	1	1	1	1	1	1	1	1	1	0
SRR33769969	1	1	1	1	1	1	1	1	1	1	1	1	1	1	1	1	1	1	1	1	1	1	1	1	1	1	1	1	1	1	1	1	1	1	1	1	1	1	1	1	1	1	1	1	1	1	1	1	1
SRR33769972	1	1	1	1	1	1	1	1	1	1	1	1	1	1	1	1	1	1	1	1	1	1	1	1	1	1	1	1	1	1	1	1	1	1	1	1	1	1	1	1	1	1	1	1	1	1	1	1	1
SRR33769973	1	1	1	1	1	1	1	1	1	1	1	1	1	1	1	1	1	1	1	1	1	1	1	1	1	1	1	1	1	1	1	1	1	1	1	1	1	1	1	1	1	1	1	1	1	1	1	1	1
SRR33769975	1	1	1	1	1	1	1	1	1	1	1	1	1	1	1	1	1	1	1	1	1	1	1	1	1	1	1	1	1	1	1	1	1	1	1	1	1	1	1	1	0.983333	1	1	1	1	1	0.959184	1	1
SRR33769976	1	1	1	1	1	1	1	1	1	1	1	1	1	1	1	1	1	1	1	1	1	1	1	1	1	1	1	1	1	1	1	1	1	1	1	1	1	1	1	1	1	1	1	1	1	1	1	1	1
SRR33769977	1	1	1	1	1	1	1	1	1	1	1	1	1	1	1	1	1	1	1	1	1	1	1	1	1	1	1	1	1	1	1	0.975	1	0.916667	1	0.909091	1	1	1	1	0.940299	1	1	1	1	1	0.929825	1	1
SRR33769978	1	1	1	1	1	1	1	1	1	1	1	1	1	1	1	1	1	1	1	1	1	1	1	1	1	1	1	1	1	0.969697	1	1	1	0.814815	1	0.681818	1	1	1	1	0.857143	1	1	1	1	1	0.875	1	1
SRR33769979	1	1	1	1	1	1	1	1	1	1	1	1	1	1	1	1	1	1	1	1	1	1	1	1	1	1	1	1	1	1	1	1	1	1	1	0.933333	1	1	1	1	0.98	1	1	1	1	1	1	1	1
SRR33769980	1	1	1	1	1	1	1	1	1	1	1	1	1	1	1	1	1	1	1	1	1	1	1	1	1	1	1	1	1	1	1	1	1	1	1	1	1	1	1	1	1	1	1	1	1	1	1	1	1
SRR33769981	1	1	1	1	1	1	1	1	1	1	1	1	1	1	1	1	1	1	1	1	1	1	1	1	1	1	1	1	1	1	1	1	1	1	1	1	1	1	1	1	1	1	1	1	1	1	1	1	1
SRR33769982	1	1	1	1	1	1	1	1	1	1	1	1	1	1	1	1	1	1	1	1	1	1	1	1	1	1	1	1	1	1	1	1	1	1	1	1	1	1	1	1	1	1	1	1	1	1	1	1	1
SRR33769984	1	1	1	1	1	1	1	1	1	1	1	1	1	1	1	1	1	1	1	1	1	1	1	1	1	1	1	1	1	0.961538	1	1	1	1	1	1	1	1	1	1	0.982143	1	1	1	1	1	1	1	1
SRR33769985	1	1	1	1	1	1	1	1	1	1	1	1	1	1	1	1	1	1	1	1	1	1	1	1	1	1	1	1	1	1	1	1	1	1	1	1	1	1	1	1	1	1	1	1	1	1	1	1	1
SRR33769986	1	1	1	1	1	1	1	1	1	1	1	1	1	1	1	1	1	1	1	1	1	1	1	1	1	1	1	1	1	0.954545	1	1	1	1	1	1	1	1	1	1	0.980769	1	1	1	1	1	1	1	1
SRR33769987	1	1	1	1	1	1	1	1	1	1	1	1	1	1	1	1	1	1	1	1	1	1	1	1	1	1	1	1	1	1	1	1	1	1	1	1	1	1	1	1	1	1	1	1	1	1	1	1	1
SRR33769988	1	1	1	1	1	1	1	1	1	1	1	1	1	1	1	1	1	1	1	1	1	1	1	1	1	1	1	1	1	0.947368	1	1	1	1	1	1	1	1	1	1	0.979592	1	1	1	1	1	1	1	1
SRR33769989	1	1	1	1	1	1	1	1	1	1	1	1	1	1	1	1	1	1	1	1	1	1	1	1	1	1	1	1	1	1	1	1	1	1	1	1	1	1	1	1	1	1	1	1	1	1	1	1	1
SRR33769990	1	1	1	1	1	1	1	1	1	1	1	1	1	1	1	1	1	1	1	1	1	1	1	1	1	1	1	1	1	1	1	1	1	1	1	1	1	1	1	1	1	1	1	1	1	1	1	1	1
SRR33769991	1	1	1	1	1	1	1	1	1	1	1	1	1	1	1	1	1	1	1	1	1	1	1	1	1	1	1	1	1	0.823529	1	0.857143	0.814815	1	1	1	1	1	1	1	0.870968	1	1	1	1	1	0.909091	1	1
SRR33769992	1	1	1	1	1	1	1	1	1	1	1	1	1	1	1	1	1	1	1	1	1	1	1	1	1	1	1	1	1	0.806452	1	0.84375	0.791667	1	1	1	1	1	1	1	0.864407	1	1	1	1	1	0.903846	1	1
					Multivariate Permutational Analysis of Variance
				Df	SumOfSqs	R2	F	Pr(>F)
			Model	1	0.659	0.01949	1.3318	0.001
			Residual	67	33.133	0.98051
			Total	68	33.791	1
					Analysis of Variance Table
				Df	Sum Sq	Mean sq	F	Pr(>F)
			Groups	1	1.49e-05	1.4868e-05	0.07	0.7922
			Residuals	67	0.0142318	0.00021242
					Multilevel pattern analysis
			Association function: IndVal.g
			Significance level (alpha): 0.05
			Total number of species: 346
			Selected number of species: 2
			Number of species associated to 1 group: 2
			List of species associated to each combination:
			Group Salamanca #sps. 2
						IndVal.g	p.value
			CRH_beta-lactamase_aligned			0.418	0.037 *
			KLUC_beta-lactamase_aligned			0.418	0.037 *
[truncated: 20 more columns]
